# Supplementary material for: FUT8-mediated core fucosylation of receptor APN drives entry of multiple alphacoronaviruses
Source: PLoS Pathog. 2026 May 18;22(5):e1014227. doi: 10.1371/journal.ppat.1014227 (PMC13221147; doi:10.1371/journal.ppat.1014227)
Supplement: S1 Table — This table includes all identified glycosylation sites, glycan compositions, fucosylation status, and corresponding intensities. (XLSX) [file ppat.1014227.s007.xlsx]

## Sheet: MS_identified IGP_quant
Protein accession	Position	Amino acid	Protein description	Gene name	Assigned Modification	Observed Modification	Intensity WT	Intensity FUT8-KO	WT	FUT8-KO
A4QN01	97	N	Putative uncharacterized protein encoded by LINC01553 OS=Homo sapiens OX=9606 GN=LINC01553 PE=2 SV=1	LINC01553	1864.63	HexNAc(2)Hex(9)	46318016		1
A6NMB1	338	N	Sialic acid-binding Ig-like lectin 16 OS=Homo sapiens OX=9606 GN=SIGLEC16 PE=2 SV=3	SIGLEC16	1864.63	HexNAc(2)Hex(9)	46318016	65841844	0.825929	1.17407
O00469	63	N	Procollagen-lysine,2-oxoglutarate 5-dioxygenase 2 OS=Homo sapiens OX=9606 GN=PLOD2 PE=1 SV=2	PLOD2	1378.48	HexNAc(2)Hex(6)	32672000	39111460	1.29134	1.54586
O00469	63	N	Procollagen-lysine,2-oxoglutarate 5-dioxygenase 2 OS=Homo sapiens OX=9606 GN=PLOD2 PE=1 SV=2	PLOD2	1702.58	HexNAc(2)Hex(8)	20390028	25179600	0.894896	1.1051
O00469	63	N	Procollagen-lysine,2-oxoglutarate 5-dioxygenase 2 OS=Homo sapiens OX=9606 GN=PLOD2 PE=1 SV=2	PLOD2	1864.63	HexNAc(2)Hex(9)	5862673		1
O00469	209	N	Procollagen-lysine,2-oxoglutarate 5-dioxygenase 2 OS=Homo sapiens OX=9606 GN=PLOD2 PE=1 SV=2	PLOD2	1702.58	HexNAc(2)Hex(8)	71352872	171250944	0.78719	1.8893
O00469	209	N	Procollagen-lysine,2-oxoglutarate 5-dioxygenase 2 OS=Homo sapiens OX=9606 GN=PLOD2 PE=1 SV=2	PLOD2	1864.63	HexNAc(2)Hex(9)	53239300	10371705	1.6739	0.326098
O00469	696	N	Procollagen-lysine,2-oxoglutarate 5-dioxygenase 2 OS=Homo sapiens OX=9606 GN=PLOD2 PE=1 SV=2	PLOD2	1216.42	HexNAc(2)Hex(5)	36687576		1.81899
O00469	696	N	Procollagen-lysine,2-oxoglutarate 5-dioxygenase 2 OS=Homo sapiens OX=9606 GN=PLOD2 PE=1 SV=2	PLOD2	1378.48	HexNAc(2)Hex(6)	71880816	70288288	1.1773	1.15122
O00469	696	N	Procollagen-lysine,2-oxoglutarate 5-dioxygenase 2 OS=Homo sapiens OX=9606 GN=PLOD2 PE=1 SV=2	PLOD2	1540.53	HexNAc(2)Hex(7)	13484523	18718336	0.837474	1.16253
O00469	696	N	Procollagen-lysine,2-oxoglutarate 5-dioxygenase 2 OS=Homo sapiens OX=9606 GN=PLOD2 PE=1 SV=2	PLOD2	1702.58	HexNAc(2)Hex(8)	21462914	22406814	1.2384	1.29286
O00754	133	N	Lysosomal alpha-mannosidase OS=Homo sapiens OX=9606 GN=MAN2B1 PE=1 SV=3	MAN2B1	1038.38	HexNAc(2)Hex(3)Fuc(1)	246874880		1.14053
O00754	367	N	Lysosomal alpha-mannosidase OS=Homo sapiens OX=9606 GN=MAN2B1 PE=1 SV=3	MAN2B1	1216.42	HexNAc(2)Hex(5)	44691980	9030868	1.31745	0.266216
O00754	367	N	Lysosomal alpha-mannosidase OS=Homo sapiens OX=9606 GN=MAN2B1 PE=1 SV=3	MAN2B1	1378.48	HexNAc(2)Hex(6)	55289808	14721492	1.20215	0.320086
O00754	692	N	Lysosomal alpha-mannosidase OS=Homo sapiens OX=9606 GN=MAN2B1 PE=1 SV=3	MAN2B1	892.317	HexNAc(2)Hex(3)	11412241		1
O00754	766	N	Lysosomal alpha-mannosidase OS=Homo sapiens OX=9606 GN=MAN2B1 PE=1 SV=3	MAN2B1	1038.38	HexNAc(2)Hex(3)Fuc(1)	372532520		1.53493
O00754	930	N	Lysosomal alpha-mannosidase OS=Homo sapiens OX=9606 GN=MAN2B1 PE=1 SV=3	MAN2B1	1378.48	HexNAc(2)Hex(6)	46549164	16314560	1.3848	0.485345
O14656	158	N	Torsin-1A OS=Homo sapiens OX=9606 GN=TOR1A PE=1 SV=1	TOR1A	1864.63	HexNAc(2)Hex(9)	4.39509e+06	4.27122e+06	0.9622	0.935081
O14672	278	N	Disintegrin and metalloproteinase domain-containing protein 10 OS=Homo sapiens OX=9606 GN=ADAM10 PE=1 SV=1	ADAM10	1864.63	HexNAc(2)Hex(9)	281065600	265475632	0.998282	0.94291
O14672	439	N	Disintegrin and metalloproteinase domain-containing protein 10 OS=Homo sapiens OX=9606 GN=ADAM10 PE=1 SV=1	ADAM10	1216.42	HexNAc(2)Hex(5)	36105484	31172958	0.976726	0.843291
O14672	439	N	Disintegrin and metalloproteinase domain-containing protein 10 OS=Homo sapiens OX=9606 GN=ADAM10 PE=1 SV=1	ADAM10	1540.53	HexNAc(2)Hex(7)	51080336	57326740	1.04455	1.17228
O14672	439	N	Disintegrin and metalloproteinase domain-containing protein 10 OS=Homo sapiens OX=9606 GN=ADAM10 PE=1 SV=1	ADAM10	1704.63	HexNAc(6)Hex(3)	0
O14672	439	N	Disintegrin and metalloproteinase domain-containing protein 10 OS=Homo sapiens OX=9606 GN=ADAM10 PE=1 SV=1	ADAM10	1864.63	HexNAc(2)Hex(9)	17852928		1
O14773	443	N	Tripeptidyl-peptidase 1 OS=Homo sapiens OX=9606 GN=TPP1 PE=1 SV=2	TPP1	1038.38	HexNAc(2)Hex(3)Fuc(1)	569159740		0.827917
O14974	384	N	Protein phosphatase 1 regulatory subunit 12A OS=Homo sapiens OX=9606 GN=PPP1R12A PE=1 SV=1	PPP1R12A	203.079	HexNAc(1)	111521672	58385420	1.33875	0.700882
O15342	70	N	V-type proton ATPase subunit e 1 OS=Homo sapiens OX=9606 GN=ATP6V0E1 PE=1 SV=2	ATP6V0E1	1378.48	HexNAc(2)Hex(6)	212759120	149760944	1.1587	0.815608
O15342	70	N	V-type proton ATPase subunit e 1 OS=Homo sapiens OX=9606 GN=ATP6V0E1 PE=1 SV=2	ATP6V0E1	1540.53	HexNAc(2)Hex(7)	24721598	51637004	0.7698	1.60791
O15342	70	N	V-type proton ATPase subunit e 1 OS=Homo sapiens OX=9606 GN=ATP6V0E1 PE=1 SV=2	ATP6V0E1	1702.58	HexNAc(2)Hex(8)	98613024	221692416	0.615744	1.38426
O15342	70	N	V-type proton ATPase subunit e 1 OS=Homo sapiens OX=9606 GN=ATP6V0E1 PE=1 SV=2	ATP6V0E1	1864.63	HexNAc(2)Hex(9)	74264152	98386328	0.969728	1.28471
O15460	264	N	Prolyl 4-hydroxylase subunit alpha-2 OS=Homo sapiens OX=9606 GN=P4HA2 PE=1 SV=1	P4HA2	1378.48	HexNAc(2)Hex(6)	51646188	51145292	1.00487	0.995127
O43303	257	N	Centriolar coiled-coil protein of 110 kDa OS=Homo sapiens OX=9606 GN=CCP110 PE=1 SV=3	CCP110	1864.63	HexNAc(2)Hex(9)	15255564	311343612	0.112063	2.28705
O43493	39	N	Trans-Golgi network integral membrane protein 2 OS=Homo sapiens OX=9606 GN=TGOLN2 PE=1 SV=4	TGOLN2	2772.98	HexNAc(6)Hex(6)NeuAc(2)	448275840		1
O43657	134	N	Tetraspanin-6 OS=Homo sapiens OX=9606 GN=TSPAN6 PE=1 SV=1	TSPAN6	1694.6	HexNAc(3)Hex(4)Fuc(1)NeuAc(1)	1765091710		1
O43657	134	N	Tetraspanin-6 OS=Homo sapiens OX=9606 GN=TSPAN6 PE=1 SV=1	TSPAN6	876.322	HexNAc(2)Hex(2)Fuc(1)	10873424		1
O43852	131	N	Calumenin OS=Homo sapiens OX=9606 GN=CALU PE=1 SV=2	CALU	1216.42	HexNAc(2)Hex(5)	13837672	111694086	0.302177	2.43909
O43852	131	N	Calumenin OS=Homo sapiens OX=9606 GN=CALU PE=1 SV=2	CALU	1241.45	HexNAc(3)Hex(3)Fuc(1)	18172106		1.0984
O43852	131	N	Calumenin OS=Homo sapiens OX=9606 GN=CALU PE=1 SV=2	CALU	1444.53	HexNAc(4)Hex(3)Fuc(1)	242476092		0.952498
O43852	131	N	Calumenin OS=Homo sapiens OX=9606 GN=CALU PE=1 SV=2	CALU	1647.61	HexNAc(5)Hex(3)Fuc(1)	165399600		1.92214
O60264	30	N	SWI/SNF-related matrix-associated actin-dependent regulator of chromatin subfamily A member 5 OS=Homo sapiens OX=9606 GN=SMARCA5 PE=1 SV=1	SMARCA5	406.159	HexNAc(2)	0	4151754		1
O60568	63	N	Multifunctional procollagen lysine hydroxylase and glycosyltransferase LH3 OS=Homo sapiens OX=9606 GN=PLOD3 PE=1 SV=1	PLOD3	1378.48	HexNAc(2)Hex(6)	170341904	384069376	0.683829	1.54183
O60568	63	N	Multifunctional procollagen lysine hydroxylase and glycosyltransferase LH3 OS=Homo sapiens OX=9606 GN=PLOD3 PE=1 SV=1	PLOD3	1864.63	HexNAc(2)Hex(9)	14617881	17508232	0.910031	1.08997
O60568	548	N	Multifunctional procollagen lysine hydroxylase and glycosyltransferase LH3 OS=Homo sapiens OX=9606 GN=PLOD3 PE=1 SV=1	PLOD3	1216.42	HexNAc(2)Hex(5)	65559888	162629040	0.440675	1.09315
O60568	548	N	Multifunctional procollagen lysine hydroxylase and glycosyltransferase LH3 OS=Homo sapiens OX=9606 GN=PLOD3 PE=1 SV=1	PLOD3	1298.48	HexNAc(4)Hex(3)	4062386		1
O60568	548	N	Multifunctional procollagen lysine hydroxylase and glycosyltransferase LH3 OS=Homo sapiens OX=9606 GN=PLOD3 PE=1 SV=1	PLOD3	1378.48	HexNAc(2)Hex(6)	373588640	676806720	0.696398	1.26162
O60568	548	N	Multifunctional procollagen lysine hydroxylase and glycosyltransferase LH3 OS=Homo sapiens OX=9606 GN=PLOD3 PE=1 SV=1	PLOD3	1702.58	HexNAc(2)Hex(8)	202883262	411619040	0.750691	1.52304
O60568	548	N	Multifunctional procollagen lysine hydroxylase and glycosyltransferase LH3 OS=Homo sapiens OX=9606 GN=PLOD3 PE=1 SV=1	PLOD3	1864.63	HexNAc(2)Hex(9)	121707590	108521216	1.29589	1.15548
O60573	22	N	Eukaryotic translation initiation factor 4E type 2 OS=Homo sapiens OX=9606 GN=EIF4E2 PE=1 SV=1	EIF4E2	568.212	HexNAc(2)Hex(1)	0
O60637	167	N	Tetraspanin-3 OS=Homo sapiens OX=9606 GN=TSPAN3 PE=1 SV=1	TSPAN3	1038.38	HexNAc(2)Hex(3)Fuc(1)	54466160		0.924704
O60637	167	N	Tetraspanin-3 OS=Homo sapiens OX=9606 GN=TSPAN3 PE=1 SV=1	TSPAN3	1054.37	HexNAc(2)Hex(4)	32921278	103153176	0.603037	1.88951
O60637	167	N	Tetraspanin-3 OS=Homo sapiens OX=9606 GN=TSPAN3 PE=1 SV=1	TSPAN3	1200.43	HexNAc(2)Hex(4)Fuc(1)	220742704		1.00714
O60637	167	N	Tetraspanin-3 OS=Homo sapiens OX=9606 GN=TSPAN3 PE=1 SV=1	TSPAN3	1216.42	HexNAc(2)Hex(5)	63340788	241685632	0.550377	2.10004
O60637	167	N	Tetraspanin-3 OS=Homo sapiens OX=9606 GN=TSPAN3 PE=1 SV=1	TSPAN3	1241.45	HexNAc(3)Hex(3)Fuc(1)	18885930		0.924619
O60637	167	N	Tetraspanin-3 OS=Homo sapiens OX=9606 GN=TSPAN3 PE=1 SV=1	TSPAN3	1257.45	HexNAc(3)Hex(4)	11664911		1
O60637	167	N	Tetraspanin-3 OS=Homo sapiens OX=9606 GN=TSPAN3 PE=1 SV=1	TSPAN3	1362.48	HexNAc(2)Hex(5)Fuc(1)	76158280		1.01642
O60637	167	N	Tetraspanin-3 OS=Homo sapiens OX=9606 GN=TSPAN3 PE=1 SV=1	TSPAN3	1403.51	HexNAc(3)Hex(4)Fuc(1)	83793200		1.08455
O60637	167	N	Tetraspanin-3 OS=Homo sapiens OX=9606 GN=TSPAN3 PE=1 SV=1	TSPAN3	1419.5	HexNAc(3)Hex(5)	2.41841e+06	185738624	0.0364704	2.801
O60637	167	N	Tetraspanin-3 OS=Homo sapiens OX=9606 GN=TSPAN3 PE=1 SV=1	TSPAN3	1565.56	HexNAc(3)Hex(5)Fuc(1)	178869728		0.849669
O60637	167	N	Tetraspanin-3 OS=Homo sapiens OX=9606 GN=TSPAN3 PE=1 SV=1	TSPAN3	1581.56	HexNAc(3)Hex(6)	31646488	398306640	0.212185	2.67058
O60637	167	N	Tetraspanin-3 OS=Homo sapiens OX=9606 GN=TSPAN3 PE=1 SV=1	TSPAN3	1702.58	HexNAc(2)Hex(8)	3230805		1
O60637	167	N	Tetraspanin-3 OS=Homo sapiens OX=9606 GN=TSPAN3 PE=1 SV=1	TSPAN3	1727.61	HexNAc(3)Hex(6)Fuc(1)	81130192		0.994622
O60637	167	N	Tetraspanin-3 OS=Homo sapiens OX=9606 GN=TSPAN3 PE=1 SV=1	TSPAN3	1768.64	HexNAc(4)Hex(5)Fuc(1)	45453072		1.6114
O60637	167	N	Tetraspanin-3 OS=Homo sapiens OX=9606 GN=TSPAN3 PE=1 SV=1	TSPAN3	1930.69	HexNAc(4)Hex(6)Fuc(1)	49875772		1
O75477	108	N	Erlin-1 OS=Homo sapiens OX=9606 GN=ERLIN1 PE=1 SV=2	ERLIN1	1378.48	HexNAc(2)Hex(6)	2.88184e+06	5595230	0.525923	1.02111
O75477	108	N	Erlin-1 OS=Homo sapiens OX=9606 GN=ERLIN1 PE=1 SV=2	ERLIN1	1540.53	HexNAc(2)Hex(7)	4455825	26503064	0.243474	1.44817
O75477	108	N	Erlin-1 OS=Homo sapiens OX=9606 GN=ERLIN1 PE=1 SV=2	ERLIN1	1702.58	HexNAc(2)Hex(8)	111168032	241162416	0.605957	1.31453
O75477	108	N	Erlin-1 OS=Homo sapiens OX=9606 GN=ERLIN1 PE=1 SV=2	ERLIN1	1864.63	HexNAc(2)Hex(9)	361806720	369468800	0.987082	1.00799
O75629	160	N	Protein CREG1 OS=Homo sapiens OX=9606 GN=CREG1 PE=1 SV=1	CREG1	1054.37	HexNAc(2)Hex(4)	381592288	93799464	1.39199	0.342165
O75629	160	N	Protein CREG1 OS=Homo sapiens OX=9606 GN=CREG1 PE=1 SV=1	CREG1	1216.42	HexNAc(2)Hex(5)	113183072	1.28267e+08	0.968126	1.09715
O75629	160	N	Protein CREG1 OS=Homo sapiens OX=9606 GN=CREG1 PE=1 SV=1	CREG1	1378.48	HexNAc(2)Hex(6)	75489296	1.40032e+08	0.813635	1.50929
O75629	160	N	Protein CREG1 OS=Homo sapiens OX=9606 GN=CREG1 PE=1 SV=1	CREG1	1458.44	HexNAc(2)Hex(6)Phospho(1)	209770880	360556598	0.810142	1.39248
O75629	160	N	Protein CREG1 OS=Homo sapiens OX=9606 GN=CREG1 PE=1 SV=1	CREG1	730.264	HexNAc(2)Hex(2)	55587680		0.574249
O75629	160	N	Protein CREG1 OS=Homo sapiens OX=9606 GN=CREG1 PE=1 SV=1	CREG1	892.317	HexNAc(2)Hex(3)	136698848	44962964	1.17447	0.386305
O75718	87	N	Cartilage-associated protein OS=Homo sapiens OX=9606 GN=CRTAP PE=1 SV=1	CRTAP	1378.48	HexNAc(2)Hex(6)	6108819	53490860	0.114084	0.998955
O75718	87	N	Cartilage-associated protein OS=Homo sapiens OX=9606 GN=CRTAP PE=1 SV=1	CRTAP	1403.51	HexNAc(3)Hex(4)Fuc(1)	0
O75718	87	N	Cartilage-associated protein OS=Homo sapiens OX=9606 GN=CRTAP PE=1 SV=1	CRTAP	1702.58	HexNAc(2)Hex(8)	67872472	75277952	1.00061	1.10979
O75718	87	N	Cartilage-associated protein OS=Homo sapiens OX=9606 GN=CRTAP PE=1 SV=1	CRTAP	1864.63	HexNAc(2)Hex(9)	2.1758e+07	0	1
O75718	87	N	Cartilage-associated protein OS=Homo sapiens OX=9606 GN=CRTAP PE=1 SV=1	CRTAP	203.079	HexNAc(1)	6375541	11321885	0.720505	1.2795
O75718	363	N	Cartilage-associated protein OS=Homo sapiens OX=9606 GN=CRTAP PE=1 SV=1	CRTAP	1378.48	HexNAc(2)Hex(6)	63723952	37110416	1.26393	0.736067
O75718	363	N	Cartilage-associated protein OS=Homo sapiens OX=9606 GN=CRTAP PE=1 SV=1	CRTAP	1702.58	HexNAc(2)Hex(8)	57916508	72576594	1.05286	1.31937
O75882	300	N	Attractin OS=Homo sapiens OX=9606 GN=ATRN PE=1 SV=2	ATRN	1864.63	HexNAc(2)Hex(9)	2.83558e+06		1
O75882	416	N	Attractin OS=Homo sapiens OX=9606 GN=ATRN PE=1 SV=2	ATRN	1864.63	HexNAc(2)Hex(9)	12900725		1.28488
O75976	955	N	Carboxypeptidase D OS=Homo sapiens OX=9606 GN=CPD PE=1 SV=2	CPD	1216.42	HexNAc(2)Hex(5)	70478872	106251224	0.765757	1.15443
O75976	978	N	Carboxypeptidase D OS=Homo sapiens OX=9606 GN=CPD PE=1 SV=2	CPD	2059.73	HexNAc(4)Hex(5)Fuc(1)NeuAc(1)	31852464		0.870163
O94901	705	N	SUN domain-containing protein 1 OS=Homo sapiens OX=9606 GN=SUN1 PE=1 SV=4	SUN1	1378.48	HexNAc(2)Hex(6)	67114136		1.13737
O94901	705	N	SUN domain-containing protein 1 OS=Homo sapiens OX=9606 GN=SUN1 PE=1 SV=4	SUN1	1702.58	HexNAc(2)Hex(8)	22101780	17604514	1.17577	0.936522
O94923	225	N	D-glucuronyl C5-epimerase OS=Homo sapiens OX=9606 GN=GLCE PE=1 SV=3	GLCE	1768.64	HexNAc(4)Hex(5)Fuc(1)	7.74912e+06		1
O95153	115	N	Peripheral-type benzodiazepine receptor-associated protein 1 OS=Homo sapiens OX=9606 GN=TSPOAP1 PE=1 SV=2	TSPOAP1	1622.58	HexNAc(4)Hex(5)	116410088		1
O95302	174	N	Peptidyl-prolyl cis-trans isomerase FKBP9 OS=Homo sapiens OX=9606 GN=FKBP9 PE=1 SV=2	FKBP9	1378.48	HexNAc(2)Hex(6)	17939314	23188176	0.657428	0.849784
O95302	174	N	Peptidyl-prolyl cis-trans isomerase FKBP9 OS=Homo sapiens OX=9606 GN=FKBP9 PE=1 SV=2	FKBP9	1540.53	HexNAc(2)Hex(7)	38117280	18099772	1.05562	0.501256
O95302	174	N	Peptidyl-prolyl cis-trans isomerase FKBP9 OS=Homo sapiens OX=9606 GN=FKBP9 PE=1 SV=2	FKBP9	1702.58	HexNAc(2)Hex(8)	25514248		1.01385
O95302	286	N	Peptidyl-prolyl cis-trans isomerase FKBP9 OS=Homo sapiens OX=9606 GN=FKBP9 PE=1 SV=2	FKBP9	1704.63	HexNAc(6)Hex(3)	7598006		1
O95302	286	N	Peptidyl-prolyl cis-trans isomerase FKBP9 OS=Homo sapiens OX=9606 GN=FKBP9 PE=1 SV=2	FKBP9	1866.69	HexNAc(6)Hex(4)	0
O95302	397	N	Peptidyl-prolyl cis-trans isomerase FKBP9 OS=Homo sapiens OX=9606 GN=FKBP9 PE=1 SV=2	FKBP9	1378.48	HexNAc(2)Hex(6)	24669560	12727350	1.32549	0.683836
O95302	397	N	Peptidyl-prolyl cis-trans isomerase FKBP9 OS=Homo sapiens OX=9606 GN=FKBP9 PE=1 SV=2	FKBP9	1540.53	HexNAc(2)Hex(7)	16200203		1.03996
O95487	277	N	Protein transport protein Sec24B OS=Homo sapiens OX=9606 GN=SEC24B PE=1 SV=2	SEC24B	203.079	HexNAc(1)	0	35611304		1.24732
O96005	295	N	Putative lipid scramblase CLPTM1 OS=Homo sapiens OX=9606 GN=CLPTM1 PE=1 SV=1	CLPTM1	1378.48	HexNAc(2)Hex(6)	102523228	83314672	1.13058	0.918754
O96005	295	N	Putative lipid scramblase CLPTM1 OS=Homo sapiens OX=9606 GN=CLPTM1 PE=1 SV=1	CLPTM1	1702.58	HexNAc(2)Hex(8)	20475816	82014172	0.399567	1.60043
P00533	352	N	Epidermal growth factor receptor OS=Homo sapiens OX=9606 GN=EGFR PE=1 SV=2	EGFR	1378.48	HexNAc(2)Hex(6)	16797734	23876490	0.830162	1.18
P01859	176	N	Immunoglobulin heavy constant gamma 2 OS=Homo sapiens OX=9606 GN=IGHG2 PE=1 SV=3	IGHG2	1444.53	HexNAc(4)Hex(3)Fuc(1)	25179098		1
P01861	177	N	Immunoglobulin heavy constant gamma 4 OS=Homo sapiens OX=9606 GN=IGHG4 PE=1 SV=2	IGHG4	1606.59	HexNAc(4)Hex(4)Fuc(1)	24694146	72708656	0.507052	1.49295
P02786	727	N	Transferrin receptor protein 1 OS=Homo sapiens OX=9606 GN=TFRC PE=1 SV=2	TFRC	1702.58	HexNAc(2)Hex(8)	70740424	31314888	1.16603	0.516168
P02786	727	N	Transferrin receptor protein 1 OS=Homo sapiens OX=9606 GN=TFRC PE=1 SV=2	TFRC	1864.63	HexNAc(2)Hex(9)	16828504		0.65255
P04004	169	N	Vitronectin OS=Homo sapiens OX=9606 GN=VTN PE=1 SV=1	VTN	1216.42	HexNAc(2)Hex(5)	103888680	576030270	0.305591	1.69441
P04004	169	N	Vitronectin OS=Homo sapiens OX=9606 GN=VTN PE=1 SV=1	VTN	1378.48	HexNAc(2)Hex(6)	53589900	337419328	0.381415	2.40151
P04062	185	N	Lysosomal acid glucosylceramidase OS=Homo sapiens OX=9606 GN=GBA1 PE=1 SV=3	GBA1	1038.38	HexNAc(2)Hex(3)Fuc(1)	49704624		1
P04062	309	N	Lysosomal acid glucosylceramidase OS=Homo sapiens OX=9606 GN=GBA1 PE=1 SV=3	GBA1	1038.38	HexNAc(2)Hex(3)Fuc(1)	64258208		1.07018
P04062	309	N	Lysosomal acid glucosylceramidase OS=Homo sapiens OX=9606 GN=GBA1 PE=1 SV=3	GBA1	876.322	HexNAc(2)Hex(2)Fuc(1)	21167996		0.124095
P04843	299	N	Dolichyl-diphosphooligosaccharide--protein glycosyltransferase subunit 1 OS=Homo sapiens OX=9606 GN=RPN1 PE=1 SV=1	RPN1	1378.48	HexNAc(2)Hex(6)	48006628	64244020	0.379812	0.508277
P04843	299	N	Dolichyl-diphosphooligosaccharide--protein glycosyltransferase subunit 1 OS=Homo sapiens OX=9606 GN=RPN1 PE=1 SV=1	RPN1	1540.53	HexNAc(2)Hex(7)	167153088	240565398	0.820308	1.18058
P04843	299	N	Dolichyl-diphosphooligosaccharide--protein glycosyltransferase subunit 1 OS=Homo sapiens OX=9606 GN=RPN1 PE=1 SV=1	RPN1	1702.58	HexNAc(2)Hex(8)	86572056	87335296	0.995611	1.00439
P04844	106	N	Dolichyl-diphosphooligosaccharide--protein glycosyltransferase subunit 2 OS=Homo sapiens OX=9606 GN=RPN2 PE=1 SV=3	RPN2	1216.42	HexNAc(2)Hex(5)	23973552	21844968	0.924937	0.842813
P04844	106	N	Dolichyl-diphosphooligosaccharide--protein glycosyltransferase subunit 2 OS=Homo sapiens OX=9606 GN=RPN2 PE=1 SV=3	RPN2	1378.48	HexNAc(2)Hex(6)	51340604	25675024	1.23664	0.618435
P05556	212	N	Integrin beta-1 OS=Homo sapiens OX=9606 GN=ITGB1 PE=1 SV=2	ITGB1	1540.53	HexNAc(2)Hex(7)	7.65018e+06		1
P05556	481	N	Integrin beta-1 OS=Homo sapiens OX=9606 GN=ITGB1 PE=1 SV=2	ITGB1	1702.58	HexNAc(2)Hex(8)	5.56009e+06		1.26919
P05556	481	N	Integrin beta-1 OS=Homo sapiens OX=9606 GN=ITGB1 PE=1 SV=2	ITGB1	1864.63	HexNAc(2)Hex(9)	14345989		1.50704
P05556	520	N	Integrin beta-1 OS=Homo sapiens OX=9606 GN=ITGB1 PE=1 SV=2	ITGB1	1702.58	HexNAc(2)Hex(8)	3883905		1
P05556	669	N	Integrin beta-1 OS=Homo sapiens OX=9606 GN=ITGB1 PE=1 SV=2	ITGB1	1702.58	HexNAc(2)Hex(8)	16609035		1
P06280	139	N	Alpha-galactosidase A OS=Homo sapiens OX=9606 GN=GLA PE=1 SV=1	GLA	1378.48	HexNAc(2)Hex(6)	22538272	16079776	1.16724	0.83276
P06280	139	N	Alpha-galactosidase A OS=Homo sapiens OX=9606 GN=GLA PE=1 SV=1	GLA	1540.53	HexNAc(2)Hex(7)	14159388	11086516	1.12172	0.878282
P06280	139	N	Alpha-galactosidase A OS=Homo sapiens OX=9606 GN=GLA PE=1 SV=1	GLA	876.322	HexNAc(2)Hex(2)Fuc(1)	261497968		0.918164
P06280	192	N	Alpha-galactosidase A OS=Homo sapiens OX=9606 GN=GLA PE=1 SV=1	GLA	1054.37	HexNAc(2)Hex(4)	35647328		0.802071
P06280	192	N	Alpha-galactosidase A OS=Homo sapiens OX=9606 GN=GLA PE=1 SV=1	GLA	1378.48	HexNAc(2)Hex(6)	243838192	79197464	0.930256	0.302143
P06280	192	N	Alpha-galactosidase A OS=Homo sapiens OX=9606 GN=GLA PE=1 SV=1	GLA	1458.44	HexNAc(2)Hex(6)Phospho(1)	82831176	56462220	1.16978	0.797388
P06280	192	N	Alpha-galactosidase A OS=Homo sapiens OX=9606 GN=GLA PE=1 SV=1	GLA	1702.58	HexNAc(2)Hex(8)	8532850		1
P06280	192	N	Alpha-galactosidase A OS=Homo sapiens OX=9606 GN=GLA PE=1 SV=1	GLA	1864.63	HexNAc(2)Hex(9)	10345925		1
P06280	192	N	Alpha-galactosidase A OS=Homo sapiens OX=9606 GN=GLA PE=1 SV=1	GLA	892.317	HexNAc(2)Hex(3)	184197440	126948712	1.0644	0.733587
P06756	874	N	Integrin alpha-V OS=Homo sapiens OX=9606 GN=ITGAV PE=1 SV=2	ITGAV	1702.58	HexNAc(2)Hex(8)	8691475		1
P06865	157	N	Beta-hexosaminidase subunit alpha OS=Homo sapiens OX=9606 GN=HEXA PE=1 SV=2	HEXA	1540.53	HexNAc(2)Hex(7)	57563216	89008672	0.72769	1.12521
P06865	157	N	Beta-hexosaminidase subunit alpha OS=Homo sapiens OX=9606 GN=HEXA PE=1 SV=2	HEXA	1702.58	HexNAc(2)Hex(8)	150794592	214082000	0.879947	1.24925
P06865	157	N	Beta-hexosaminidase subunit alpha OS=Homo sapiens OX=9606 GN=HEXA PE=1 SV=2	HEXA	1864.63	HexNAc(2)Hex(9)	47767468	46800256	0.990598	0.97054
P07602	80	N	Prosaposin OS=Homo sapiens OX=9606 GN=PSAP PE=1 SV=2	PSAP	1038.38	HexNAc(2)Hex(3)Fuc(1)	441882352		1.2064
P07602	80	N	Prosaposin OS=Homo sapiens OX=9606 GN=PSAP PE=1 SV=2	PSAP	1095.4	HexNAc(3)Hex(3)	167870960		1
P07602	80	N	Prosaposin OS=Homo sapiens OX=9606 GN=PSAP PE=1 SV=2	PSAP	876.322	HexNAc(2)Hex(2)Fuc(1)	136266528		0.306849
P07602	101	N	Prosaposin OS=Homo sapiens OX=9606 GN=PSAP PE=1 SV=2	PSAP	1038.38	HexNAc(2)Hex(3)Fuc(1)	1706405116		1.90379
P07602	101	N	Prosaposin OS=Homo sapiens OX=9606 GN=PSAP PE=1 SV=2	PSAP	1200.43	HexNAc(2)Hex(4)Fuc(1)	2.36037e+06		0.219224
P07602	101	N	Prosaposin OS=Homo sapiens OX=9606 GN=PSAP PE=1 SV=2	PSAP	1216.42	HexNAc(2)Hex(5)	17148180		1
P07602	101	N	Prosaposin OS=Homo sapiens OX=9606 GN=PSAP PE=1 SV=2	PSAP	730.264	HexNAc(2)Hex(2)	90650660	1929603460	0.109698	2.33505
P07602	101	N	Prosaposin OS=Homo sapiens OX=9606 GN=PSAP PE=1 SV=2	PSAP	876.322	HexNAc(2)Hex(2)Fuc(1)	2910842528		0.876418
P07602	101	N	Prosaposin OS=Homo sapiens OX=9606 GN=PSAP PE=1 SV=2	PSAP	892.317	HexNAc(2)Hex(3)	55234004	1581032388	0.0973742	2.78727
P07602	215	N	Prosaposin OS=Homo sapiens OX=9606 GN=PSAP PE=1 SV=2	PSAP	1038.38	HexNAc(2)Hex(3)Fuc(1)	45428844		0.8086
P07602	215	N	Prosaposin OS=Homo sapiens OX=9606 GN=PSAP PE=1 SV=2	PSAP	1200.43	HexNAc(2)Hex(4)Fuc(1)	45388796		0.947311
P07602	215	N	Prosaposin OS=Homo sapiens OX=9606 GN=PSAP PE=1 SV=2	PSAP	203.079	HexNAc(1)	54193732	123091624	0.675426	1.53411
P07602	215	N	Prosaposin OS=Homo sapiens OX=9606 GN=PSAP PE=1 SV=2	PSAP	568.212	HexNAc(2)Hex(1)	24923060	90310976	0.527608	1.91184
P07602	215	N	Prosaposin OS=Homo sapiens OX=9606 GN=PSAP PE=1 SV=2	PSAP	714.269	HexNAc(2)Hex(1)Fuc(1)	53900496		0.894758
P07602	215	N	Prosaposin OS=Homo sapiens OX=9606 GN=PSAP PE=1 SV=2	PSAP	876.322	HexNAc(2)Hex(2)Fuc(1)	2771137020		0.852726
P07602	215	N	Prosaposin OS=Homo sapiens OX=9606 GN=PSAP PE=1 SV=2	PSAP	892.317	HexNAc(2)Hex(3)	18461278	821367490	0.0635285	2.82647
P07602	332	N	Prosaposin OS=Homo sapiens OX=9606 GN=PSAP PE=1 SV=2	PSAP	876.322	HexNAc(2)Hex(2)Fuc(1)	53675456		1
P07942	677	N	Laminin subunit beta-1 OS=Homo sapiens OX=9606 GN=LAMB1 PE=1 SV=2	LAMB1	1378.48	HexNAc(2)Hex(6)	6040264	16605261	0.533462	1.46654
P07942	677	N	Laminin subunit beta-1 OS=Homo sapiens OX=9606 GN=LAMB1 PE=1 SV=2	LAMB1	1864.63	HexNAc(2)Hex(9)	11786810		1
P08236	272	N	Beta-glucuronidase OS=Homo sapiens OX=9606 GN=GUSB PE=1 SV=2	GUSB	1038.38	HexNAc(2)Hex(3)Fuc(1)	9514918		0.868065
P08236	272	N	Beta-glucuronidase OS=Homo sapiens OX=9606 GN=GUSB PE=1 SV=2	GUSB	1378.48	HexNAc(2)Hex(6)	10313844	13781275	0.868335	1.16026
P08962	130	N	CD63 antigen OS=Homo sapiens OX=9606 GN=CD63 PE=1 SV=2	CD63	1038.38	HexNAc(2)Hex(3)Fuc(1)	75294576		0.772216
P08962	130	N	CD63 antigen OS=Homo sapiens OX=9606 GN=CD63 PE=1 SV=2	CD63	1864.63	HexNAc(2)Hex(9)	9082116		1
P0DJD0	927	N	RANBP2-like and GRIP domain-containing protein 1 OS=Homo sapiens OX=9606 GN=RGPD1 PE=2 SV=1	RGPD1	2336.85	HexNAc(6)Hex(6)Fuc(1)	26590044		1.14287
P10253	470	N	Lysosomal alpha-glucosidase OS=Homo sapiens OX=9606 GN=GAA PE=1 SV=4	GAA	1216.42	HexNAc(2)Hex(5)	122558872	61423108	1.33229	0.667708
P10253	470	N	Lysosomal alpha-glucosidase OS=Homo sapiens OX=9606 GN=GAA PE=1 SV=4	GAA	1378.48	HexNAc(2)Hex(6)	125708256	96192128	1.00121	0.766131
P10253	470	N	Lysosomal alpha-glucosidase OS=Homo sapiens OX=9606 GN=GAA PE=1 SV=4	GAA	1866.69	HexNAc(6)Hex(4)	127734520		1
P10253	882	N	Lysosomal alpha-glucosidase OS=Homo sapiens OX=9606 GN=GAA PE=1 SV=4	GAA	876.322	HexNAc(2)Hex(2)Fuc(1)	599305150		0.764744
P10253	925	N	Lysosomal alpha-glucosidase OS=Homo sapiens OX=9606 GN=GAA PE=1 SV=4	GAA	876.322	HexNAc(2)Hex(2)Fuc(1)	23536600		0.826734
P10321	110	N	HLA class I histocompatibility antigen, C alpha chain OS=Homo sapiens OX=9606 GN=HLA-C PE=1 SV=3	HLA-C	1540.53	HexNAc(2)Hex(7)	16446179	21372124	0.869747	1.13025
P10321	110	N	HLA class I histocompatibility antigen, C alpha chain OS=Homo sapiens OX=9606 GN=HLA-C PE=1 SV=3	HLA-C	1702.58	HexNAc(2)Hex(8)	72464384	74832984	1.15778	1.19563
P10321	110	N	HLA class I histocompatibility antigen, C alpha chain OS=Homo sapiens OX=9606 GN=HLA-C PE=1 SV=3	HLA-C	1864.63	HexNAc(2)Hex(9)	97084096	62165660	1.43743	0.920428
P10321	110	N	HLA class I histocompatibility antigen, C alpha chain OS=Homo sapiens OX=9606 GN=HLA-C PE=1 SV=3	HLA-C	2026.69	HexNAc(2)Hex(10)	43024036	25305978	1.52891	0.899277
P11047	650	N	Laminin subunit gamma-1 OS=Homo sapiens OX=9606 GN=LAMC1 PE=1 SV=3	LAMC1	1864.63	HexNAc(2)Hex(9)	83280040	72170360	1.33645	1.15817
P11047	1107	N	Laminin subunit gamma-1 OS=Homo sapiens OX=9606 GN=LAMC1 PE=1 SV=3	LAMC1	1216.42	HexNAc(2)Hex(5)	12660874	22928458	0.790994	1.43247
P11047	1107	N	Laminin subunit gamma-1 OS=Homo sapiens OX=9606 GN=LAMC1 PE=1 SV=3	LAMC1	1378.48	HexNAc(2)Hex(6)	48257396	92550824	0.867943	1.66459
P11047	1107	N	Laminin subunit gamma-1 OS=Homo sapiens OX=9606 GN=LAMC1 PE=1 SV=3	LAMC1	1702.58	HexNAc(2)Hex(8)	21276412	17138936	1.1077	0.892296
P11047	1223	N	Laminin subunit gamma-1 OS=Homo sapiens OX=9606 GN=LAMC1 PE=1 SV=3	LAMC1	1378.48	HexNAc(2)Hex(6)	16605459	32299194	0.865776	1.68402
P11047	1241	N	Laminin subunit gamma-1 OS=Homo sapiens OX=9606 GN=LAMC1 PE=1 SV=3	LAMC1	1378.48	HexNAc(2)Hex(6)	43041264	68078376	0.774683	1.22532
P11047	1241	N	Laminin subunit gamma-1 OS=Homo sapiens OX=9606 GN=LAMC1 PE=1 SV=3	LAMC1	1702.58	HexNAc(2)Hex(8)	42674336	38942608	1.28822	1.17557
P11047	1395	N	Laminin subunit gamma-1 OS=Homo sapiens OX=9606 GN=LAMC1 PE=1 SV=3	LAMC1	1378.48	HexNAc(2)Hex(6)	24345750		1.32549
P11047	1395	N	Laminin subunit gamma-1 OS=Homo sapiens OX=9606 GN=LAMC1 PE=1 SV=3	LAMC1	1702.58	HexNAc(2)Hex(8)	49155580	29968104	1.2425	0.7575
P11117	92	N	Lysosomal acid phosphatase OS=Homo sapiens OX=9606 GN=ACP2 PE=1 SV=3	ACP2	1038.38	HexNAc(2)Hex(3)Fuc(1)	83388376		0.926792
P11117	133	N	Lysosomal acid phosphatase OS=Homo sapiens OX=9606 GN=ACP2 PE=1 SV=3	ACP2	1038.38	HexNAc(2)Hex(3)Fuc(1)	147924288		1.02132
P11117	167	N	Lysosomal acid phosphatase OS=Homo sapiens OX=9606 GN=ACP2 PE=1 SV=3	ACP2	1378.48	HexNAc(2)Hex(6)	22958774		0.989653
P11117	167	N	Lysosomal acid phosphatase OS=Homo sapiens OX=9606 GN=ACP2 PE=1 SV=3	ACP2	1540.53	HexNAc(2)Hex(7)	27249242		1
P11117	167	N	Lysosomal acid phosphatase OS=Homo sapiens OX=9606 GN=ACP2 PE=1 SV=3	ACP2	1702.58	HexNAc(2)Hex(8)	36909784	61624980	0.806577	1.34667
P11117	167	N	Lysosomal acid phosphatase OS=Homo sapiens OX=9606 GN=ACP2 PE=1 SV=3	ACP2	1864.63	HexNAc(2)Hex(9)	23078038	16798532	1.13337	0.824982
P11117	267	N	Lysosomal acid phosphatase OS=Homo sapiens OX=9606 GN=ACP2 PE=1 SV=3	ACP2	1702.58	HexNAc(2)Hex(8)	47655988	0	1
P11142	584	N	Heat shock cognate 71 kDa protein OS=Homo sapiens OX=9606 GN=HSPA8 PE=1 SV=1	HSPA8	2117.78	HexNAc(5)Hex(5)Fuc(2)	37328484		1
P11279	84	N	Lysosome-associated membrane glycoprotein 1 OS=Homo sapiens OX=9606 GN=LAMP1 PE=1 SV=3	LAMP1	876.322	HexNAc(2)Hex(2)Fuc(1)	451985880		1.60031
P11279	103	N	Lysosome-associated membrane glycoprotein 1 OS=Homo sapiens OX=9606 GN=LAMP1 PE=1 SV=3	LAMP1	1054.37	HexNAc(2)Hex(4)	405861424	289447616	1.44508	1.03059
P11279	103	N	Lysosome-associated membrane glycoprotein 1 OS=Homo sapiens OX=9606 GN=LAMP1 PE=1 SV=3	LAMP1	1216.42	HexNAc(2)Hex(5)	1775212990	2866431560	1.03497	1.67116
P11279	103	N	Lysosome-associated membrane glycoprotein 1 OS=Homo sapiens OX=9606 GN=LAMP1 PE=1 SV=3	LAMP1	1378.48	HexNAc(2)Hex(6)	260226640	345173720	0.905271	1.20078
P11279	103	N	Lysosome-associated membrane glycoprotein 1 OS=Homo sapiens OX=9606 GN=LAMP1 PE=1 SV=3	LAMP1	1419.5	HexNAc(3)Hex(5)	140886016	129203352	1.04325	0.956745
P11279	103	N	Lysosome-associated membrane glycoprotein 1 OS=Homo sapiens OX=9606 GN=LAMP1 PE=1 SV=3	LAMP1	1540.53	HexNAc(2)Hex(7)	116017664	244099376	0.644333	1.35567
P11279	103	N	Lysosome-associated membrane glycoprotein 1 OS=Homo sapiens OX=9606 GN=LAMP1 PE=1 SV=3	LAMP1	1581.56	HexNAc(3)Hex(6)	694978940	436969824	1.26857	0.797614
P11279	103	N	Lysosome-associated membrane glycoprotein 1 OS=Homo sapiens OX=9606 GN=LAMP1 PE=1 SV=3	LAMP1	1864.63	HexNAc(2)Hex(9)	15266717		1
P11279	103	N	Lysosome-associated membrane glycoprotein 1 OS=Homo sapiens OX=9606 GN=LAMP1 PE=1 SV=3	LAMP1	2407.85	HexNAc(5)Hex(5)NeuAc(2)	7371438		0.463164
P11279	103	N	Lysosome-associated membrane glycoprotein 1 OS=Homo sapiens OX=9606 GN=LAMP1 PE=1 SV=3	LAMP1	730.264	HexNAc(2)Hex(2)	17154920	35177140	0.758006	1.55433
P11279	103	N	Lysosome-associated membrane glycoprotein 1 OS=Homo sapiens OX=9606 GN=LAMP1 PE=1 SV=3	LAMP1	892.317	HexNAc(2)Hex(3)	8972735	22318792	0.573493	1.42651
P11279	261	N	Lysosome-associated membrane glycoprotein 1 OS=Homo sapiens OX=9606 GN=LAMP1 PE=1 SV=3	LAMP1	1038.38	HexNAc(2)Hex(3)Fuc(1)	89587360		1.07367
P11279	261	N	Lysosome-associated membrane glycoprotein 1 OS=Homo sapiens OX=9606 GN=LAMP1 PE=1 SV=3	LAMP1	1216.42	HexNAc(2)Hex(5)	85915896	243263408	0.634388	1.79621
P11279	261	N	Lysosome-associated membrane glycoprotein 1 OS=Homo sapiens OX=9606 GN=LAMP1 PE=1 SV=3	LAMP1	1378.48	HexNAc(2)Hex(6)	13963597	37815492	0.539353	1.46065
P11279	261	N	Lysosome-associated membrane glycoprotein 1 OS=Homo sapiens OX=9606 GN=LAMP1 PE=1 SV=3	LAMP1	1419.5	HexNAc(3)Hex(5)	10235448	945967870	0.0214085	1.97859
P11279	261	N	Lysosome-associated membrane glycoprotein 1 OS=Homo sapiens OX=9606 GN=LAMP1 PE=1 SV=3	LAMP1	1565.56	HexNAc(3)Hex(5)Fuc(1)	340204896		1.10311
P11279	261	N	Lysosome-associated membrane glycoprotein 1 OS=Homo sapiens OX=9606 GN=LAMP1 PE=1 SV=3	LAMP1	1702.58	HexNAc(2)Hex(8)	26864454	17995388	1.19771	0.802294
P11279	261	N	Lysosome-associated membrane glycoprotein 1 OS=Homo sapiens OX=9606 GN=LAMP1 PE=1 SV=3	LAMP1	1727.61	HexNAc(3)Hex(6)Fuc(1)	162049776		1.13364
P11279	261	N	Lysosome-associated membrane glycoprotein 1 OS=Homo sapiens OX=9606 GN=LAMP1 PE=1 SV=3	LAMP1	1768.64	HexNAc(4)Hex(5)Fuc(1)	198203664		1.19287
P11279	261	N	Lysosome-associated membrane glycoprotein 1 OS=Homo sapiens OX=9606 GN=LAMP1 PE=1 SV=3	LAMP1	1864.63	HexNAc(2)Hex(9)	11274352	15976858	0.827439	1.17256
P11279	261	N	Lysosome-associated membrane glycoprotein 1 OS=Homo sapiens OX=9606 GN=LAMP1 PE=1 SV=3	LAMP1	1930.69	HexNAc(4)Hex(6)Fuc(1)	15419667		1.05048
P11279	261	N	Lysosome-associated membrane glycoprotein 1 OS=Homo sapiens OX=9606 GN=LAMP1 PE=1 SV=3	LAMP1	1971.72	HexNAc(5)Hex(5)Fuc(1)	8417231		1
P11279	261	N	Lysosome-associated membrane glycoprotein 1 OS=Homo sapiens OX=9606 GN=LAMP1 PE=1 SV=3	LAMP1	2018.71	HexNAc(3)Hex(6)Fuc(1)NeuAc(1)	6.98853e+06		1
P11279	261	N	Lysosome-associated membrane glycoprotein 1 OS=Homo sapiens OX=9606 GN=LAMP1 PE=1 SV=3	LAMP1	2059.73	HexNAc(4)Hex(5)Fuc(1)NeuAc(1)	16215701		1.27237
P11279	261	N	Lysosome-associated membrane glycoprotein 1 OS=Homo sapiens OX=9606 GN=LAMP1 PE=1 SV=3	LAMP1	2133.77	HexNAc(5)Hex(6)Fuc(1)	237726972		1.62309
P11279	261	N	Lysosome-associated membrane glycoprotein 1 OS=Homo sapiens OX=9606 GN=LAMP1 PE=1 SV=3	LAMP1	2263.83	HexNAc(5)Hex(5)Fuc(3)	0
P11279	322	N	Lysosome-associated membrane glycoprotein 1 OS=Homo sapiens OX=9606 GN=LAMP1 PE=1 SV=3	LAMP1	1702.58	HexNAc(2)Hex(8)	9452820		1.01476
P11717	581	N	Cation-independent mannose-6-phosphate receptor OS=Homo sapiens OX=9606 GN=IGF2R PE=1 SV=3	IGF2R	1216.42	HexNAc(2)Hex(5)	133863456	327293314	0.55307	1.35224
P11717	581	N	Cation-independent mannose-6-phosphate receptor OS=Homo sapiens OX=9606 GN=IGF2R PE=1 SV=3	IGF2R	1378.48	HexNAc(2)Hex(6)	63477076	418893091	0.213634	1.4098
P11717	581	N	Cation-independent mannose-6-phosphate receptor OS=Homo sapiens OX=9606 GN=IGF2R PE=1 SV=3	IGF2R	1540.53	HexNAc(2)Hex(7)	106362118	21633796	1.58967	0.323335
P11717	581	N	Cation-independent mannose-6-phosphate receptor OS=Homo sapiens OX=9606 GN=IGF2R PE=1 SV=3	IGF2R	1702.58	HexNAc(2)Hex(8)	131709656	88929850	1.19389	0.80611
P11717	1312	N	Cation-independent mannose-6-phosphate receptor OS=Homo sapiens OX=9606 GN=IGF2R PE=1 SV=3	IGF2R	1540.53	HexNAc(2)Hex(7)	61120767	101349952	0.779872	1.29318
P11717	1312	N	Cation-independent mannose-6-phosphate receptor OS=Homo sapiens OX=9606 GN=IGF2R PE=1 SV=3	IGF2R	1702.58	HexNAc(2)Hex(8)	114345880	228946684	0.724003	1.44962
P11717	1312	N	Cation-independent mannose-6-phosphate receptor OS=Homo sapiens OX=9606 GN=IGF2R PE=1 SV=3	IGF2R	1864.63	HexNAc(2)Hex(9)	63200012	99033216	0.855556	1.34064
P11717	1312	N	Cation-independent mannose-6-phosphate receptor OS=Homo sapiens OX=9606 GN=IGF2R PE=1 SV=3	IGF2R	2026.69	HexNAc(2)Hex(10)	23158238	22794810	1.00791	0.992091
P11717	1656	N	Cation-independent mannose-6-phosphate receptor OS=Homo sapiens OX=9606 GN=IGF2R PE=1 SV=3	IGF2R	1768.64	HexNAc(4)Hex(5)Fuc(1)	23057002		1
P11717	1656	N	Cation-independent mannose-6-phosphate receptor OS=Homo sapiens OX=9606 GN=IGF2R PE=1 SV=3	IGF2R	1864.63	HexNAc(2)Hex(9)	24693144		1
P12109	804	N	Collagen alpha-1(VI) chain OS=Homo sapiens OX=9606 GN=COL6A1 PE=1 SV=3	COL6A1	1378.48	HexNAc(2)Hex(6)	24808576	3933069	1.72632	0.273684
P13473	257	N	Lysosome-associated membrane glycoprotein 2 OS=Homo sapiens OX=9606 GN=LAMP2 PE=1 SV=2	LAMP2	1038.38	HexNAc(2)Hex(3)Fuc(1)	300196616		1.13826
P13473	257	N	Lysosome-associated membrane glycoprotein 2 OS=Homo sapiens OX=9606 GN=LAMP2 PE=1 SV=2	LAMP2	1200.43	HexNAc(2)Hex(4)Fuc(1)	37149060		1
P13473	257	N	Lysosome-associated membrane glycoprotein 2 OS=Homo sapiens OX=9606 GN=LAMP2 PE=1 SV=2	LAMP2	1565.56	HexNAc(3)Hex(5)Fuc(1)	70550616		1
P13473	257	N	Lysosome-associated membrane glycoprotein 2 OS=Homo sapiens OX=9606 GN=LAMP2 PE=1 SV=2	LAMP2	1702.58	HexNAc(2)Hex(8)	37412616	12585987	1.49655	0.503454
P13473	257	N	Lysosome-associated membrane glycoprotein 2 OS=Homo sapiens OX=9606 GN=LAMP2 PE=1 SV=2	LAMP2	1727.61	HexNAc(3)Hex(6)Fuc(1)	43070860		1.2898
P13473	257	N	Lysosome-associated membrane glycoprotein 2 OS=Homo sapiens OX=9606 GN=LAMP2 PE=1 SV=2	LAMP2	1768.64	HexNAc(4)Hex(5)Fuc(1)	122450280		1.17146
P13473	257	N	Lysosome-associated membrane glycoprotein 2 OS=Homo sapiens OX=9606 GN=LAMP2 PE=1 SV=2	LAMP2	1864.63	HexNAc(2)Hex(9)	22761520		1.41344
P13473	257	N	Lysosome-associated membrane glycoprotein 2 OS=Homo sapiens OX=9606 GN=LAMP2 PE=1 SV=2	LAMP2	1930.69	HexNAc(4)Hex(6)Fuc(1)	20097328		1
P13473	257	N	Lysosome-associated membrane glycoprotein 2 OS=Homo sapiens OX=9606 GN=LAMP2 PE=1 SV=2	LAMP2	2059.73	HexNAc(4)Hex(5)Fuc(1)NeuAc(1)	93370280		1.23139
P13473	257	N	Lysosome-associated membrane glycoprotein 2 OS=Homo sapiens OX=9606 GN=LAMP2 PE=1 SV=2	LAMP2	2133.77	HexNAc(5)Hex(6)Fuc(1)	260159376		1.24641
P13473	257	N	Lysosome-associated membrane glycoprotein 2 OS=Homo sapiens OX=9606 GN=LAMP2 PE=1 SV=2	LAMP2	2498.9	HexNAc(6)Hex(7)Fuc(1)	104805920		1
P13473	257	N	Lysosome-associated membrane glycoprotein 2 OS=Homo sapiens OX=9606 GN=LAMP2 PE=1 SV=2	LAMP2	2717.98	HexNAc(7)Hex(8)	27524472	97087200	0.441764	1.55824
P13473	257	N	Lysosome-associated membrane glycoprotein 2 OS=Homo sapiens OX=9606 GN=LAMP2 PE=1 SV=2	LAMP2	876.322	HexNAc(2)Hex(2)Fuc(1)	457120096		0.878695
P13473	275	N	Lysosome-associated membrane glycoprotein 2 OS=Homo sapiens OX=9606 GN=LAMP2 PE=1 SV=2	LAMP2	1622.58	HexNAc(4)Hex(5)	17358852	189456640	0.167868	1.83213
P13473	275	N	Lysosome-associated membrane glycoprotein 2 OS=Homo sapiens OX=9606 GN=LAMP2 PE=1 SV=2	LAMP2	1913.68	HexNAc(4)Hex(5)NeuAc(1)	1.4382e+06		1
P13473	275	N	Lysosome-associated membrane glycoprotein 2 OS=Homo sapiens OX=9606 GN=LAMP2 PE=1 SV=2	LAMP2	1987.71	HexNAc(5)Hex(6)	26637538	176898208	0.350611	2.32839
P13473	356	N	Lysosome-associated membrane glycoprotein 2 OS=Homo sapiens OX=9606 GN=LAMP2 PE=1 SV=2	LAMP2	1038.38	HexNAc(2)Hex(3)Fuc(1)	71755376		1
P13473	356	N	Lysosome-associated membrane glycoprotein 2 OS=Homo sapiens OX=9606 GN=LAMP2 PE=1 SV=2	LAMP2	1054.37	HexNAc(2)Hex(4)	15121548	555272450	0.0677846	2.48909
P13473	356	N	Lysosome-associated membrane glycoprotein 2 OS=Homo sapiens OX=9606 GN=LAMP2 PE=1 SV=2	LAMP2	1216.42	HexNAc(2)Hex(5)	319494048	959139650	0.601895	1.80692
P13473	356	N	Lysosome-associated membrane glycoprotein 2 OS=Homo sapiens OX=9606 GN=LAMP2 PE=1 SV=2	LAMP2	1241.45	HexNAc(3)Hex(3)Fuc(1)	8792806		1.37858
P13473	356	N	Lysosome-associated membrane glycoprotein 2 OS=Homo sapiens OX=9606 GN=LAMP2 PE=1 SV=2	LAMP2	1257.45	HexNAc(3)Hex(4)	57590128	782296320	0.194432	2.64113
P13473	356	N	Lysosome-associated membrane glycoprotein 2 OS=Homo sapiens OX=9606 GN=LAMP2 PE=1 SV=2	LAMP2	1378.48	HexNAc(2)Hex(6)	59993868	183393232	0.616152	1.88349
P13473	356	N	Lysosome-associated membrane glycoprotein 2 OS=Homo sapiens OX=9606 GN=LAMP2 PE=1 SV=2	LAMP2	1403.51	HexNAc(3)Hex(4)Fuc(1)	36390028		0.934311
P13473	356	N	Lysosome-associated membrane glycoprotein 2 OS=Homo sapiens OX=9606 GN=LAMP2 PE=1 SV=2	LAMP2	1419.5	HexNAc(3)Hex(5)	268392336		1
P13473	356	N	Lysosome-associated membrane glycoprotein 2 OS=Homo sapiens OX=9606 GN=LAMP2 PE=1 SV=2	LAMP2	1540.53	HexNAc(2)Hex(7)	48909132	112350720	0.760021	1.74587
P13473	356	N	Lysosome-associated membrane glycoprotein 2 OS=Homo sapiens OX=9606 GN=LAMP2 PE=1 SV=2	LAMP2	1548.54	HexNAc(3)Hex(4)NeuAc(1)	43537188		1
P13473	356	N	Lysosome-associated membrane glycoprotein 2 OS=Homo sapiens OX=9606 GN=LAMP2 PE=1 SV=2	LAMP2	1565.56	HexNAc(3)Hex(5)Fuc(1)	125973480		0.974984
P13473	356	N	Lysosome-associated membrane glycoprotein 2 OS=Homo sapiens OX=9606 GN=LAMP2 PE=1 SV=2	LAMP2	1581.56	HexNAc(3)Hex(6)	377412448	3280318720	0.206364	1.79364
P13473	356	N	Lysosome-associated membrane glycoprotein 2 OS=Homo sapiens OX=9606 GN=LAMP2 PE=1 SV=2	LAMP2	1606.59	HexNAc(4)Hex(4)Fuc(1)	3650196		1
P13473	356	N	Lysosome-associated membrane glycoprotein 2 OS=Homo sapiens OX=9606 GN=LAMP2 PE=1 SV=2	LAMP2	1622.58	HexNAc(4)Hex(5)	89926888	1259150080	0.133316	1.86668
P13473	356	N	Lysosome-associated membrane glycoprotein 2 OS=Homo sapiens OX=9606 GN=LAMP2 PE=1 SV=2	LAMP2	1695.62	HexNAc(3)Hex(4)Fuc(3)	2.4857e+06		1
P13473	356	N	Lysosome-associated membrane glycoprotein 2 OS=Homo sapiens OX=9606 GN=LAMP2 PE=1 SV=2	LAMP2	1702.58	HexNAc(2)Hex(8)	36408288	22374390	1.69832	1.04369
P13473	356	N	Lysosome-associated membrane glycoprotein 2 OS=Homo sapiens OX=9606 GN=LAMP2 PE=1 SV=2	LAMP2	1710.6	HexNAc(3)Hex(5)NeuAc(1)	211885744	51634676	1.34265	0.327193
P13473	356	N	Lysosome-associated membrane glycoprotein 2 OS=Homo sapiens OX=9606 GN=LAMP2 PE=1 SV=2	LAMP2	1727.61	HexNAc(3)Hex(6)Fuc(1)	29193690		0.896956
P13473	356	N	Lysosome-associated membrane glycoprotein 2 OS=Homo sapiens OX=9606 GN=LAMP2 PE=1 SV=2	LAMP2	1768.64	HexNAc(4)Hex(5)Fuc(1)	168911648		0.427904
P13473	356	N	Lysosome-associated membrane glycoprotein 2 OS=Homo sapiens OX=9606 GN=LAMP2 PE=1 SV=2	LAMP2	1856.66	HexNAc(3)Hex(5)Fuc(1)NeuAc(1)	43691528		1.0937
P13473	356	N	Lysosome-associated membrane glycoprotein 2 OS=Homo sapiens OX=9606 GN=LAMP2 PE=1 SV=2	LAMP2	1864.63	HexNAc(2)Hex(9)	13054760		1
P13473	356	N	Lysosome-associated membrane glycoprotein 2 OS=Homo sapiens OX=9606 GN=LAMP2 PE=1 SV=2	LAMP2	1872.65	HexNAc(3)Hex(6)NeuAc(1)	312792320	105182376	0.955226	0.321213
P13473	356	N	Lysosome-associated membrane glycoprotein 2 OS=Homo sapiens OX=9606 GN=LAMP2 PE=1 SV=2	LAMP2	1913.68	HexNAc(4)Hex(5)NeuAc(1)	132371584	90701124	1.20291	0.824232
P13473	356	N	Lysosome-associated membrane glycoprotein 2 OS=Homo sapiens OX=9606 GN=LAMP2 PE=1 SV=2	LAMP2	1987.71	HexNAc(5)Hex(6)	5269924	199775112	0.0514026	1.9486
P13473	356	N	Lysosome-associated membrane glycoprotein 2 OS=Homo sapiens OX=9606 GN=LAMP2 PE=1 SV=2	LAMP2	2026.69	HexNAc(2)Hex(10)	4168790		1
P13473	356	N	Lysosome-associated membrane glycoprotein 2 OS=Homo sapiens OX=9606 GN=LAMP2 PE=1 SV=2	LAMP2	2059.73	HexNAc(4)Hex(5)Fuc(1)NeuAc(1)	23735408		0.858332
P13473	356	N	Lysosome-associated membrane glycoprotein 2 OS=Homo sapiens OX=9606 GN=LAMP2 PE=1 SV=2	LAMP2	2133.77	HexNAc(5)Hex(6)Fuc(1)	148257404		0.94437
P13473	356	N	Lysosome-associated membrane glycoprotein 2 OS=Homo sapiens OX=9606 GN=LAMP2 PE=1 SV=2	LAMP2	730.264	HexNAc(2)Hex(2)	191095216	531229824	0.529111	1.47089
P13473	356	N	Lysosome-associated membrane glycoprotein 2 OS=Homo sapiens OX=9606 GN=LAMP2 PE=1 SV=2	LAMP2	876.322	HexNAc(2)Hex(2)Fuc(1)	180845312		0.889953
P13674	113	N	Prolyl 4-hydroxylase subunit alpha-1 OS=Homo sapiens OX=9606 GN=P4HA1 PE=1 SV=2	P4HA1	1378.48	HexNAc(2)Hex(6)	31669998	29175824	1.17631	1.08367
P13693	51	N	Translationally-controlled tumor protein OS=Homo sapiens OX=9606 GN=TPT1 PE=1 SV=1	TPT1	1216.42	HexNAc(2)Hex(5)	0
P14314	72	N	Glucosidase 2 subunit beta OS=Homo sapiens OX=9606 GN=PRKCSH PE=1 SV=2	PRKCSH	1378.48	HexNAc(2)Hex(6)	117644876	116535552	1.0093	0.99978
P14314	476	N	Glucosidase 2 subunit beta OS=Homo sapiens OX=9606 GN=PRKCSH PE=1 SV=2	PRKCSH	1378.48	HexNAc(2)Hex(6)	4.62407e+06	14709196	0.478354	1.52165
P14625	62	N	Endoplasmin OS=Homo sapiens OX=9606 GN=HSP90B1 PE=1 SV=1	HSP90B1	1216.42	HexNAc(2)Hex(5)	21940076	62455280	0.519936	1.48006
P14625	62	N	Endoplasmin OS=Homo sapiens OX=9606 GN=HSP90B1 PE=1 SV=1	HSP90B1	1378.48	HexNAc(2)Hex(6)	92146072	133988456	0.69572	1.01164
P14625	62	N	Endoplasmin OS=Homo sapiens OX=9606 GN=HSP90B1 PE=1 SV=1	HSP90B1	1540.53	HexNAc(2)Hex(7)	7.1621e+06		0.752209
P14625	62	N	Endoplasmin OS=Homo sapiens OX=9606 GN=HSP90B1 PE=1 SV=1	HSP90B1	1702.58	HexNAc(2)Hex(8)	105755008		0.94448
P14625	62	N	Endoplasmin OS=Homo sapiens OX=9606 GN=HSP90B1 PE=1 SV=1	HSP90B1	1864.63	HexNAc(2)Hex(9)	18065136	33320056	0.703126	1.29687
P14625	62	N	Endoplasmin OS=Homo sapiens OX=9606 GN=HSP90B1 PE=1 SV=1	HSP90B1	3083.11	HexNAc(8)Hex(9)	0
P14625	217	N	Endoplasmin OS=Homo sapiens OX=9606 GN=HSP90B1 PE=1 SV=1	HSP90B1	1216.42	HexNAc(2)Hex(5)	533379792	710517120	0.89732	1.19532
P14625	217	N	Endoplasmin OS=Homo sapiens OX=9606 GN=HSP90B1 PE=1 SV=1	HSP90B1	1378.48	HexNAc(2)Hex(6)	1542803460	1350910210	1.10474	0.967335
P14625	217	N	Endoplasmin OS=Homo sapiens OX=9606 GN=HSP90B1 PE=1 SV=1	HSP90B1	1540.53	HexNAc(2)Hex(7)	278105536	279611200	1.02854	1.03411
P14625	217	N	Endoplasmin OS=Homo sapiens OX=9606 GN=HSP90B1 PE=1 SV=1	HSP90B1	1702.58	HexNAc(2)Hex(8)	292305152	676234940	0.775977	1.79519
P14625	217	N	Endoplasmin OS=Homo sapiens OX=9606 GN=HSP90B1 PE=1 SV=1	HSP90B1	1864.63	HexNAc(2)Hex(9)	195112640		1.70097
P14625	445	N	Endoplasmin OS=Homo sapiens OX=9606 GN=HSP90B1 PE=1 SV=1	HSP90B1	1702.58	HexNAc(2)Hex(8)	11334769	18823542	0.751685	1.24832
P14625	502	N	Endoplasmin OS=Homo sapiens OX=9606 GN=HSP90B1 PE=1 SV=1	HSP90B1	1378.48	HexNAc(2)Hex(6)	9300117	17225378	0.701221	1.29878
P14625	502	N	Endoplasmin OS=Homo sapiens OX=9606 GN=HSP90B1 PE=1 SV=1	HSP90B1	1864.63	HexNAc(2)Hex(9)	46227340	4.65666e+07	1.42275	1.4332
P14866	289	N	Heterogeneous nuclear ribonucleoprotein L OS=Homo sapiens OX=9606 GN=HNRNPL PE=1 SV=2	HNRNPL	1444.53	HexNAc(4)Hex(3)Fuc(1)	0
P14866	289	N	Heterogeneous nuclear ribonucleoprotein L OS=Homo sapiens OX=9606 GN=HNRNPL PE=1 SV=2	HNRNPL	2133.77	HexNAc(5)Hex(6)Fuc(1)	10409466		0.983006
P15586	183	N	N-acetylglucosamine-6-sulfatase OS=Homo sapiens OX=9606 GN=GNS PE=1 SV=3	GNS	1038.38	HexNAc(2)Hex(3)Fuc(1)	56522508		0.960529
P15586	183	N	N-acetylglucosamine-6-sulfatase OS=Homo sapiens OX=9606 GN=GNS PE=1 SV=3	GNS	2221.79	HexNAc(4)Hex(6)Fuc(1)NeuAc(1)	15276177		1
P15586	279	N	N-acetylglucosamine-6-sulfatase OS=Homo sapiens OX=9606 GN=GNS PE=1 SV=3	GNS	1378.48	HexNAc(2)Hex(6)	7917586		0.903451
P15586	362	N	N-acetylglucosamine-6-sulfatase OS=Homo sapiens OX=9606 GN=GNS PE=1 SV=3	GNS	1622.58	HexNAc(4)Hex(5)	2.92465e+06		1
P15586	405	N	N-acetylglucosamine-6-sulfatase OS=Homo sapiens OX=9606 GN=GNS PE=1 SV=3	GNS	1216.42	HexNAc(2)Hex(5)	45685148		0.861136
P19022	692	N	Cadherin-2 OS=Homo sapiens OX=9606 GN=CDH2 PE=1 SV=4	CDH2	1971.72	HexNAc(5)Hex(5)Fuc(1)	29752354		1.21877
P20645	57	N	Cation-dependent mannose-6-phosphate receptor OS=Homo sapiens OX=9606 GN=M6PR PE=1 SV=1	M6PR	1054.37	HexNAc(2)Hex(4)	49109912		1
P20645	57	N	Cation-dependent mannose-6-phosphate receptor OS=Homo sapiens OX=9606 GN=M6PR PE=1 SV=1	M6PR	1216.42	HexNAc(2)Hex(5)	198981008	276325056	0.844986	1.17343
P20645	57	N	Cation-dependent mannose-6-phosphate receptor OS=Homo sapiens OX=9606 GN=M6PR PE=1 SV=1	M6PR	1378.48	HexNAc(2)Hex(6)	22833122	471898848	0.092305	1.90769
P20645	57	N	Cation-dependent mannose-6-phosphate receptor OS=Homo sapiens OX=9606 GN=M6PR PE=1 SV=1	M6PR	1581.56	HexNAc(3)Hex(6)	98070352	139462848	1.1373	1.61732
P20645	57	N	Cation-dependent mannose-6-phosphate receptor OS=Homo sapiens OX=9606 GN=M6PR PE=1 SV=1	M6PR	1702.58	HexNAc(2)Hex(8)	286543744	277537088	0.807624	0.782238
P28799	236	N	Progranulin OS=Homo sapiens OX=9606 GN=GRN PE=1 SV=2	GRN	406.159	HexNAc(2)	25968058		0.763428
P28799	236	N	Progranulin OS=Homo sapiens OX=9606 GN=GRN PE=1 SV=2	GRN	876.322	HexNAc(2)Hex(2)Fuc(1)	375999680		1.17479
P28799	265	N	Progranulin OS=Homo sapiens OX=9606 GN=GRN PE=1 SV=2	GRN	1702.58	HexNAc(2)Hex(8)	9865072	7396013	1.14304	0.856958
P28799	530	N	Progranulin OS=Homo sapiens OX=9606 GN=GRN PE=1 SV=2	GRN	203.079	HexNAc(1)	203980288	36708064	1.33543	0.240322
P28799	530	N	Progranulin OS=Homo sapiens OX=9606 GN=GRN PE=1 SV=2	GRN	876.322	HexNAc(2)Hex(2)Fuc(1)	74987088		1.15655
P29966	61	N	Myristoylated alanine-rich C-kinase substrate OS=Homo sapiens OX=9606 GN=MARCKS PE=1 SV=4	MARCKS	1954.7	HexNAc(5)Hex(4)NeuAc(1)	7419671		1
P29966	61	N	Myristoylated alanine-rich C-kinase substrate OS=Homo sapiens OX=9606 GN=MARCKS PE=1 SV=4	MARCKS	2425.89	HexNAc(5)Hex(6)Fuc(3)	119724744		1
P30533	268	N	Alpha-2-macroglobulin receptor-associated protein OS=Homo sapiens OX=9606 GN=LRPAP1 PE=1 SV=1	LRPAP1	1378.48	HexNAc(2)Hex(6)	18832040	22306972	0.915532	1.08447
P33981	843	N	Dual specificity protein kinase TTK OS=Homo sapiens OX=9606 GN=TTK PE=1 SV=2	TTK	714.269	HexNAc(2)Hex(1)Fuc(1)	53200432		1
P35613	160	N	Basigin OS=Homo sapiens OX=9606 GN=BSG PE=1 SV=2	BSG	1216.42	HexNAc(2)Hex(5)	37603272	16737716	1.6186	0.72046
P35613	160	N	Basigin OS=Homo sapiens OX=9606 GN=BSG PE=1 SV=2	BSG	1378.48	HexNAc(2)Hex(6)	31055634		1
P35613	160	N	Basigin OS=Homo sapiens OX=9606 GN=BSG PE=1 SV=2	BSG	1702.58	HexNAc(2)Hex(8)	148136624	71507088	1.74371	0.841708
P35613	160	N	Basigin OS=Homo sapiens OX=9606 GN=BSG PE=1 SV=2	BSG	1864.63	HexNAc(2)Hex(9)	79753720	31943104	1.66917	0.668539
P35613	160	N	Basigin OS=Homo sapiens OX=9606 GN=BSG PE=1 SV=2	BSG	2059.73	HexNAc(4)Hex(5)Fuc(1)NeuAc(1)	11158857		1
P35613	268	N	Basigin OS=Homo sapiens OX=9606 GN=BSG PE=1 SV=2	BSG	1378.48	HexNAc(2)Hex(6)	22212908	9451508	1.63545	0.695876
P35613	268	N	Basigin OS=Homo sapiens OX=9606 GN=BSG PE=1 SV=2	BSG	1540.53	HexNAc(2)Hex(7)	27477922	8477278	1.52845	0.471547
P35613	268	N	Basigin OS=Homo sapiens OX=9606 GN=BSG PE=1 SV=2	BSG	1702.58	HexNAc(2)Hex(8)	54596384	28073606	1.6125	0.82915
P35613	268	N	Basigin OS=Homo sapiens OX=9606 GN=BSG PE=1 SV=2	BSG	1864.63	HexNAc(2)Hex(9)	6.65608e+06		1
P35637	233	N	RNA-binding protein FUS OS=Homo sapiens OX=9606 GN=FUS PE=1 SV=1	FUS	714.269	HexNAc(2)Hex(1)Fuc(1)	89577336	19615864	1.08695	0.238024
P35658	1282	N	Nuclear pore complex protein Nup214 OS=Homo sapiens OX=9606 GN=NUP214 PE=1 SV=2	NUP214	203.079	HexNAc(1)	8701898		1
P35658	1965	N	Nuclear pore complex protein Nup214 OS=Homo sapiens OX=9606 GN=NUP214 PE=1 SV=2	NUP214	1606.59	HexNAc(4)Hex(4)Fuc(1)	22696034		1
P38571	321	N	Lysosomal acid lipase/cholesteryl ester hydrolase OS=Homo sapiens OX=9606 GN=LIPA PE=1 SV=2	LIPA	876.322	HexNAc(2)Hex(2)Fuc(1)	6242701		1
P43251	150	N	Biotinidase OS=Homo sapiens OX=9606 GN=BTD PE=1 SV=2	BTD	1216.42	HexNAc(2)Hex(5)	17954932	23439906	0.899933	1.17485
P43251	150	N	Biotinidase OS=Homo sapiens OX=9606 GN=BTD PE=1 SV=2	BTD	1378.48	HexNAc(2)Hex(6)	51579696	56244048	1.09658	1.19574
P43251	349	N	Biotinidase OS=Homo sapiens OX=9606 GN=BTD PE=1 SV=2	BTD	1216.42	HexNAc(2)Hex(5)	185940592	158236608	0.927141	0.789003
P43251	349	N	Biotinidase OS=Homo sapiens OX=9606 GN=BTD PE=1 SV=2	BTD	1378.48	HexNAc(2)Hex(6)	58721900	21794356	1.45863	0.541365
P43307	136	N	Translocon-associated protein subunit alpha OS=Homo sapiens OX=9606 GN=SSR1 PE=1 SV=3	SSR1	1702.58	HexNAc(2)Hex(8)	66311412	72412288	0.956021	1.04398
P43307	136	N	Translocon-associated protein subunit alpha OS=Homo sapiens OX=9606 GN=SSR1 PE=1 SV=3	SSR1	1864.63	HexNAc(2)Hex(9)	167233824	90034400	1.27868	0.688409
P43307	136	N	Translocon-associated protein subunit alpha OS=Homo sapiens OX=9606 GN=SSR1 PE=1 SV=3	SSR1	1898.7	HexNAc(4)Hex(4)Fuc(3)	34589152		1
P43307	191	N	Translocon-associated protein subunit alpha OS=Homo sapiens OX=9606 GN=SSR1 PE=1 SV=3	SSR1	1540.53	HexNAc(2)Hex(7)	18563594	19178830	0.532348	0.549991
P43307	191	N	Translocon-associated protein subunit alpha OS=Homo sapiens OX=9606 GN=SSR1 PE=1 SV=3	SSR1	1702.58	HexNAc(2)Hex(8)	94407592	44786900	1.5309	0.726259
P43307	191	N	Translocon-associated protein subunit alpha OS=Homo sapiens OX=9606 GN=SSR1 PE=1 SV=3	SSR1	1864.63	HexNAc(2)Hex(9)	149190464	29298748	2.0981	0.412034
P43307	191	N	Translocon-associated protein subunit alpha OS=Homo sapiens OX=9606 GN=SSR1 PE=1 SV=3	SSR1	203.079	HexNAc(1)	9161238		1
P43308	88	N	Translocon-associated protein subunit beta OS=Homo sapiens OX=9606 GN=SSR2 PE=1 SV=1	SSR2	1216.42	HexNAc(2)Hex(5)	281657280	255772080	0.989648	0.898696
P43308	88	N	Translocon-associated protein subunit beta OS=Homo sapiens OX=9606 GN=SSR2 PE=1 SV=1	SSR2	1378.48	HexNAc(2)Hex(6)	4.10859e+08	3.6142e+08	1.12132	0.98639
P43308	88	N	Translocon-associated protein subunit beta OS=Homo sapiens OX=9606 GN=SSR2 PE=1 SV=1	SSR2	1540.53	HexNAc(2)Hex(7)	8.85137e+08	599467440	1.15879	0.784798
P43308	88	N	Translocon-associated protein subunit beta OS=Homo sapiens OX=9606 GN=SSR2 PE=1 SV=1	SSR2	1702.58	HexNAc(2)Hex(8)	4383965240	6186876294	0.931331	1.31434
P43308	88	N	Translocon-associated protein subunit beta OS=Homo sapiens OX=9606 GN=SSR2 PE=1 SV=1	SSR2	1752.64	HexNAc(4)Hex(4)Fuc(2)	203658480		0.978558
P43308	88	N	Translocon-associated protein subunit beta OS=Homo sapiens OX=9606 GN=SSR2 PE=1 SV=1	SSR2	1864.63	HexNAc(2)Hex(9)	6249532766	2287704690	1.89419	0.693388
P43308	88	N	Translocon-associated protein subunit beta OS=Homo sapiens OX=9606 GN=SSR2 PE=1 SV=1	SSR2	2026.69	HexNAc(2)Hex(10)	123827412		1.75989
P43308	88	N	Translocon-associated protein subunit beta OS=Homo sapiens OX=9606 GN=SSR2 PE=1 SV=1	SSR2	2142.81	HexNAc(6)Hex(3)Fuc(3)	45547208		1
P43308	88	N	Translocon-associated protein subunit beta OS=Homo sapiens OX=9606 GN=SSR2 PE=1 SV=1	SSR2	2481.89	HexNAc(6)Hex(6)NeuAc(1)	0
P43308	88	N	Translocon-associated protein subunit beta OS=Homo sapiens OX=9606 GN=SSR2 PE=1 SV=1	SSR2	568.212	HexNAc(2)Hex(1)	3.2462e+06	4.76541e+06	0.810374	1.18963
P43308	88	N	Translocon-associated protein subunit beta OS=Homo sapiens OX=9606 GN=SSR2 PE=1 SV=1	SSR2	730.264	HexNAc(2)Hex(2)	9774782	5.62971e+06	1.33176	0.767016
P43308	88	N	Translocon-associated protein subunit beta OS=Homo sapiens OX=9606 GN=SSR2 PE=1 SV=1	SSR2	892.317	HexNAc(2)Hex(3)	5835229	31537418	0.271824	1.46912
P46063	488	N	ATP-dependent DNA helicase Q1 OS=Homo sapiens OX=9606 GN=RECQL PE=1 SV=3	RECQL	1540.53	HexNAc(2)Hex(7)	12849984		1
P46063	488	N	ATP-dependent DNA helicase Q1 OS=Homo sapiens OX=9606 GN=RECQL PE=1 SV=3	RECQL	1864.63	HexNAc(2)Hex(9)	71266880		1
P46977	537	N	Dolichyl-diphosphooligosaccharide--protein glycosyltransferase subunit STT3A OS=Homo sapiens OX=9606 GN=STT3A PE=1 SV=2	STT3A	1702.58	HexNAc(2)Hex(8)	13162452		1
P46977	537	N	Dolichyl-diphosphooligosaccharide--protein glycosyltransferase subunit STT3A OS=Homo sapiens OX=9606 GN=STT3A PE=1 SV=2	STT3A	1864.63	HexNAc(2)Hex(9)	40243792		1.18654
P48723	184	N	Heat shock 70 kDa protein 13 OS=Homo sapiens OX=9606 GN=HSPA13 PE=1 SV=1	HSPA13	1540.53	HexNAc(2)Hex(7)	6.06233e+06	15434880	0.564011	1.43599
P48723	184	N	Heat shock 70 kDa protein 13 OS=Homo sapiens OX=9606 GN=HSPA13 PE=1 SV=1	HSPA13	1702.58	HexNAc(2)Hex(8)	196828704	213062536	1.08756	1.17726
P49006	52	N	MARCKS-related protein OS=Homo sapiens OX=9606 GN=MARCKSL1 PE=1 SV=2	MARCKSL1	1864.63	HexNAc(2)Hex(9)	0
P49006	52	N	MARCKS-related protein OS=Homo sapiens OX=9606 GN=MARCKSL1 PE=1 SV=2	MARCKSL1	2539.93	HexNAc(7)Hex(6)Fuc(1)	16080212		1
P49750	271	N	YLP motif-containing protein 1 OS=Homo sapiens OX=9606 GN=YLPM1 PE=1 SV=4	YLPM1	1907.71	HexNAc(7)Hex(3)	58360168		1
P49792	2285	N	E3 SUMO-protein ligase RanBP2 OS=Homo sapiens OX=9606 GN=RANBP2 PE=1 SV=2	RANBP2	1200.43	HexNAc(2)Hex(4)Fuc(1)	3788994		1
P49841	393	N	Glycogen synthase kinase-3 beta OS=Homo sapiens OX=9606 GN=GSK3B PE=1 SV=2	GSK3B	1054.37	HexNAc(2)Hex(4)	2273338		1
P50454	120	N	Serpin H1 OS=Homo sapiens OX=9606 GN=SERPINH1 PE=1 SV=2	SERPINH1	1378.48	HexNAc(2)Hex(6)	40190264	61564804	0.789941	1.21006
P50454	120	N	Serpin H1 OS=Homo sapiens OX=9606 GN=SERPINH1 PE=1 SV=2	SERPINH1	1540.53	HexNAc(2)Hex(7)	11797376	16403603	0.836664	1.16334
P50454	120	N	Serpin H1 OS=Homo sapiens OX=9606 GN=SERPINH1 PE=1 SV=2	SERPINH1	1702.58	HexNAc(2)Hex(8)	26112302	29015760	1.05402	1.17122
P50454	120	N	Serpin H1 OS=Homo sapiens OX=9606 GN=SERPINH1 PE=1 SV=2	SERPINH1	1864.63	HexNAc(2)Hex(9)	5.99074e+06		1
P50897	197	N	Palmitoyl-protein thioesterase 1 OS=Homo sapiens OX=9606 GN=PPT1 PE=1 SV=1	PPT1	1362.48	HexNAc(2)Hex(5)Fuc(1)	13936287		1
P50897	197	N	Palmitoyl-protein thioesterase 1 OS=Homo sapiens OX=9606 GN=PPT1 PE=1 SV=1	PPT1	1378.48	HexNAc(2)Hex(6)	18950014	36012816	0.753678	1.4323
P50897	197	N	Palmitoyl-protein thioesterase 1 OS=Homo sapiens OX=9606 GN=PPT1 PE=1 SV=1	PPT1	1458.44	HexNAc(2)Hex(6)Phospho(1)	148474544	46577804	1.35423	0.424834
P50897	197	N	Palmitoyl-protein thioesterase 1 OS=Homo sapiens OX=9606 GN=PPT1 PE=1 SV=1	PPT1	1702.58	HexNAc(2)Hex(8)	26906902		0.969577
P50897	197	N	Palmitoyl-protein thioesterase 1 OS=Homo sapiens OX=9606 GN=PPT1 PE=1 SV=1	PPT1	1864.63	HexNAc(2)Hex(9)	32273792	23925072	1.29884	0.962848
P50897	197	N	Palmitoyl-protein thioesterase 1 OS=Homo sapiens OX=9606 GN=PPT1 PE=1 SV=1	PPT1	2026.69	HexNAc(2)Hex(10)	25966992	15439862	1.21389	0.721774
P50897	197	N	Palmitoyl-protein thioesterase 1 OS=Homo sapiens OX=9606 GN=PPT1 PE=1 SV=1	PPT1	2092.75	HexNAc(4)Hex(7)Fuc(1)	25748622		1
P50897	197	N	Palmitoyl-protein thioesterase 1 OS=Homo sapiens OX=9606 GN=PPT1 PE=1 SV=1	PPT1	2116.76	HexNAc(5)Hex(5)NeuAc(1)	4394378		1
P50897	197	N	Palmitoyl-protein thioesterase 1 OS=Homo sapiens OX=9606 GN=PPT1 PE=1 SV=1	PPT1	2117.78	HexNAc(5)Hex(5)Fuc(2)	10751734		1
P50897	197	N	Palmitoyl-protein thioesterase 1 OS=Homo sapiens OX=9606 GN=PPT1 PE=1 SV=1	PPT1	714.269	HexNAc(2)Hex(1)Fuc(1)	8397469		1
P50897	197	N	Palmitoyl-protein thioesterase 1 OS=Homo sapiens OX=9606 GN=PPT1 PE=1 SV=1	PPT1	730.264	HexNAc(2)Hex(2)	65572264	250212304	0.535443	2.04316
P50897	197	N	Palmitoyl-protein thioesterase 1 OS=Homo sapiens OX=9606 GN=PPT1 PE=1 SV=1	PPT1	876.322	HexNAc(2)Hex(2)Fuc(1)	348773504		0.890166
P50897	212	N	Palmitoyl-protein thioesterase 1 OS=Homo sapiens OX=9606 GN=PPT1 PE=1 SV=1	PPT1	1378.48	HexNAc(2)Hex(6)	35973572	17848888	1.04028	0.516151
P50897	212	N	Palmitoyl-protein thioesterase 1 OS=Homo sapiens OX=9606 GN=PPT1 PE=1 SV=1	PPT1	1540.53	HexNAc(2)Hex(7)	10474634	20872924	0.748992	1.49252
P50897	212	N	Palmitoyl-protein thioesterase 1 OS=Homo sapiens OX=9606 GN=PPT1 PE=1 SV=1	PPT1	1864.63	HexNAc(2)Hex(9)	6.26106e+06	6422324	1.07029	1.09786
P50897	212	N	Palmitoyl-protein thioesterase 1 OS=Homo sapiens OX=9606 GN=PPT1 PE=1 SV=1	PPT1	2026.69	HexNAc(2)Hex(10)	6.90666e+06	5447392	1.13007	0.891303
P51610	626	N	Host cell factor 1 OS=Homo sapiens OX=9606 GN=HCFC1 PE=1 SV=2	HCFC1	203.079	HexNAc(1)	290450784	354494368	0.86856	1.06007
P51610	626	N	Host cell factor 1 OS=Homo sapiens OX=9606 GN=HCFC1 PE=1 SV=2	HCFC1	406.159	HexNAc(2)	719409171	1458039486	0.803003	1.62746
P52803	37	N	Ephrin-A5 OS=Homo sapiens OX=9606 GN=EFNA5 PE=1 SV=1	EFNA5	1378.48	HexNAc(2)Hex(6)	52187888		0.901055
P52948	255	N	Nuclear pore complex protein Nup98-Nup96 OS=Homo sapiens OX=9606 GN=NUP98 PE=1 SV=4	NUP98	203.079	HexNAc(1)	61923636	61434976	0.876507	0.86959
P52948	255	N	Nuclear pore complex protein Nup98-Nup96 OS=Homo sapiens OX=9606 GN=NUP98 PE=1 SV=4	NUP98	406.159	HexNAc(2)	27989520	25282842	1.237	1.11738
P53634	53	N	Dipeptidyl peptidase 1 OS=Homo sapiens OX=9606 GN=CTSC PE=1 SV=2	CTSC	1216.42	HexNAc(2)Hex(5)	36670944		0.857761
P53634	53	N	Dipeptidyl peptidase 1 OS=Homo sapiens OX=9606 GN=CTSC PE=1 SV=2	CTSC	1378.48	HexNAc(2)Hex(6)	39442048	18811224	1.25443	0.598279
P53634	119	N	Dipeptidyl peptidase 1 OS=Homo sapiens OX=9606 GN=CTSC PE=1 SV=2	CTSC	1054.37	HexNAc(2)Hex(4)	3.3414e+06		1
P53634	119	N	Dipeptidyl peptidase 1 OS=Homo sapiens OX=9606 GN=CTSC PE=1 SV=2	CTSC	1540.53	HexNAc(2)Hex(7)	92745432		1.07463
P53634	119	N	Dipeptidyl peptidase 1 OS=Homo sapiens OX=9606 GN=CTSC PE=1 SV=2	CTSC	1581.56	HexNAc(3)Hex(6)	22296346		1
P53801	54	N	Pituitary tumor-transforming gene 1 protein-interacting protein OS=Homo sapiens OX=9606 GN=PTTG1IP PE=1 SV=1	PTTG1IP	1216.42	HexNAc(2)Hex(5)	22493126	82012496	0.439223	1.60146
P53801	54	N	Pituitary tumor-transforming gene 1 protein-interacting protein OS=Homo sapiens OX=9606 GN=PTTG1IP PE=1 SV=1	PTTG1IP	1378.48	HexNAc(2)Hex(6)	75305000	160152720	0.727132	1.54641
P53801	54	N	Pituitary tumor-transforming gene 1 protein-interacting protein OS=Homo sapiens OX=9606 GN=PTTG1IP PE=1 SV=1	PTTG1IP	1540.53	HexNAc(2)Hex(7)	220071756	483097376	0.780395	1.71311
P53801	54	N	Pituitary tumor-transforming gene 1 protein-interacting protein OS=Homo sapiens OX=9606 GN=PTTG1IP PE=1 SV=1	PTTG1IP	1702.58	HexNAc(2)Hex(8)	23087390	35094152	1.00874	1.53334
P53801	54	N	Pituitary tumor-transforming gene 1 protein-interacting protein OS=Homo sapiens OX=9606 GN=PTTG1IP PE=1 SV=1	PTTG1IP	1864.63	HexNAc(2)Hex(9)	7787991	5.10383e+06	1.20821	0.791793
P54289	324	N	Voltage-dependent calcium channel subunit alpha-2/delta-1 OS=Homo sapiens OX=9606 GN=CACNA2D1 PE=1 SV=3	CACNA2D1	1702.58	HexNAc(2)Hex(8)	7672324	20304296	0.593972	1.57191
P54709	124	N	Sodium/potassium-transporting ATPase subunit beta-3 OS=Homo sapiens OX=9606 GN=ATP1B3 PE=1 SV=1	ATP1B3	1768.64	HexNAc(4)Hex(5)Fuc(1)	82701808		1
P55197	489	N	Protein AF-10 OS=Homo sapiens OX=9606 GN=MLLT10 PE=1 SV=2	MLLT10	203.079	HexNAc(1)	15575046		1
P56199	418	N	Integrin alpha-1 OS=Homo sapiens OX=9606 GN=ITGA1 PE=1 SV=2	ITGA1	1378.48	HexNAc(2)Hex(6)	8925416	17208922	0.711109	1.37108
P56199	418	N	Integrin alpha-1 OS=Homo sapiens OX=9606 GN=ITGA1 PE=1 SV=2	ITGA1	1540.53	HexNAc(2)Hex(7)	2.48988e+06		1
P56199	418	N	Integrin alpha-1 OS=Homo sapiens OX=9606 GN=ITGA1 PE=1 SV=2	ITGA1	1702.58	HexNAc(2)Hex(8)	4827214	8863925	0.705159	1.29484
P56199	460	N	Integrin alpha-1 OS=Homo sapiens OX=9606 GN=ITGA1 PE=1 SV=2	ITGA1	1702.58	HexNAc(2)Hex(8)	11385435	24046008	0.740258	1.56342
P56199	460	N	Integrin alpha-1 OS=Homo sapiens OX=9606 GN=ITGA1 PE=1 SV=2	ITGA1	1864.63	HexNAc(2)Hex(9)	79229608	144871613	0.767596	1.40355
P68104	284	N	Elongation factor 1-alpha 1 OS=Homo sapiens OX=9606 GN=EEF1A1 PE=1 SV=1	EEF1A1	1850.69	HexNAc(6)Hex(3)Fuc(1)	216344800		1
P68104	284	N	Elongation factor 1-alpha 1 OS=Homo sapiens OX=9606 GN=EEF1A1 PE=1 SV=1	EEF1A1	2215.82	HexNAc(7)Hex(4)Fuc(1)	0
P68104	284	N	Elongation factor 1-alpha 1 OS=Homo sapiens OX=9606 GN=EEF1A1 PE=1 SV=1	EEF1A1	3226.13	HexNAc(6)Hex(7)NeuAc(3)	13665800		1
P68104	284	N	Elongation factor 1-alpha 1 OS=Homo sapiens OX=9606 GN=EEF1A1 PE=1 SV=1	EEF1A1	3448.24	HexNAc(9)Hex(10)	0
P69849	218	N	BOS complex subunit NOMO3 OS=Homo sapiens OX=9606 GN=NOMO3 PE=1 SV=2	NOMO3	1864.63	HexNAc(2)Hex(9)	10612118	0	1
P69849	369	N	BOS complex subunit NOMO3 OS=Homo sapiens OX=9606 GN=NOMO3 PE=1 SV=2	NOMO3	1054.37	HexNAc(2)Hex(4)	3.67932e+06		1.11407
P69849	369	N	BOS complex subunit NOMO3 OS=Homo sapiens OX=9606 GN=NOMO3 PE=1 SV=2	NOMO3	1216.42	HexNAc(2)Hex(5)	4654462	324877312	0.0307719	2.14785
P69849	369	N	BOS complex subunit NOMO3 OS=Homo sapiens OX=9606 GN=NOMO3 PE=1 SV=2	NOMO3	1378.48	HexNAc(2)Hex(6)	730674286	684559870	1.10798	1.03805
P69849	369	N	BOS complex subunit NOMO3 OS=Homo sapiens OX=9606 GN=NOMO3 PE=1 SV=2	NOMO3	1540.53	HexNAc(2)Hex(7)	525894048	527975072	1.0861	1.0904
P69849	369	N	BOS complex subunit NOMO3 OS=Homo sapiens OX=9606 GN=NOMO3 PE=1 SV=2	NOMO3	1702.58	HexNAc(2)Hex(8)	274368960	216753536	1.19118	0.941042
P69849	369	N	BOS complex subunit NOMO3 OS=Homo sapiens OX=9606 GN=NOMO3 PE=1 SV=2	NOMO3	1864.63	HexNAc(2)Hex(9)	1.41067e+08	74275552	1.47227	0.775187
P69849	369	N	BOS complex subunit NOMO3 OS=Homo sapiens OX=9606 GN=NOMO3 PE=1 SV=2	NOMO3	892.317	HexNAc(2)Hex(3)	4218473		1
P69849	618	N	BOS complex subunit NOMO3 OS=Homo sapiens OX=9606 GN=NOMO3 PE=1 SV=2	NOMO3	1378.48	HexNAc(2)Hex(6)	222787328	238642832	1.00387	1.07532
P69849	618	N	BOS complex subunit NOMO3 OS=Homo sapiens OX=9606 GN=NOMO3 PE=1 SV=2	NOMO3	1540.53	HexNAc(2)Hex(7)	72427344	97604192	0.863949	1.16427
P69849	618	N	BOS complex subunit NOMO3 OS=Homo sapiens OX=9606 GN=NOMO3 PE=1 SV=2	NOMO3	1702.58	HexNAc(2)Hex(8)	48977888	55719372	0.984553	1.12007
P69849	618	N	BOS complex subunit NOMO3 OS=Homo sapiens OX=9606 GN=NOMO3 PE=1 SV=2	NOMO3	1864.63	HexNAc(2)Hex(9)	79420016		1
P78536	264	N	Disintegrin and metalloproteinase domain-containing protein 17 OS=Homo sapiens OX=9606 GN=ADAM17 PE=1 SV=1	ADAM17	1702.58	HexNAc(2)Hex(8)	10188857	5171224	1.35597	0.688206
Q01844	291	N	RNA-binding protein EWS OS=Homo sapiens OX=9606 GN=EWSR1 PE=1 SV=1	EWSR1	2569.9	HexNAc(5)Hex(6)NeuAc(2)	196873408	161654388	1.44216	1.18417
Q02809	197	N	Procollagen-lysine,2-oxoglutarate 5-dioxygenase 1 OS=Homo sapiens OX=9606 GN=PLOD1 PE=1 SV=2	PLOD1	1216.42	HexNAc(2)Hex(5)	30976808	56500572	0.806403	1.47085
Q02809	197	N	Procollagen-lysine,2-oxoglutarate 5-dioxygenase 1 OS=Homo sapiens OX=9606 GN=PLOD1 PE=1 SV=2	PLOD1	1378.48	HexNAc(2)Hex(6)	83817864	129847104	0.784573	1.21543
Q02809	197	N	Procollagen-lysine,2-oxoglutarate 5-dioxygenase 1 OS=Homo sapiens OX=9606 GN=PLOD1 PE=1 SV=2	PLOD1	1864.63	HexNAc(2)Hex(9)	25330070	31111168	0.897573	1.10243
Q02809	538	N	Procollagen-lysine,2-oxoglutarate 5-dioxygenase 1 OS=Homo sapiens OX=9606 GN=PLOD1 PE=1 SV=2	PLOD1	1378.48	HexNAc(2)Hex(6)	6.22297e+06	11101066	0.706975	1.26116
Q02809	538	N	Procollagen-lysine,2-oxoglutarate 5-dioxygenase 1 OS=Homo sapiens OX=9606 GN=PLOD1 PE=1 SV=2	PLOD1	1702.58	HexNAc(2)Hex(8)	21044288	45110572	0.668435	1.43286
Q02809	538	N	Procollagen-lysine,2-oxoglutarate 5-dioxygenase 1 OS=Homo sapiens OX=9606 GN=PLOD1 PE=1 SV=2	PLOD1	1864.63	HexNAc(2)Hex(9)	34811172	31718070	1.04649	0.953508
Q04727	338	N	Transducin-like enhancer protein 4 OS=Homo sapiens OX=9606 GN=TLE4 PE=1 SV=3	TLE4	203.079	HexNAc(1)	17813592	43458064	0.287151	0.700533
Q04900	146	N	Sialomucin core protein 24 OS=Homo sapiens OX=9606 GN=CD164 PE=1 SV=2	CD164	1702.58	HexNAc(2)Hex(8)	13505560		1
Q04900	146	N	Sialomucin core protein 24 OS=Homo sapiens OX=9606 GN=CD164 PE=1 SV=2	CD164	1864.63	HexNAc(2)Hex(9)	7.65381e+06		1
Q05639	284	N	Elongation factor 1-alpha 2 OS=Homo sapiens OX=9606 GN=EEF1A2 PE=1 SV=1	EEF1A2	1241.45	HexNAc(3)Hex(3)Fuc(1)	0
Q05639	284	N	Elongation factor 1-alpha 2 OS=Homo sapiens OX=9606 GN=EEF1A2 PE=1 SV=1	EEF1A2	2350.79	HexNAc(2)Hex(12)	32695912		1
Q08380	398	N	Galectin-3-binding protein OS=Homo sapiens OX=9606 GN=LGALS3BP PE=1 SV=1	LGALS3BP	1864.63	HexNAc(2)Hex(9)	17502670	19400682	0.948568	1.05143
Q08380	551	N	Galectin-3-binding protein OS=Homo sapiens OX=9606 GN=LGALS3BP PE=1 SV=1	LGALS3BP	1864.63	HexNAc(2)Hex(9)	0
Q08722	73	N	Leukocyte surface antigen CD47 OS=Homo sapiens OX=9606 GN=CD47 PE=1 SV=1	CD47	1216.42	HexNAc(2)Hex(5)	77432624		1
Q08722	73	N	Leukocyte surface antigen CD47 OS=Homo sapiens OX=9606 GN=CD47 PE=1 SV=1	CD47	1378.48	HexNAc(2)Hex(6)	44630884		1
Q08722	73	N	Leukocyte surface antigen CD47 OS=Homo sapiens OX=9606 GN=CD47 PE=1 SV=1	CD47	1540.53	HexNAc(2)Hex(7)	149810576	76875824	1.32174	0.678257
Q08722	73	N	Leukocyte surface antigen CD47 OS=Homo sapiens OX=9606 GN=CD47 PE=1 SV=1	CD47	1581.56	HexNAc(3)Hex(6)	214103104	260506048	0.958839	1.16665
Q08722	73	N	Leukocyte surface antigen CD47 OS=Homo sapiens OX=9606 GN=CD47 PE=1 SV=1	CD47	1727.61	HexNAc(3)Hex(6)Fuc(1)	26484868		1.08223
Q08722	111	N	Leukocyte surface antigen CD47 OS=Homo sapiens OX=9606 GN=CD47 PE=1 SV=1	CD47	1702.58	HexNAc(2)Hex(8)	22806968	4320728	1.68145	0.318547
Q08722	111	N	Leukocyte surface antigen CD47 OS=Homo sapiens OX=9606 GN=CD47 PE=1 SV=1	CD47	2424.87	HexNAc(5)Hex(6)Fuc(1)NeuAc(1)	31518406		1
Q0ZGT2	567	N	Nexilin OS=Homo sapiens OX=9606 GN=NEXN PE=1 SV=1	NEXN	1866.69	HexNAc(6)Hex(4)	0
Q12797	452	N	Aspartyl/asparaginyl beta-hydroxylase OS=Homo sapiens OX=9606 GN=ASPH PE=1 SV=3	ASPH	1216.42	HexNAc(2)Hex(5)	75483440	121007616	0.641598	1.02855
Q12797	452	N	Aspartyl/asparaginyl beta-hydroxylase OS=Homo sapiens OX=9606 GN=ASPH PE=1 SV=3	ASPH	1378.48	HexNAc(2)Hex(6)	281044896	296026560	0.974038	1.02596
Q12841	144	N	Follistatin-related protein 1 OS=Homo sapiens OX=9606 GN=FSTL1 PE=1 SV=1	FSTL1	1378.48	HexNAc(2)Hex(6)	50616084	10807968	1.48498	0.317086
Q12841	144	N	Follistatin-related protein 1 OS=Homo sapiens OX=9606 GN=FSTL1 PE=1 SV=1	FSTL1	1702.58	HexNAc(2)Hex(8)	16257028	9278162	1.40186	0.800067
Q12907	183	N	Vesicular integral-membrane protein VIP36 OS=Homo sapiens OX=9606 GN=LMAN2 PE=1 SV=1	LMAN2	1444.53	HexNAc(4)Hex(3)Fuc(1)	30838634		1
Q13075	618	N	Baculoviral IAP repeat-containing protein 1 OS=Homo sapiens OX=9606 GN=NAIP PE=1 SV=3	NAIP	1768.64	HexNAc(4)Hex(5)Fuc(1)	81541312		1.05807
Q13409	199	N	Cytoplasmic dynein 1 intermediate chain 2 OS=Homo sapiens OX=9606 GN=DYNC1I2 PE=1 SV=3	DYNC1I2	1458.44	HexNAc(2)Hex(6)Phospho(1)	8227305		1
Q13409	199	N	Cytoplasmic dynein 1 intermediate chain 2 OS=Homo sapiens OX=9606 GN=DYNC1I2 PE=1 SV=3	DYNC1I2	2117.78	HexNAc(5)Hex(5)Fuc(2)	0
Q13443	381	N	Disintegrin and metalloproteinase domain-containing protein 9 OS=Homo sapiens OX=9606 GN=ADAM9 PE=1 SV=1	ADAM9	1216.42	HexNAc(2)Hex(5)	13099872	25052650	0.615791	1.17766
Q13443	381	N	Disintegrin and metalloproteinase domain-containing protein 9 OS=Homo sapiens OX=9606 GN=ADAM9 PE=1 SV=1	ADAM9	1540.53	HexNAc(2)Hex(7)	7255786	14356314	0.683309	1.352
Q13443	381	N	Disintegrin and metalloproteinase domain-containing protein 9 OS=Homo sapiens OX=9606 GN=ADAM9 PE=1 SV=1	ADAM9	1702.58	HexNAc(2)Hex(8)	8926045	13808000	0.904528	1.39924
Q13492	384	N	Phosphatidylinositol-binding clathrin assembly protein OS=Homo sapiens OX=9606 GN=PICALM PE=1 SV=2	PICALM	203.079	HexNAc(1)	89982656	32647242	1.46755	0.532452
Q13492	384	N	Phosphatidylinositol-binding clathrin assembly protein OS=Homo sapiens OX=9606 GN=PICALM PE=1 SV=2	PICALM	406.159	HexNAc(2)	36015244	25375226	1.09372	0.770603
Q13510	259	N	Acid ceramidase OS=Homo sapiens OX=9606 GN=ASAH1 PE=1 SV=5	ASAH1	1216.42	HexNAc(2)Hex(5)	45281184	81326000	0.748937	1.34511
Q13510	259	N	Acid ceramidase OS=Homo sapiens OX=9606 GN=ASAH1 PE=1 SV=5	ASAH1	1378.48	HexNAc(2)Hex(6)	52802100	127648472	0.6437	1.55614
Q13557	335	N	Calcium/calmodulin-dependent protein kinase type II subunit delta OS=Homo sapiens OX=9606 GN=CAMK2D PE=1 SV=3	CAMK2D	203.079	HexNAc(1)	1.60598e+06	74161704	0.0423922	1.95761
Q13586	171	N	Stromal interaction molecule 1 OS=Homo sapiens OX=9606 GN=STIM1 PE=1 SV=3	STIM1	1702.58	HexNAc(2)Hex(8)	79654200	94737448	0.941086	1.11929
Q13641	124	N	Trophoblast glycoprotein OS=Homo sapiens OX=9606 GN=TPBG PE=1 SV=1	TPBG	1702.58	HexNAc(2)Hex(8)	73030712		1
Q14108	249	N	Lysosome membrane protein 2 OS=Homo sapiens OX=9606 GN=SCARB2 PE=1 SV=2	SCARB2	1702.58	HexNAc(2)Hex(8)	266556992	535014752	0.70667	1.41838
Q14108	249	N	Lysosome membrane protein 2 OS=Homo sapiens OX=9606 GN=SCARB2 PE=1 SV=2	SCARB2	1864.63	HexNAc(2)Hex(9)	159232240	263099456	0.810447	1.3391
Q14108	249	N	Lysosome membrane protein 2 OS=Homo sapiens OX=9606 GN=SCARB2 PE=1 SV=2	SCARB2	2026.69	HexNAc(2)Hex(10)	26522606	23723446	1.05571	0.944291
Q14108	412	N	Lysosome membrane protein 2 OS=Homo sapiens OX=9606 GN=SCARB2 PE=1 SV=2	SCARB2	1864.63	HexNAc(2)Hex(9)	246141248	503378016	0.724165	1.48097
Q14108	412	N	Lysosome membrane protein 2 OS=Homo sapiens OX=9606 GN=SCARB2 PE=1 SV=2	SCARB2	2026.69	HexNAc(2)Hex(10)	53870380	52523696	1.11961	1.09162
Q14126	182	N	Desmoglein-2 OS=Homo sapiens OX=9606 GN=DSG2 PE=1 SV=2	DSG2	1809.67	HexNAc(5)Hex(4)Fuc(1)	37520008		0.941571
Q15047	1150	N	Histone-lysine N-methyltransferase SETDB1 OS=Homo sapiens OX=9606 GN=SETDB1 PE=1 SV=1	SETDB1	1864.63	HexNAc(2)Hex(9)	0
Q15165	254	N	Serum paraoxonase/arylesterase 2 OS=Homo sapiens OX=9606 GN=PON2 PE=1 SV=4	PON2	1540.53	HexNAc(2)Hex(7)	36017152	121088232	0.616959	2.07419
Q15165	254	N	Serum paraoxonase/arylesterase 2 OS=Homo sapiens OX=9606 GN=PON2 PE=1 SV=4	PON2	1702.58	HexNAc(2)Hex(8)	332785824	361067936	0.817216	0.886668
Q15165	323	N	Serum paraoxonase/arylesterase 2 OS=Homo sapiens OX=9606 GN=PON2 PE=1 SV=4	PON2	1702.58	HexNAc(2)Hex(8)	12275960	52017492	0.381873	1.61813
Q15293	53	N	Reticulocalbin-1 OS=Homo sapiens OX=9606 GN=RCN1 PE=1 SV=1	RCN1	1038.38	HexNAc(2)Hex(3)Fuc(1)	95559443		0.7546
Q15293	53	N	Reticulocalbin-1 OS=Homo sapiens OX=9606 GN=RCN1 PE=1 SV=1	RCN1	1054.37	HexNAc(2)Hex(4)	22280340	143721740	0.343544	2.21607
Q15293	53	N	Reticulocalbin-1 OS=Homo sapiens OX=9606 GN=RCN1 PE=1 SV=1	RCN1	1241.45	HexNAc(3)Hex(3)Fuc(1)	110864448		0.641769
Q15293	53	N	Reticulocalbin-1 OS=Homo sapiens OX=9606 GN=RCN1 PE=1 SV=1	RCN1	1378.48	HexNAc(2)Hex(6)	519473824	719682300	0.973519	1.34872
Q15293	53	N	Reticulocalbin-1 OS=Homo sapiens OX=9606 GN=RCN1 PE=1 SV=1	RCN1	1444.53	HexNAc(4)Hex(3)Fuc(1)	242021136		0.407301
Q15293	53	N	Reticulocalbin-1 OS=Homo sapiens OX=9606 GN=RCN1 PE=1 SV=1	RCN1	1540.53	HexNAc(2)Hex(7)	106208448	17126486	1.77703	0.286552
Q15293	53	N	Reticulocalbin-1 OS=Homo sapiens OX=9606 GN=RCN1 PE=1 SV=1	RCN1	1647.61	HexNAc(5)Hex(3)Fuc(1)	82031184		1
Q15293	53	N	Reticulocalbin-1 OS=Homo sapiens OX=9606 GN=RCN1 PE=1 SV=1	RCN1	1702.58	HexNAc(2)Hex(8)	51200244	101956188	0.807233	1.60746
Q15904	170	N	V-type proton ATPase subunit S1 OS=Homo sapiens OX=9606 GN=ATP6AP1 PE=1 SV=2	ATP6AP1	1378.48	HexNAc(2)Hex(6)	32331374	24974342	1.44316	1.11476
Q15904	261	N	V-type proton ATPase subunit S1 OS=Homo sapiens OX=9606 GN=ATP6AP1 PE=1 SV=2	ATP6AP1	1864.63	HexNAc(2)Hex(9)	94253344	61590152	1.5561	1.01684
Q16563	71	N	Synaptophysin-like protein 1 OS=Homo sapiens OX=9606 GN=SYPL1 PE=1 SV=1	SYPL1	1872.65	HexNAc(3)Hex(6)NeuAc(1)	95918488		1.0192
Q2KHR3	1276	N	Glutamine and serine-rich protein 1 OS=Homo sapiens OX=9606 GN=QSER1 PE=1 SV=3	QSER1	203.079	HexNAc(1)	121496576	38614760	1.55402	0.493908
Q2KHR3	1276	N	Glutamine and serine-rich protein 1 OS=Homo sapiens OX=9606 GN=QSER1 PE=1 SV=3	QSER1	406.159	HexNAc(2)	74359968		1.656
Q32P28	467	N	Prolyl 3-hydroxylase 1 OS=Homo sapiens OX=9606 GN=P3H1 PE=1 SV=2	P3H1	1378.48	HexNAc(2)Hex(6)	222222416	241811520	1.04362	1.13562
Q32P28	540	N	Prolyl 3-hydroxylase 1 OS=Homo sapiens OX=9606 GN=P3H1 PE=1 SV=2	P3H1	1378.48	HexNAc(2)Hex(6)	23673416	493619552	0.0739774	1.54252
Q32P28	540	N	Prolyl 3-hydroxylase 1 OS=Homo sapiens OX=9606 GN=P3H1 PE=1 SV=2	P3H1	1702.58	HexNAc(2)Hex(8)	243637504	2.78317e+08	0.933558	1.06644
Q32P51	268	N	Heterogeneous nuclear ribonucleoprotein A1-like 2 OS=Homo sapiens OX=9606 GN=HNRNPA1L2 PE=1 SV=2	HNRNPA1L2	1695.62	HexNAc(3)Hex(4)Fuc(3)	352545504		1
Q3ZCQ3	53	N	Membrane protein FAM174B OS=Homo sapiens OX=9606 GN=FAM174B PE=1 SV=2	FAM174B	2262.81	HexNAc(5)Hex(5)Fuc(1)NeuAc(1)	0
Q4G148	237	N	Glucoside xylosyltransferase 1 OS=Homo sapiens OX=9606 GN=GXYLT1 PE=1 SV=2	GXYLT1	1825.66	HexNAc(5)Hex(5)	106831128		0.788105
Q4G148	237	N	Glucoside xylosyltransferase 1 OS=Homo sapiens OX=9606 GN=GXYLT1 PE=1 SV=2	GXYLT1	1864.63	HexNAc(2)Hex(9)	78159154	76816352	1.3543	1.33104
Q4G148	237	N	Glucoside xylosyltransferase 1 OS=Homo sapiens OX=9606 GN=GXYLT1 PE=1 SV=2	GXYLT1	1987.71	HexNAc(5)Hex(6)	89176312		0.734163
Q4G148	387	N	Glucoside xylosyltransferase 1 OS=Homo sapiens OX=9606 GN=GXYLT1 PE=1 SV=2	GXYLT1	1216.42	HexNAc(2)Hex(5)	20424376	71774592	0.412843	1.4508
Q4G148	387	N	Glucoside xylosyltransferase 1 OS=Homo sapiens OX=9606 GN=GXYLT1 PE=1 SV=2	GXYLT1	1378.48	HexNAc(2)Hex(6)	66961264	140144920	0.731061	1.53006
Q4G148	387	N	Glucoside xylosyltransferase 1 OS=Homo sapiens OX=9606 GN=GXYLT1 PE=1 SV=2	GXYLT1	2457.88	HexNAc(5)Hex(8)Fuc(1)	8136748		1
Q4KMQ2	361	N	Anoctamin-6 OS=Homo sapiens OX=9606 GN=ANO6 PE=1 SV=2	ANO6	1378.48	HexNAc(2)Hex(6)	7235536	8850871	0.899584	1.10042
Q4KMQ2	361	N	Anoctamin-6 OS=Homo sapiens OX=9606 GN=ANO6 PE=1 SV=2	ANO6	1540.53	HexNAc(2)Hex(7)	27035616	23352368	1.06143	0.916828
Q4KMQ2	361	N	Anoctamin-6 OS=Homo sapiens OX=9606 GN=ANO6 PE=1 SV=2	ANO6	1702.58	HexNAc(2)Hex(8)	19090504	20331984	1.02076	1.08714
Q5JRA6	246	N	Transport and Golgi organization protein 1 homolog OS=Homo sapiens OX=9606 GN=MIA3 PE=1 SV=1	MIA3	1378.48	HexNAc(2)Hex(6)	106748776	93991896	1.14405	1.00734
Q5JRA6	246	N	Transport and Golgi organization protein 1 homolog OS=Homo sapiens OX=9606 GN=MIA3 PE=1 SV=1	MIA3	1702.58	HexNAc(2)Hex(8)	20153428	15211937	1.13973	0.860273
Q5JRA6	250	N	Transport and Golgi organization protein 1 homolog OS=Homo sapiens OX=9606 GN=MIA3 PE=1 SV=1	MIA3	1216.42	HexNAc(2)Hex(5)	53252852	59136076	1.29088	1.43349
Q5JRA6	250	N	Transport and Golgi organization protein 1 homolog OS=Homo sapiens OX=9606 GN=MIA3 PE=1 SV=1	MIA3	1378.48	HexNAc(2)Hex(6)	359404768	227835952	1.20241	0.762241
Q5JRA6	250	N	Transport and Golgi organization protein 1 homolog OS=Homo sapiens OX=9606 GN=MIA3 PE=1 SV=1	MIA3	1702.58	HexNAc(2)Hex(8)	61616080	42751992	1.40248	0.973102
Q5JRA6	589	N	Transport and Golgi organization protein 1 homolog OS=Homo sapiens OX=9606 GN=MIA3 PE=1 SV=1	MIA3	1216.42	HexNAc(2)Hex(5)	55499856	66831760	0.763559	0.919462
Q5JRA6	589	N	Transport and Golgi organization protein 1 homolog OS=Homo sapiens OX=9606 GN=MIA3 PE=1 SV=1	MIA3	1378.48	HexNAc(2)Hex(6)	255585852	169258400	1.27819	0.846463
Q5JRA6	589	N	Transport and Golgi organization protein 1 homolog OS=Homo sapiens OX=9606 GN=MIA3 PE=1 SV=1	MIA3	1702.58	HexNAc(2)Hex(8)	18456204	10604656	1.27018	0.729824
Q5JTV8	399	N	Torsin-1A-interacting protein 1 OS=Homo sapiens OX=9606 GN=TOR1AIP1 PE=1 SV=2	TOR1AIP1	1378.48	HexNAc(2)Hex(6)	541918	9828035	0.0810235	1.46941
Q5JTV8	399	N	Torsin-1A-interacting protein 1 OS=Homo sapiens OX=9606 GN=TOR1AIP1 PE=1 SV=2	TOR1AIP1	1540.53	HexNAc(2)Hex(7)	9516248	17511866	0.652431	1.20061
Q5JTV8	399	N	Torsin-1A-interacting protein 1 OS=Homo sapiens OX=9606 GN=TOR1AIP1 PE=1 SV=2	TOR1AIP1	1702.58	HexNAc(2)Hex(8)	32882632	43077240	0.795932	1.04269
Q5JTV8	399	N	Torsin-1A-interacting protein 1 OS=Homo sapiens OX=9606 GN=TOR1AIP1 PE=1 SV=2	TOR1AIP1	892.317	HexNAc(2)Hex(3)	305423		0.88781
Q5NDL2	354	N	EGF domain-specific O-linked N-acetylglucosamine transferase OS=Homo sapiens OX=9606 GN=EOGT PE=1 SV=1	EOGT	1216.42	HexNAc(2)Hex(5)	76828488	113540800	0.79531	1.17535
Q5NDL2	354	N	EGF domain-specific O-linked N-acetylglucosamine transferase OS=Homo sapiens OX=9606 GN=EOGT PE=1 SV=1	EOGT	1378.48	HexNAc(2)Hex(6)	82839264	121924776	0.809119	1.19088
Q5NDL2	354	N	EGF domain-specific O-linked N-acetylglucosamine transferase OS=Homo sapiens OX=9606 GN=EOGT PE=1 SV=1	EOGT	1540.53	HexNAc(2)Hex(7)	240495520	142581984	1.2556	0.744403
Q5T5P2	4	N	Sickle tail protein homolog OS=Homo sapiens OX=9606 GN=KIAA1217 PE=1 SV=2	KIAA1217	1702.58	HexNAc(2)Hex(8)	530159872		1
Q5UCC4	182	N	ER membrane protein complex subunit 10 OS=Homo sapiens OX=9606 GN=EMC10 PE=1 SV=1	EMC10	1864.63	HexNAc(2)Hex(9)	25575172		1.11483
Q5UCC4	182	N	ER membrane protein complex subunit 10 OS=Homo sapiens OX=9606 GN=EMC10 PE=1 SV=1	EMC10	203.079	HexNAc(1)	0
Q5VT52	409	N	Regulation of nuclear pre-mRNA domain-containing protein 2 OS=Homo sapiens OX=9606 GN=RPRD2 PE=1 SV=1	RPRD2	2133.77	HexNAc(5)Hex(6)Fuc(1)	5.123e+06		1
Q5ZPR3	104	N	CD276 antigen OS=Homo sapiens OX=9606 GN=CD276 PE=1 SV=1	CD276	1419.5	HexNAc(3)Hex(5)	25974710	238956496	0.196086	1.80391
Q69YH5	22	N	Cell division cycle-associated protein 2 OS=Homo sapiens OX=9606 GN=CDCA2 PE=1 SV=2	CDCA2	1872.65	HexNAc(3)Hex(6)NeuAc(1)	0
Q6PK18	267	N	2-oxoglutarate and iron-dependent oxygenase domain-containing protein 3 OS=Homo sapiens OX=9606 GN=OGFOD3 PE=1 SV=2	OGFOD3	1702.58	HexNAc(2)Hex(8)	18308630	27271024	0.734868	1.0946
Q6UW63	302	N	Protein O-glucosyltransferase 2 OS=Homo sapiens OX=9606 GN=POGLUT2 PE=1 SV=1	POGLUT2	1378.48	HexNAc(2)Hex(6)	51400140	55350156	1.06862	1.15075
Q6UW63	414	N	Protein O-glucosyltransferase 2 OS=Homo sapiens OX=9606 GN=POGLUT2 PE=1 SV=1	POGLUT2	1702.58	HexNAc(2)Hex(8)	4824943		1
Q6UXH1	190	N	Protein disulfide isomerase CRELD2 OS=Homo sapiens OX=9606 GN=CRELD2 PE=1 SV=1	CRELD2	1216.42	HexNAc(2)Hex(5)	103324680	4652042	1.91383	0.0861675
Q6UXH1	190	N	Protein disulfide isomerase CRELD2 OS=Homo sapiens OX=9606 GN=CRELD2 PE=1 SV=1	CRELD2	1378.48	HexNAc(2)Hex(6)	396537696	426963872	1.05063	1.13124
Q6UXH1	190	N	Protein disulfide isomerase CRELD2 OS=Homo sapiens OX=9606 GN=CRELD2 PE=1 SV=1	CRELD2	1403.51	HexNAc(3)Hex(4)Fuc(1)	6057084		1.01191
Q6UXH1	190	N	Protein disulfide isomerase CRELD2 OS=Homo sapiens OX=9606 GN=CRELD2 PE=1 SV=1	CRELD2	1444.53	HexNAc(4)Hex(3)Fuc(1)	8733509		0.888929
Q6UXH1	190	N	Protein disulfide isomerase CRELD2 OS=Homo sapiens OX=9606 GN=CRELD2 PE=1 SV=1	CRELD2	1540.53	HexNAc(2)Hex(7)	120991208	147089664	0.975555	1.18599
Q6UXH1	190	N	Protein disulfide isomerase CRELD2 OS=Homo sapiens OX=9606 GN=CRELD2 PE=1 SV=1	CRELD2	1702.58	HexNAc(2)Hex(8)	96852192		1.15185
Q6UXH1	190	N	Protein disulfide isomerase CRELD2 OS=Homo sapiens OX=9606 GN=CRELD2 PE=1 SV=1	CRELD2	1864.63	HexNAc(2)Hex(9)	16056944	5497887	1.7688	0.605635
Q6UXH1	251	N	Protein disulfide isomerase CRELD2 OS=Homo sapiens OX=9606 GN=CRELD2 PE=1 SV=1	CRELD2	1216.42	HexNAc(2)Hex(5)	15804291	19364856	0.705541	0.864493
Q6UXH1	251	N	Protein disulfide isomerase CRELD2 OS=Homo sapiens OX=9606 GN=CRELD2 PE=1 SV=1	CRELD2	1378.48	HexNAc(2)Hex(6)	32364538	22979334	1.45486	1.03297
Q6ZMG9	18	N	Ceramide synthase 6 OS=Homo sapiens OX=9606 GN=CERS6 PE=1 SV=1	CERS6	1216.42	HexNAc(2)Hex(5)	25542320	155086672	0.187812	1.14035
Q6ZMG9	18	N	Ceramide synthase 6 OS=Homo sapiens OX=9606 GN=CERS6 PE=1 SV=1	CERS6	1378.48	HexNAc(2)Hex(6)	94646360	78757504	1.19588	0.995121
Q6ZMG9	18	N	Ceramide synthase 6 OS=Homo sapiens OX=9606 GN=CERS6 PE=1 SV=1	CERS6	1540.53	HexNAc(2)Hex(7)	50892372	45570956	1.05517	0.944835
Q6ZRS2	2410	N	Helicase SRCAP OS=Homo sapiens OX=9606 GN=SRCAP PE=1 SV=3	SRCAP	203.079	HexNAc(1)	476087472	425727792	1.19124	1.06523
Q70UQ0	144	N	Inhibitor of nuclear factor kappa-B kinase-interacting protein OS=Homo sapiens OX=9606 GN=IKBIP PE=1 SV=1	IKBIP	1378.48	HexNAc(2)Hex(6)	29347776		1
Q70UQ0	328	N	Inhibitor of nuclear factor kappa-B kinase-interacting protein OS=Homo sapiens OX=9606 GN=IKBIP PE=1 SV=1	IKBIP	1378.48	HexNAc(2)Hex(6)	135575072	68106128	1.36241	0.684407
Q7LGA3	108	N	Heparan sulfate 2-O-sulfotransferase 1 OS=Homo sapiens OX=9606 GN=HS2ST1 PE=1 SV=1	HS2ST1	1727.61	HexNAc(3)Hex(6)Fuc(1)	68826752	118976850	0.732965	1.26703
Q7LGA3	108	N	Heparan sulfate 2-O-sulfotransferase 1 OS=Homo sapiens OX=9606 GN=HS2ST1 PE=1 SV=1	HS2ST1	1768.64	HexNAc(4)Hex(5)Fuc(1)	17216492	148166048	0.17801	1.53197
Q7Z388	123	N	Probable C-mannosyltransferase DPY19L4 OS=Homo sapiens OX=9606 GN=DPY19L4 PE=1 SV=1	DPY19L4	1378.48	HexNAc(2)Hex(6)	6458130		1
Q7Z3K3	279	N	Pogo transposable element with ZNF domain OS=Homo sapiens OX=9606 GN=POGZ PE=1 SV=2	POGZ	203.079	HexNAc(1)	82300032	68275352	0.969192	0.804033
Q7Z417	372	N	FMR1-interacting protein NUFIP2 OS=Homo sapiens OX=9606 GN=NUFIP2 PE=1 SV=1	NUFIP2	203.079	HexNAc(1)	226664108	255553152	0.975929	1.10031
Q7Z4H8	61	N	Protein O-glucosyltransferase 3 OS=Homo sapiens OX=9606 GN=POGLUT3 PE=1 SV=2	POGLUT3	1864.63	HexNAc(2)Hex(9)	142750496	145639712	0.934575	0.95349
Q7Z4H8	419	N	Protein O-glucosyltransferase 3 OS=Homo sapiens OX=9606 GN=POGLUT3 PE=1 SV=2	POGLUT3	1378.48	HexNAc(2)Hex(6)	40613904	63212260	0.998199	1.55362
Q7Z4Q2	29	N	HEAT repeat-containing protein 3 OS=Homo sapiens OX=9606 GN=HEATR3 PE=1 SV=2	HEATR3	1362.48	HexNAc(2)Hex(5)Fuc(1)	0
Q7Z7H5	117	N	Transmembrane emp24 domain-containing protein 4 OS=Homo sapiens OX=9606 GN=TMED4 PE=1 SV=1	TMED4	1540.53	HexNAc(2)Hex(7)	19541708		1
Q7Z7H5	117	N	Transmembrane emp24 domain-containing protein 4 OS=Homo sapiens OX=9606 GN=TMED4 PE=1 SV=1	TMED4	1702.58	HexNAc(2)Hex(8)	35882259		1
Q7Z7H5	117	N	Transmembrane emp24 domain-containing protein 4 OS=Homo sapiens OX=9606 GN=TMED4 PE=1 SV=1	TMED4	2142.81	HexNAc(6)Hex(3)Fuc(3)	669118020		1.35111
Q8IV08	236	N	5'-3' exonuclease PLD3 OS=Homo sapiens OX=9606 GN=PLD3 PE=1 SV=1	PLD3	892.317	HexNAc(2)Hex(3)	31517832	134243152	0.38028	1.61972
Q8IWF2	143	N	FAD-dependent oxidoreductase domain-containing protein 2 OS=Homo sapiens OX=9606 GN=FOXRED2 PE=1 SV=1	FOXRED2	1378.48	HexNAc(2)Hex(6)	33200390	35021592	0.973305	1.0267
Q8IZA0	890	N	Dyslexia-associated protein KIAA0319-like protein OS=Homo sapiens OX=9606 GN=KIAA0319L PE=1 SV=2	KIAA0319L	1378.48	HexNAc(2)Hex(6)	18775016	24846576	0.799883	1.05855
Q8N766	913	N	ER membrane protein complex subunit 1 OS=Homo sapiens OX=9606 GN=EMC1 PE=1 SV=1	EMC1	1054.37	HexNAc(2)Hex(4)	9487204	9855230	0.940415	0.976895
Q8N766	913	N	ER membrane protein complex subunit 1 OS=Homo sapiens OX=9606 GN=EMC1 PE=1 SV=1	EMC1	1216.42	HexNAc(2)Hex(5)	10443411	8464531	1.26514	1.02541
Q8N766	913	N	ER membrane protein complex subunit 1 OS=Homo sapiens OX=9606 GN=EMC1 PE=1 SV=1	EMC1	1378.48	HexNAc(2)Hex(6)	30177248	37209436	0.895644	1.10436
Q8N766	913	N	ER membrane protein complex subunit 1 OS=Homo sapiens OX=9606 GN=EMC1 PE=1 SV=1	EMC1	1540.53	HexNAc(2)Hex(7)	7150134	6461149	1.06415	0.961607
Q8N766	913	N	ER membrane protein complex subunit 1 OS=Homo sapiens OX=9606 GN=EMC1 PE=1 SV=1	EMC1	1864.63	HexNAc(2)Hex(9)	933593282	736634050	1.17946	0.930632
Q8N766	913	N	ER membrane protein complex subunit 1 OS=Homo sapiens OX=9606 GN=EMC1 PE=1 SV=1	EMC1	2026.69	HexNAc(2)Hex(10)	31970726	7.52334e+06	2.18048	0.513109
Q8NBJ5	96	N	Procollagen galactosyltransferase 1 OS=Homo sapiens OX=9606 GN=COLGALT1 PE=1 SV=1	COLGALT1	1216.42	HexNAc(2)Hex(5)	41576108	22031876	1.00102	0.530459
Q8NBJ5	96	N	Procollagen galactosyltransferase 1 OS=Homo sapiens OX=9606 GN=COLGALT1 PE=1 SV=1	COLGALT1	1378.48	HexNAc(2)Hex(6)	207104000	162600304	1.03005	0.808705
Q8NBJ5	96	N	Procollagen galactosyltransferase 1 OS=Homo sapiens OX=9606 GN=COLGALT1 PE=1 SV=1	COLGALT1	1419.5	HexNAc(3)Hex(5)	23408850		1
Q8NBJ5	96	N	Procollagen galactosyltransferase 1 OS=Homo sapiens OX=9606 GN=COLGALT1 PE=1 SV=1	COLGALT1	1540.53	HexNAc(2)Hex(7)	96426136		1
Q8NBJ5	96	N	Procollagen galactosyltransferase 1 OS=Homo sapiens OX=9606 GN=COLGALT1 PE=1 SV=1	COLGALT1	1702.58	HexNAc(2)Hex(8)	190733552		0.943327
Q8NBJ5	96	N	Procollagen galactosyltransferase 1 OS=Homo sapiens OX=9606 GN=COLGALT1 PE=1 SV=1	COLGALT1	1864.63	HexNAc(2)Hex(9)	70077976	119900384	0.86342	1.47727
Q8NBJ5	381	N	Procollagen galactosyltransferase 1 OS=Homo sapiens OX=9606 GN=COLGALT1 PE=1 SV=1	COLGALT1	1378.48	HexNAc(2)Hex(6)	62554508	242845772	0.537284	2.08581
Q8NBK3	141	N	Formylglycine-generating enzyme OS=Homo sapiens OX=9606 GN=SUMF1 PE=1 SV=3	SUMF1	1216.42	HexNAc(2)Hex(5)	8411516	21342376	0.438445	1.11246
Q8NBL1	204	N	Protein O-glucosyltransferase 1 OS=Homo sapiens OX=9606 GN=POGLUT1 PE=1 SV=1	POGLUT1	1378.48	HexNAc(2)Hex(6)	3.01236e+07		1
Q8NBN3	62	N	Transmembrane protein 87A OS=Homo sapiens OX=9606 GN=TMEM87A PE=1 SV=3	TMEM87A	1581.56	HexNAc(3)Hex(6)	266031968	71311352	1.34379	0.360212
Q8NBN3	62	N	Transmembrane protein 87A OS=Homo sapiens OX=9606 GN=TMEM87A PE=1 SV=3	TMEM87A	1872.65	HexNAc(3)Hex(6)NeuAc(1)	13014591	26490208	0.76871	1.56465
Q8NDX5	248	N	Polyhomeotic-like protein 3 OS=Homo sapiens OX=9606 GN=PHC3 PE=1 SV=1	PHC3	406.159	HexNAc(2)	37375016	46287476	0.893471	1.10653
Q8NDX5	831	N	Polyhomeotic-like protein 3 OS=Homo sapiens OX=9606 GN=PHC3 PE=1 SV=1	PHC3	1038.38	HexNAc(2)Hex(3)Fuc(1)	161817648		1
Q8NFQ8	286	N	Torsin-1A-interacting protein 2 OS=Homo sapiens OX=9606 GN=TOR1AIP2 PE=1 SV=1	TOR1AIP2	1540.53	HexNAc(2)Hex(7)	84814208	93159784	0.915703	1.00581
Q8NFQ8	286	N	Torsin-1A-interacting protein 2 OS=Homo sapiens OX=9606 GN=TOR1AIP2 PE=1 SV=1	TOR1AIP2	1702.58	HexNAc(2)Hex(8)	242279760	236690256	1.02927	1.00552
Q8NFQ8	286	N	Torsin-1A-interacting protein 2 OS=Homo sapiens OX=9606 GN=TOR1AIP2 PE=1 SV=1	TOR1AIP2	1864.63	HexNAc(2)Hex(9)	5903081		1
Q8NHE4	70	N	V-type proton ATPase subunit e 2 OS=Homo sapiens OX=9606 GN=ATP6V0E2 PE=1 SV=1	ATP6V0E2	1378.48	HexNAc(2)Hex(6)	69393920		1
Q8NHE4	70	N	V-type proton ATPase subunit e 2 OS=Homo sapiens OX=9606 GN=ATP6V0E2 PE=1 SV=1	ATP6V0E2	1864.63	HexNAc(2)Hex(9)	4.92171e+06	15615306	0.479302	1.5207
Q8TBM8	76	N	DnaJ homolog subfamily B member 14 OS=Homo sapiens OX=9606 GN=DNAJB14 PE=1 SV=1	DNAJB14	714.269	HexNAc(2)Hex(1)Fuc(1)	0
Q8TCJ2	616	N	Dolichyl-diphosphooligosaccharide--protein glycosyltransferase subunit STT3B OS=Homo sapiens OX=9606 GN=STT3B PE=1 SV=1	STT3B	1702.58	HexNAc(2)Hex(8)	19163766	7578438	1.43322	0.566777
Q8TCJ2	616	N	Dolichyl-diphosphooligosaccharide--protein glycosyltransferase subunit STT3B OS=Homo sapiens OX=9606 GN=STT3B PE=1 SV=1	STT3B	1864.63	HexNAc(2)Hex(9)	63566939	36797292	1.34012	0.775761
Q8TCJ2	641	N	Dolichyl-diphosphooligosaccharide--protein glycosyltransferase subunit STT3B OS=Homo sapiens OX=9606 GN=STT3B PE=1 SV=1	STT3B	1378.48	HexNAc(2)Hex(6)	8890252	8.0874e+06	1.04729	0.952711
Q8TCJ2	641	N	Dolichyl-diphosphooligosaccharide--protein glycosyltransferase subunit STT3B OS=Homo sapiens OX=9606 GN=STT3B PE=1 SV=1	STT3B	1540.53	HexNAc(2)Hex(7)	8946670	5.65625e+06	1.00329	0.634302
Q8TCJ2	641	N	Dolichyl-diphosphooligosaccharide--protein glycosyltransferase subunit STT3B OS=Homo sapiens OX=9606 GN=STT3B PE=1 SV=1	STT3B	1702.58	HexNAc(2)Hex(8)	46728080	61772832	0.898784	1.18816
Q8TCJ2	641	N	Dolichyl-diphosphooligosaccharide--protein glycosyltransferase subunit STT3B OS=Homo sapiens OX=9606 GN=STT3B PE=1 SV=1	STT3B	1864.63	HexNAc(2)Hex(9)	193838384	213500672	0.973113	1.07182
Q8TEM1	44	N	Nuclear pore membrane glycoprotein 210 OS=Homo sapiens OX=9606 GN=NUP210 PE=1 SV=3	NUP210	1702.58	HexNAc(2)Hex(8)	945578910	18375780	1.59723	0.0310395
Q8TEM1	44	N	Nuclear pore membrane glycoprotein 210 OS=Homo sapiens OX=9606 GN=NUP210 PE=1 SV=3	NUP210	1864.63	HexNAc(2)Hex(9)	0
Q8TEM1	337	N	Nuclear pore membrane glycoprotein 210 OS=Homo sapiens OX=9606 GN=NUP210 PE=1 SV=3	NUP210	1378.48	HexNAc(2)Hex(6)	59216372		1
Q8TEM1	337	N	Nuclear pore membrane glycoprotein 210 OS=Homo sapiens OX=9606 GN=NUP210 PE=1 SV=3	NUP210	1540.53	HexNAc(2)Hex(7)	32065176	37428720	0.87154	1.01732
Q8TEM1	337	N	Nuclear pore membrane glycoprotein 210 OS=Homo sapiens OX=9606 GN=NUP210 PE=1 SV=3	NUP210	1702.58	HexNAc(2)Hex(8)	66313332	57209836	1.00352	0.86576
Q8TEM1	337	N	Nuclear pore membrane glycoprotein 210 OS=Homo sapiens OX=9606 GN=NUP210 PE=1 SV=3	NUP210	1864.63	HexNAc(2)Hex(9)	34284668		1.20397
Q8TEM1	681	N	Nuclear pore membrane glycoprotein 210 OS=Homo sapiens OX=9606 GN=NUP210 PE=1 SV=3	NUP210	1216.42	HexNAc(2)Hex(5)	10103455		0.688557
Q8TEM1	681	N	Nuclear pore membrane glycoprotein 210 OS=Homo sapiens OX=9606 GN=NUP210 PE=1 SV=3	NUP210	1378.48	HexNAc(2)Hex(6)	21602610		1.24299
Q8TEM1	801	N	Nuclear pore membrane glycoprotein 210 OS=Homo sapiens OX=9606 GN=NUP210 PE=1 SV=3	NUP210	1864.63	HexNAc(2)Hex(9)	95335040	98248552	0.98495	1.01505
Q8TF05	374	N	Serine/threonine-protein phosphatase 4 regulatory subunit 1 OS=Homo sapiens OX=9606 GN=PPP4R1 PE=1 SV=1	PPP4R1	2759	HexNAc(8)Hex(7)	17925548		1
Q8TF68	87	N	Zinc finger protein 384 OS=Homo sapiens OX=9606 GN=ZNF384 PE=1 SV=2	ZNF384	406.159	HexNAc(2)	34260484	17288368	1.53554	0.774855
Q8WWI5	135	N	Choline transporter-like protein 1 OS=Homo sapiens OX=9606 GN=SLC44A1 PE=1 SV=1	SLC44A1	1216.42	HexNAc(2)Hex(5)	18803184		1
Q8WXI7	12414	N	Mucin-16 OS=Homo sapiens OX=9606 GN=MUC16 PE=1 SV=3	MUC16	1864.63	HexNAc(2)Hex(9)	23025642		1
Q92542	45	N	Nicastrin OS=Homo sapiens OX=9606 GN=NCSTN PE=1 SV=2	NCSTN	1540.53	HexNAc(2)Hex(7)	0	41452020		1.84951
Q92542	45	N	Nicastrin OS=Homo sapiens OX=9606 GN=NCSTN PE=1 SV=2	NCSTN	1702.58	HexNAc(2)Hex(8)	107220864	308536480	0.613485	1.76535
Q92542	45	N	Nicastrin OS=Homo sapiens OX=9606 GN=NCSTN PE=1 SV=2	NCSTN	1864.63	HexNAc(2)Hex(9)	443799104	489153427	0.976543	1.07634
Q92542	45	N	Nicastrin OS=Homo sapiens OX=9606 GN=NCSTN PE=1 SV=2	NCSTN	2026.69	HexNAc(2)Hex(10)	37904008	34842516	1.19755	1.10082
Q92542	55	N	Nicastrin OS=Homo sapiens OX=9606 GN=NCSTN PE=1 SV=2	NCSTN	1702.58	HexNAc(2)Hex(8)	13948869	21089652	0.310916	0.470082
Q92542	55	N	Nicastrin OS=Homo sapiens OX=9606 GN=NCSTN PE=1 SV=2	NCSTN	1864.63	HexNAc(2)Hex(9)	90933744	63747808	1.14802	0.804804
Q92542	264	N	Nicastrin OS=Homo sapiens OX=9606 GN=NCSTN PE=1 SV=2	NCSTN	1581.56	HexNAc(3)Hex(6)	67755576	132171901	0.77372	1.50931
Q92542	435	N	Nicastrin OS=Homo sapiens OX=9606 GN=NCSTN PE=1 SV=2	NCSTN	1378.48	HexNAc(2)Hex(6)	243780160	202472944	1.10385	0.91681
Q92542	435	N	Nicastrin OS=Homo sapiens OX=9606 GN=NCSTN PE=1 SV=2	NCSTN	1540.53	HexNAc(2)Hex(7)	147113024	189447056	1.29931	1.6732
Q92542	435	N	Nicastrin OS=Homo sapiens OX=9606 GN=NCSTN PE=1 SV=2	NCSTN	1695.62	HexNAc(3)Hex(4)Fuc(3)	59636940		1
Q92542	435	N	Nicastrin OS=Homo sapiens OX=9606 GN=NCSTN PE=1 SV=2	NCSTN	1702.58	HexNAc(2)Hex(8)	299023072	381101408	1.05691	1.34701
Q92542	435	N	Nicastrin OS=Homo sapiens OX=9606 GN=NCSTN PE=1 SV=2	NCSTN	1864.63	HexNAc(2)Hex(9)	54153968	28665946	1.46116	0.77345
Q92542	530	N	Nicastrin OS=Homo sapiens OX=9606 GN=NCSTN PE=1 SV=2	NCSTN	1702.58	HexNAc(2)Hex(8)	17914390	28813994	0.766746	1.23325
Q92542	530	N	Nicastrin OS=Homo sapiens OX=9606 GN=NCSTN PE=1 SV=2	NCSTN	1864.63	HexNAc(2)Hex(9)	39362024	72296528	0.818169	1.50274
Q92545	290	N	Transmembrane protein 131 OS=Homo sapiens OX=9606 GN=TMEM131 PE=1 SV=3	TMEM131	1378.48	HexNAc(2)Hex(6)	14222144	22045842	0.644923	0.999699
Q92551	380	N	Inositol hexakisphosphate kinase 1 OS=Homo sapiens OX=9606 GN=IP6K1 PE=1 SV=3	IP6K1	1460.53	HexNAc(4)Hex(4)	122620800		1
Q92626	1178	N	Peroxidasin homolog OS=Homo sapiens OX=9606 GN=PXDN PE=1 SV=2	PXDN	1864.63	HexNAc(2)Hex(9)	14051340	36984432	0.550647	1.44935
Q92791	79	N	Endoplasmic reticulum protein SC65 OS=Homo sapiens OX=9606 GN=P3H4 PE=1 SV=1	P3H4	1216.42	HexNAc(2)Hex(5)	4625906	9271046	0.450893	0.903661
Q92791	79	N	Endoplasmic reticulum protein SC65 OS=Homo sapiens OX=9606 GN=P3H4 PE=1 SV=1	P3H4	1378.48	HexNAc(2)Hex(6)	44728792	137883362	0.552857	1.70427
Q92791	361	N	Endoplasmic reticulum protein SC65 OS=Homo sapiens OX=9606 GN=P3H4 PE=1 SV=1	P3H4	1378.48	HexNAc(2)Hex(6)	21432400	15494764	1.16079	0.839207
Q92791	361	N	Endoplasmic reticulum protein SC65 OS=Homo sapiens OX=9606 GN=P3H4 PE=1 SV=1	P3H4	1702.58	HexNAc(2)Hex(8)	57024076		1.05065
Q92791	361	N	Endoplasmic reticulum protein SC65 OS=Homo sapiens OX=9606 GN=P3H4 PE=1 SV=1	P3H4	1864.63	HexNAc(2)Hex(9)	67849984	34710548	1.37229	0.702034
Q92820	203	N	Gamma-glutamyl hydrolase OS=Homo sapiens OX=9606 GN=GGH PE=1 SV=2	GGH	1038.38	HexNAc(2)Hex(3)Fuc(1)	27773066		0.894201
Q92820	203	N	Gamma-glutamyl hydrolase OS=Homo sapiens OX=9606 GN=GGH PE=1 SV=2	GGH	1054.37	HexNAc(2)Hex(4)	57849760	54996176	0.966591	0.918911
Q92820	203	N	Gamma-glutamyl hydrolase OS=Homo sapiens OX=9606 GN=GGH PE=1 SV=2	GGH	1378.48	HexNAc(2)Hex(6)	104577624	44130532	1.27545	0.538223
Q92896	165	N	Golgi apparatus protein 1 OS=Homo sapiens OX=9606 GN=GLG1 PE=1 SV=2	GLG1	1606.59	HexNAc(4)Hex(4)Fuc(1)	44483292		0.84337
Q92896	210	N	Golgi apparatus protein 1 OS=Homo sapiens OX=9606 GN=GLG1 PE=1 SV=2	GLG1	1752.64	HexNAc(4)Hex(4)Fuc(2)	58192372		0.919355
Q92896	210	N	Golgi apparatus protein 1 OS=Homo sapiens OX=9606 GN=GLG1 PE=1 SV=2	GLG1	2142.81	HexNAc(6)Hex(3)Fuc(3)	65829780		1
Q969N2	164	N	GPI transamidase component PIG-T OS=Homo sapiens OX=9606 GN=PIGT PE=1 SV=1	PIGT	1702.58	HexNAc(2)Hex(8)	156346752	2.27005e+08	0.830676	1.20609
Q969N2	164	N	GPI transamidase component PIG-T OS=Homo sapiens OX=9606 GN=PIGT PE=1 SV=1	PIGT	1864.63	HexNAc(2)Hex(9)	106247560	60872740	1.35145	0.774291
Q969V3	428	N	BOS complex subunit NCLN OS=Homo sapiens OX=9606 GN=NCLN PE=1 SV=2	NCLN	1054.37	HexNAc(2)Hex(4)	75717488		1
Q969V3	428	N	BOS complex subunit NCLN OS=Homo sapiens OX=9606 GN=NCLN PE=1 SV=2	NCLN	1095.4	HexNAc(3)Hex(3)	56643172	152090448	0.494701	1.3283
Q969V3	428	N	BOS complex subunit NCLN OS=Homo sapiens OX=9606 GN=NCLN PE=1 SV=2	NCLN	1216.42	HexNAc(2)Hex(5)	518249056	636926780	0.835731	1.02711
Q969V3	428	N	BOS complex subunit NCLN OS=Homo sapiens OX=9606 GN=NCLN PE=1 SV=2	NCLN	1257.45	HexNAc(3)Hex(4)	18254158	51820476	0.520992	1.47901
Q969V3	428	N	BOS complex subunit NCLN OS=Homo sapiens OX=9606 GN=NCLN PE=1 SV=2	NCLN	1298.48	HexNAc(4)Hex(3)	66960780	227587696	0.359369	1.22143
Q969V3	428	N	BOS complex subunit NCLN OS=Homo sapiens OX=9606 GN=NCLN PE=1 SV=2	NCLN	1378.48	HexNAc(2)Hex(6)	492460032	481836640	1.13589	1.11139
Q969V3	428	N	BOS complex subunit NCLN OS=Homo sapiens OX=9606 GN=NCLN PE=1 SV=2	NCLN	1540.53	HexNAc(2)Hex(7)	151372544	124045464	1.22986	1.00784
Q969V3	428	N	BOS complex subunit NCLN OS=Homo sapiens OX=9606 GN=NCLN PE=1 SV=2	NCLN	1702.58	HexNAc(2)Hex(8)	243327952	126277208	1.52567	0.791761
Q969V3	428	N	BOS complex subunit NCLN OS=Homo sapiens OX=9606 GN=NCLN PE=1 SV=2	NCLN	1864.63	HexNAc(2)Hex(9)	161494048	53449732	1.78803	0.591784
Q96AY3	70	N	Peptidyl-prolyl cis-trans isomerase FKBP10 OS=Homo sapiens OX=9606 GN=FKBP10 PE=1 SV=1	FKBP10	1054.37	HexNAc(2)Hex(4)	23203930	21469610	1.08126	1.00045
Q96AY3	70	N	Peptidyl-prolyl cis-trans isomerase FKBP10 OS=Homo sapiens OX=9606 GN=FKBP10 PE=1 SV=1	FKBP10	1216.42	HexNAc(2)Hex(5)	290167304	492098990	0.574535	0.974363
Q96AY3	70	N	Peptidyl-prolyl cis-trans isomerase FKBP10 OS=Homo sapiens OX=9606 GN=FKBP10 PE=1 SV=1	FKBP10	1378.48	HexNAc(2)Hex(6)	1152581104	859140138	1.26261	0.941156
Q96AY3	70	N	Peptidyl-prolyl cis-trans isomerase FKBP10 OS=Homo sapiens OX=9606 GN=FKBP10 PE=1 SV=1	FKBP10	1540.53	HexNAc(2)Hex(7)	223165160	512079308	0.708782	1.62638
Q96AY3	70	N	Peptidyl-prolyl cis-trans isomerase FKBP10 OS=Homo sapiens OX=9606 GN=FKBP10 PE=1 SV=1	FKBP10	1702.58	HexNAc(2)Hex(8)	116390144	303917976	0.501521	1.30957
Q96AY3	70	N	Peptidyl-prolyl cis-trans isomerase FKBP10 OS=Homo sapiens OX=9606 GN=FKBP10 PE=1 SV=1	FKBP10	1864.63	HexNAc(2)Hex(9)	21575374		1.50852
Q96AY3	70	N	Peptidyl-prolyl cis-trans isomerase FKBP10 OS=Homo sapiens OX=9606 GN=FKBP10 PE=1 SV=1	FKBP10	892.317	HexNAc(2)Hex(3)	9806249		1
Q96AY3	182	N	Peptidyl-prolyl cis-trans isomerase FKBP10 OS=Homo sapiens OX=9606 GN=FKBP10 PE=1 SV=1	FKBP10	1378.48	HexNAc(2)Hex(6)	14618002	29262816	0.666259	1.33374
Q96AY3	182	N	Peptidyl-prolyl cis-trans isomerase FKBP10 OS=Homo sapiens OX=9606 GN=FKBP10 PE=1 SV=1	FKBP10	1540.53	HexNAc(2)Hex(7)	78384928	98093384	0.77314	0.967531
Q96AY3	182	N	Peptidyl-prolyl cis-trans isomerase FKBP10 OS=Homo sapiens OX=9606 GN=FKBP10 PE=1 SV=1	FKBP10	1702.58	HexNAc(2)Hex(8)	563065980	519528864	0.996371	0.91933
Q96AY3	182	N	Peptidyl-prolyl cis-trans isomerase FKBP10 OS=Homo sapiens OX=9606 GN=FKBP10 PE=1 SV=1	FKBP10	1864.63	HexNAc(2)Hex(9)	300913248	156956032	1.28847	0.672065
Q96AY3	294	N	Peptidyl-prolyl cis-trans isomerase FKBP10 OS=Homo sapiens OX=9606 GN=FKBP10 PE=1 SV=1	FKBP10	1702.58	HexNAc(2)Hex(8)	213211600	275110656	0.85561	1.10401
Q96AY3	294	N	Peptidyl-prolyl cis-trans isomerase FKBP10 OS=Homo sapiens OX=9606 GN=FKBP10 PE=1 SV=1	FKBP10	1864.63	HexNAc(2)Hex(9)	140723392		1.18034
Q96AY3	310	N	Peptidyl-prolyl cis-trans isomerase FKBP10 OS=Homo sapiens OX=9606 GN=FKBP10 PE=1 SV=1	FKBP10	1378.48	HexNAc(2)Hex(6)	28172780	18007950	1.22011	0.77989
Q96AY3	407	N	Peptidyl-prolyl cis-trans isomerase FKBP10 OS=Homo sapiens OX=9606 GN=FKBP10 PE=1 SV=1	FKBP10	1216.42	HexNAc(2)Hex(5)	14208374	20052198	0.217505	0.306964
Q96AY3	407	N	Peptidyl-prolyl cis-trans isomerase FKBP10 OS=Homo sapiens OX=9606 GN=FKBP10 PE=1 SV=1	FKBP10	1378.48	HexNAc(2)Hex(6)	146011616	107831672	1.41472	1.04479
Q96AY3	407	N	Peptidyl-prolyl cis-trans isomerase FKBP10 OS=Homo sapiens OX=9606 GN=FKBP10 PE=1 SV=1	FKBP10	1540.53	HexNAc(2)Hex(7)	288758336	246718976	1.00341	0.857326
Q96AY3	407	N	Peptidyl-prolyl cis-trans isomerase FKBP10 OS=Homo sapiens OX=9606 GN=FKBP10 PE=1 SV=1	FKBP10	1702.58	HexNAc(2)Hex(8)	119488960	85620472	1.16512	0.834876
Q96AY3	407	N	Peptidyl-prolyl cis-trans isomerase FKBP10 OS=Homo sapiens OX=9606 GN=FKBP10 PE=1 SV=1	FKBP10	1864.63	HexNAc(2)Hex(9)	30823392		1
Q96C57	15	N	Protein CUSTOS OS=Homo sapiens OX=9606 GN=CUSTOS PE=1 SV=2	CUSTOS	1702.58	HexNAc(2)Hex(8)	0
Q96FM1	40	N	Post-GPI attachment to proteins factor 3 OS=Homo sapiens OX=9606 GN=PGAP3 PE=1 SV=2	PGAP3	1378.48	HexNAc(2)Hex(6)	24525598	17199374	1.11886	0.784637
Q96HD1	205	N	Protein disulfide isomerase CRELD1 OS=Homo sapiens OX=9606 GN=CRELD1 PE=1 SV=3	CRELD1	1216.42	HexNAc(2)Hex(5)	36474264	18884492	1.06699	0.552431
Q96HD1	205	N	Protein disulfide isomerase CRELD1 OS=Homo sapiens OX=9606 GN=CRELD1 PE=1 SV=3	CRELD1	1378.48	HexNAc(2)Hex(6)	34939104	15027272	1.37709	0.592284
Q96HE7	280	N	ERO1-like protein alpha OS=Homo sapiens OX=9606 GN=ERO1A PE=1 SV=2	ERO1A	1378.48	HexNAc(2)Hex(6)	332796368	388125152	0.915149	1.0673
Q96HE7	280	N	ERO1-like protein alpha OS=Homo sapiens OX=9606 GN=ERO1A PE=1 SV=2	ERO1A	1702.58	HexNAc(2)Hex(8)	144714416	221517192	0.71281	1.09111
Q96HE7	280	N	ERO1-like protein alpha OS=Homo sapiens OX=9606 GN=ERO1A PE=1 SV=2	ERO1A	1864.63	HexNAc(2)Hex(9)	560584450	383062072	1.29176	0.882694
Q96J42	293	N	Thioredoxin domain-containing protein 15 OS=Homo sapiens OX=9606 GN=TXNDC15 PE=1 SV=1	TXNDC15	1702.58	HexNAc(2)Hex(8)	47326208	96282752	0.769492	1.56549
Q96KA5	91	N	Lipid scramblase CLPTM1L OS=Homo sapiens OX=9606 GN=CLPTM1L PE=1 SV=1	CLPTM1L	1216.42	HexNAc(2)Hex(5)	212752192	290333952	0.775917	1.05886
Q96KA5	91	N	Lipid scramblase CLPTM1L OS=Homo sapiens OX=9606 GN=CLPTM1L PE=1 SV=1	CLPTM1L	1241.45	HexNAc(3)Hex(3)Fuc(1)	15556852		0.498627
Q96KA5	91	N	Lipid scramblase CLPTM1L OS=Homo sapiens OX=9606 GN=CLPTM1L PE=1 SV=1	CLPTM1L	1378.48	HexNAc(2)Hex(6)	351571136	345531136	1.12318	1.10389
Q96KA5	91	N	Lipid scramblase CLPTM1L OS=Homo sapiens OX=9606 GN=CLPTM1L PE=1 SV=1	CLPTM1L	1540.53	HexNAc(2)Hex(7)	111137328		1.27443
Q96KA5	91	N	Lipid scramblase CLPTM1L OS=Homo sapiens OX=9606 GN=CLPTM1L PE=1 SV=1	CLPTM1L	1702.58	HexNAc(2)Hex(8)	88211824	81574072	1.28362	1.18703
Q96KA5	229	N	Lipid scramblase CLPTM1L OS=Homo sapiens OX=9606 GN=CLPTM1L PE=1 SV=1	CLPTM1L	1540.53	HexNAc(2)Hex(7)	13790199		0.461971
Q96KA5	229	N	Lipid scramblase CLPTM1L OS=Homo sapiens OX=9606 GN=CLPTM1L PE=1 SV=1	CLPTM1L	1702.58	HexNAc(2)Hex(8)	439731968	445812192	1.08494	1.09994
Q96PK6	85	N	RNA-binding protein 14 OS=Homo sapiens OX=9606 GN=RBM14 PE=1 SV=2	RBM14	876.322	HexNAc(2)Hex(2)Fuc(1)	0
Q96S16	209	N	JmjC domain-containing protein 8 OS=Homo sapiens OX=9606 GN=JMJD8 PE=1 SV=2	JMJD8	1702.58	HexNAc(2)Hex(8)	16464604		1
Q96S52	370	N	GPI transamidase component PIG-S OS=Homo sapiens OX=9606 GN=PIGS PE=1 SV=3	PIGS	1216.42	HexNAc(2)Hex(5)	209675056	281871936	0.805623	1.08302
Q96S52	370	N	GPI transamidase component PIG-S OS=Homo sapiens OX=9606 GN=PIGS PE=1 SV=3	PIGS	1702.58	HexNAc(2)Hex(8)	13676671	21501908	0.777557	1.22244
Q96SI9	72	N	Spermatid perinuclear RNA-binding protein OS=Homo sapiens OX=9606 GN=STRBP PE=1 SV=1	STRBP	2133.77	HexNAc(5)Hex(6)Fuc(1)	103156376		1
Q96ST2	346	N	Protein IWS1 homolog OS=Homo sapiens OX=9606 GN=IWS1 PE=1 SV=2	IWS1	1784.63	HexNAc(4)Hex(6)	40047096		1
Q96T21	277	N	Selenocysteine insertion sequence-binding protein 2 OS=Homo sapiens OX=9606 GN=SECISBP2 PE=1 SV=2	SECISBP2	1054.37	HexNAc(2)Hex(4)	2090977		1
Q99453	169	N	Paired mesoderm homeobox protein 2B OS=Homo sapiens OX=9606 GN=PHOX2B PE=1 SV=2	PHOX2B	2204.77	HexNAc(4)Hex(5)NeuAc(2)	3.32985e+06		1
Q99523	406	N	Sortilin OS=Homo sapiens OX=9606 GN=SORT1 PE=1 SV=3	SORT1	1864.63	HexNAc(2)Hex(9)	72250048	174242496	0.669608	1.61487
Q99538	167	N	Legumain OS=Homo sapiens OX=9606 GN=LGMN PE=1 SV=1	LGMN	1216.42	HexNAc(2)Hex(5)	23968518		1
Q99543	537	N	DnaJ homolog subfamily C member 2 OS=Homo sapiens OX=9606 GN=DNAJC2 PE=1 SV=4	DNAJC2	1298.48	HexNAc(4)Hex(3)	52163392		1
Q99729	60	N	Heterogeneous nuclear ribonucleoprotein A/B OS=Homo sapiens OX=9606 GN=HNRNPAB PE=1 SV=2	HNRNPAB	1866.69	HexNAc(6)Hex(4)	26275691	9395829	1.29014	0.461338
Q99729	60	N	Heterogeneous nuclear ribonucleoprotein A/B OS=Homo sapiens OX=9606 GN=HNRNPAB PE=1 SV=2	HNRNPAB	2772.98	HexNAc(6)Hex(6)NeuAc(2)	63446964	55026288	0.953618	0.827054
Q99729	60	N	Heterogeneous nuclear ribonucleoprotein A/B OS=Homo sapiens OX=9606 GN=HNRNPAB PE=1 SV=2	HNRNPAB	2790	HexNAc(6)Hex(7)Fuc(1)NeuAc(1)	44562104		1.40028
Q99729	60	N	Heterogeneous nuclear ribonucleoprotein A/B OS=Homo sapiens OX=9606 GN=HNRNPAB PE=1 SV=2	HNRNPAB	2791.02	HexNAc(6)Hex(7)Fuc(3)	12996556	8134365	1.2301	0.769902
Q9BRN9	122	N	TM2 domain-containing protein 3 OS=Homo sapiens OX=9606 GN=TM2D3 PE=1 SV=2	TM2D3	1702.58	HexNAc(2)Hex(8)	49639564	63764608	0.871526	1.11952
Q9BRN9	122	N	TM2 domain-containing protein 3 OS=Homo sapiens OX=9606 GN=TM2D3 PE=1 SV=2	TM2D3	1864.63	HexNAc(2)Hex(9)	27781328		1.10796
Q9BRN9	157	N	TM2 domain-containing protein 3 OS=Homo sapiens OX=9606 GN=TM2D3 PE=1 SV=2	TM2D3	1702.58	HexNAc(2)Hex(8)	58690780	81239872	0.851955	1.17928
Q9BRN9	157	N	TM2 domain-containing protein 3 OS=Homo sapiens OX=9606 GN=TM2D3 PE=1 SV=2	TM2D3	1864.63	HexNAc(2)Hex(9)	11447699	11733958	0.484868	0.496993
Q9BTY2	377	N	Plasma alpha-L-fucosidase OS=Homo sapiens OX=9606 GN=FUCA2 PE=1 SV=2	FUCA2	1864.63	HexNAc(2)Hex(9)	15785859	14082828	1.05702	0.942983
Q9BU23	489	N	Lipase maturation factor 2 OS=Homo sapiens OX=9606 GN=LMF2 PE=1 SV=2	LMF2	1702.58	HexNAc(2)Hex(8)	71038520	70835088	1.00143	0.998566
Q9BU23	616	N	Lipase maturation factor 2 OS=Homo sapiens OX=9606 GN=LMF2 PE=1 SV=2	LMF2	1378.48	HexNAc(2)Hex(6)	31989574	10916023	1.16231	0.396623
Q9BU23	616	N	Lipase maturation factor 2 OS=Homo sapiens OX=9606 GN=LMF2 PE=1 SV=2	LMF2	1702.58	HexNAc(2)Hex(8)	421441696	288448616	1.18734	0.812657
Q9BVK6	125	N	Transmembrane emp24 domain-containing protein 9 OS=Homo sapiens OX=9606 GN=TMED9 PE=1 SV=2	TMED9	1216.42	HexNAc(2)Hex(5)	237998428	178691172	1.088	0.816878
Q9BVK6	125	N	Transmembrane emp24 domain-containing protein 9 OS=Homo sapiens OX=9606 GN=TMED9 PE=1 SV=2	TMED9	1241.45	HexNAc(3)Hex(3)Fuc(1)	3.5805e+06		0.690592
Q9BVK6	125	N	Transmembrane emp24 domain-containing protein 9 OS=Homo sapiens OX=9606 GN=TMED9 PE=1 SV=2	TMED9	1444.53	HexNAc(4)Hex(3)Fuc(1)	77730384		0.547453
Q9BVK6	125	N	Transmembrane emp24 domain-containing protein 9 OS=Homo sapiens OX=9606 GN=TMED9 PE=1 SV=2	TMED9	1540.53	HexNAc(2)Hex(7)	133988632		1
Q9BVK6	125	N	Transmembrane emp24 domain-containing protein 9 OS=Homo sapiens OX=9606 GN=TMED9 PE=1 SV=2	TMED9	1702.58	HexNAc(2)Hex(8)	256929016	142830008	1.48493	0.82549
Q9BVK6	125	N	Transmembrane emp24 domain-containing protein 9 OS=Homo sapiens OX=9606 GN=TMED9 PE=1 SV=2	TMED9	1752.64	HexNAc(4)Hex(4)Fuc(2)	21698526		1
Q9BVK6	125	N	Transmembrane emp24 domain-containing protein 9 OS=Homo sapiens OX=9606 GN=TMED9 PE=1 SV=2	TMED9	2142.81	HexNAc(6)Hex(3)Fuc(3)	58732048		1.00956
Q9BVK6	125	N	Transmembrane emp24 domain-containing protein 9 OS=Homo sapiens OX=9606 GN=TMED9 PE=1 SV=2	TMED9	568.212	HexNAc(2)Hex(1)	2097358		1
Q9BX74	197	N	TM2 domain-containing protein 1 OS=Homo sapiens OX=9606 GN=TM2D1 PE=1 SV=1	TM2D1	1864.63	HexNAc(2)Hex(9)	33006118	29032150	1.06406	0.935943
Q9C0C4	419	N	Semaphorin-4C OS=Homo sapiens OX=9606 GN=SEMA4C PE=1 SV=2	SEMA4C	1864.63	HexNAc(2)Hex(9)	12154016		0.850872
Q9C0H2	144	N	Protein tweety homolog 3 OS=Homo sapiens OX=9606 GN=TTYH3 PE=1 SV=3	TTYH3	876.322	HexNAc(2)Hex(2)Fuc(1)	23381234		1
Q9GZX9	81	N	Twisted gastrulation protein homolog 1 OS=Homo sapiens OX=9606 GN=TWSG1 PE=1 SV=1	TWSG1	1378.48	HexNAc(2)Hex(6)	5.48553e+06	7.52608e+06	0.843175	1.15683
Q9H173	193	N	Nucleotide exchange factor SIL1 OS=Homo sapiens OX=9606 GN=SIL1 PE=1 SV=1	SIL1	1378.48	HexNAc(2)Hex(6)	23034134	24782474	0.963437	1.03656
Q9H330	551	N	Transmembrane protein 245 OS=Homo sapiens OX=9606 GN=TMEM245 PE=1 SV=3	TMEM245	1702.58	HexNAc(2)Hex(8)	20818278	69565220	0.379656	1.26864
Q9H330	551	N	Transmembrane protein 245 OS=Homo sapiens OX=9606 GN=TMEM245 PE=1 SV=3	TMEM245	1864.63	HexNAc(2)Hex(9)	34462297	17689330	1.24267	0.637854
Q9H3G5	81	N	Probable serine carboxypeptidase CPVL OS=Homo sapiens OX=9606 GN=CPVL PE=1 SV=2	CPVL	1054.37	HexNAc(2)Hex(4)	468664192	67581408	1.32891	0.191629
Q9H3G5	81	N	Probable serine carboxypeptidase CPVL OS=Homo sapiens OX=9606 GN=CPVL PE=1 SV=2	CPVL	1216.42	HexNAc(2)Hex(5)	358433888	339696736	0.994499	0.942511
Q9H3G5	81	N	Probable serine carboxypeptidase CPVL OS=Homo sapiens OX=9606 GN=CPVL PE=1 SV=2	CPVL	1378.48	HexNAc(2)Hex(6)	102140632	94698872	1.03824	0.962596
Q9H3G5	81	N	Probable serine carboxypeptidase CPVL OS=Homo sapiens OX=9606 GN=CPVL PE=1 SV=2	CPVL	1458.44	HexNAc(2)Hex(6)Phospho(1)	174195936	249044784	1.04507	1.49412
Q9H3G5	307	N	Probable serine carboxypeptidase CPVL OS=Homo sapiens OX=9606 GN=CPVL PE=1 SV=2	CPVL	1378.48	HexNAc(2)Hex(6)	14363812		0.958396
Q9H3G5	307	N	Probable serine carboxypeptidase CPVL OS=Homo sapiens OX=9606 GN=CPVL PE=1 SV=2	CPVL	892.317	HexNAc(2)Hex(3)	74045880	35586816	1.2873	0.618682
Q9H3G5	346	N	Probable serine carboxypeptidase CPVL OS=Homo sapiens OX=9606 GN=CPVL PE=1 SV=2	CPVL	1038.38	HexNAc(2)Hex(3)Fuc(1)	84405568		0.985323
Q9H3G5	346	N	Probable serine carboxypeptidase CPVL OS=Homo sapiens OX=9606 GN=CPVL PE=1 SV=2	CPVL	1054.37	HexNAc(2)Hex(4)	204472021	178386464	1.11499	0.972747
Q9H3G5	346	N	Probable serine carboxypeptidase CPVL OS=Homo sapiens OX=9606 GN=CPVL PE=1 SV=2	CPVL	1200.43	HexNAc(2)Hex(4)Fuc(1)	88296336		1.07201
Q9H3G5	346	N	Probable serine carboxypeptidase CPVL OS=Homo sapiens OX=9606 GN=CPVL PE=1 SV=2	CPVL	876.322	HexNAc(2)Hex(2)Fuc(1)	3234599		0.0274143
Q9H3G5	346	N	Probable serine carboxypeptidase CPVL OS=Homo sapiens OX=9606 GN=CPVL PE=1 SV=2	CPVL	892.317	HexNAc(2)Hex(3)	224234104	91263448	1.42146	0.578537
Q9H5K3	67	N	Protein O-mannose kinase OS=Homo sapiens OX=9606 GN=POMK PE=1 SV=1	POMK	1702.58	HexNAc(2)Hex(8)	65284000	61074856	1.01317	0.947845
Q9HD45	174	N	Transmembrane 9 superfamily member 3 OS=Homo sapiens OX=9606 GN=TM9SF3 PE=1 SV=2	TM9SF3	1216.42	HexNAc(2)Hex(5)	4466081		1
Q9HD45	174	N	Transmembrane 9 superfamily member 3 OS=Homo sapiens OX=9606 GN=TM9SF3 PE=1 SV=2	TM9SF3	1419.5	HexNAc(3)Hex(5)	54449856	24729446	1.41171	0.641153
Q9HD45	174	N	Transmembrane 9 superfamily member 3 OS=Homo sapiens OX=9606 GN=TM9SF3 PE=1 SV=2	TM9SF3	1565.56	HexNAc(3)Hex(5)Fuc(1)	38643176	259862336	0.34839	2.3428
Q9HD45	174	N	Transmembrane 9 superfamily member 3 OS=Homo sapiens OX=9606 GN=TM9SF3 PE=1 SV=2	TM9SF3	1581.56	HexNAc(3)Hex(6)	25447792	7.88039e+06	1.72924	0.535491
Q9HD45	174	N	Transmembrane 9 superfamily member 3 OS=Homo sapiens OX=9606 GN=TM9SF3 PE=1 SV=2	TM9SF3	1710.6	HexNAc(3)Hex(5)NeuAc(1)	7036139		0.582348
Q9HD45	174	N	Transmembrane 9 superfamily member 3 OS=Homo sapiens OX=9606 GN=TM9SF3 PE=1 SV=2	TM9SF3	1727.61	HexNAc(3)Hex(6)Fuc(1)	6934510	88834544	0.144817	1.85518
Q9HD45	174	N	Transmembrane 9 superfamily member 3 OS=Homo sapiens OX=9606 GN=TM9SF3 PE=1 SV=2	TM9SF3	1872.65	HexNAc(3)Hex(6)NeuAc(1)	8429668		1
Q9HDC9	160	N	Adipocyte plasma membrane-associated protein OS=Homo sapiens OX=9606 GN=APMAP PE=1 SV=2	APMAP	1038.38	HexNAc(2)Hex(3)Fuc(1)	16740884		0.827622
Q9HDC9	160	N	Adipocyte plasma membrane-associated protein OS=Homo sapiens OX=9606 GN=APMAP PE=1 SV=2	APMAP	1241.45	HexNAc(3)Hex(3)Fuc(1)	8758190		0.25405
Q9HDC9	160	N	Adipocyte plasma membrane-associated protein OS=Homo sapiens OX=9606 GN=APMAP PE=1 SV=2	APMAP	1378.48	HexNAc(2)Hex(6)	474244896	574771520	0.988939	1.19857
Q9HDC9	160	N	Adipocyte plasma membrane-associated protein OS=Homo sapiens OX=9606 GN=APMAP PE=1 SV=2	APMAP	1540.53	HexNAc(2)Hex(7)	54775568	73304408	1.00545	1.34557
Q9HDC9	160	N	Adipocyte plasma membrane-associated protein OS=Homo sapiens OX=9606 GN=APMAP PE=1 SV=2	APMAP	1702.58	HexNAc(2)Hex(8)	47390468	47438016	1.24841	1.24967
Q9HDC9	160	N	Adipocyte plasma membrane-associated protein OS=Homo sapiens OX=9606 GN=APMAP PE=1 SV=2	APMAP	1864.63	HexNAc(2)Hex(9)	32477086	7.3632e+06	1.63036	0.369636
Q9HDC9	160	N	Adipocyte plasma membrane-associated protein OS=Homo sapiens OX=9606 GN=APMAP PE=1 SV=2	APMAP	1996.75	HexNAc(6)Hex(3)Fuc(2)	32401176	0	1
Q9HDC9	196	N	Adipocyte plasma membrane-associated protein OS=Homo sapiens OX=9606 GN=APMAP PE=1 SV=2	APMAP	1378.48	HexNAc(2)Hex(6)	12915203	11838480	1.0435	0.956503
Q9HDC9	196	N	Adipocyte plasma membrane-associated protein OS=Homo sapiens OX=9606 GN=APMAP PE=1 SV=2	APMAP	1419.5	HexNAc(3)Hex(5)	36744764	5.36673e+07	0.679035	0.99176
Q9HDC9	196	N	Adipocyte plasma membrane-associated protein OS=Homo sapiens OX=9606 GN=APMAP PE=1 SV=2	APMAP	1702.58	HexNAc(2)Hex(8)	144991296	184083388	0.903323	1.14687
Q9HDC9	196	N	Adipocyte plasma membrane-associated protein OS=Homo sapiens OX=9606 GN=APMAP PE=1 SV=2	APMAP	1704.63	HexNAc(6)Hex(3)	45134820	38368192	1.08103	0.918965
Q9NQZ2	395	N	Something about silencing protein 10 OS=Homo sapiens OX=9606 GN=UTP3 PE=1 SV=1	UTP3	1095.4	HexNAc(3)Hex(3)	15792735		1.0389
Q9NRH2	588	N	SNF-related serine/threonine-protein kinase OS=Homo sapiens OX=9606 GN=SNRK PE=1 SV=2	SNRK	1864.63	HexNAc(2)Hex(9)	9618031		1
Q9NU53	46	N	Glycoprotein integral membrane protein 1 OS=Homo sapiens OX=9606 GN=GINM1 PE=1 SV=1	GINM1	1702.58	HexNAc(2)Hex(8)	4371341		1
Q9NU53	46	N	Glycoprotein integral membrane protein 1 OS=Homo sapiens OX=9606 GN=GINM1 PE=1 SV=1	GINM1	1864.63	HexNAc(2)Hex(9)	4346681		1
Q9NUC0	329	N	SERTA domain-containing protein 4 OS=Homo sapiens OX=9606 GN=SERTAD4 PE=1 SV=1	SERTAD4	1864.63	HexNAc(2)Hex(9)	67939040		1
Q9NY35	72	N	Claudin domain-containing protein 1 OS=Homo sapiens OX=9606 GN=CLDND1 PE=1 SV=1	CLDND1	1702.58	HexNAc(2)Hex(8)	32619114	50097600	0.808757	1.24212
Q9NY35	72	N	Claudin domain-containing protein 1 OS=Homo sapiens OX=9606 GN=CLDND1 PE=1 SV=1	CLDND1	1864.63	HexNAc(2)Hex(9)	28053098	30591002	1.04695	1.14167
Q9NYF8	203	N	Bcl-2-associated transcription factor 1 OS=Homo sapiens OX=9606 GN=BCLAF1 PE=1 SV=2	BCLAF1	2012.75	HexNAc(6)Hex(4)Fuc(1)	7761361		1
Q9NZM4	1360	N	BRD4-interacting chromatin-remodeling complex-associated protein OS=Homo sapiens OX=9606 GN=BICRA PE=1 SV=2	BICRA	552.217	HexNAc(2)Fuc(1)	4846250		1
Q9UBV2	608	N	Protein sel-1 homolog 1 OS=Homo sapiens OX=9606 GN=SEL1L PE=1 SV=3	SEL1L	1054.37	HexNAc(2)Hex(4)	3.57447e+06		1
Q9UBV2	608	N	Protein sel-1 homolog 1 OS=Homo sapiens OX=9606 GN=SEL1L PE=1 SV=3	SEL1L	1702.58	HexNAc(2)Hex(8)	49980080	60804660	0.922013	1.1217
Q9UBV2	608	N	Protein sel-1 homolog 1 OS=Homo sapiens OX=9606 GN=SEL1L PE=1 SV=3	SEL1L	1864.63	HexNAc(2)Hex(9)	107420072	147157160	0.888749	1.21752
Q9UBX7	242	N	Kallikrein-11 OS=Homo sapiens OX=9606 GN=KLK11 PE=1 SV=2	KLK11	2759	HexNAc(8)Hex(7)	38988444		1
Q9UH99	636	N	SUN domain-containing protein 2 OS=Homo sapiens OX=9606 GN=SUN2 PE=1 SV=3	SUN2	1216.42	HexNAc(2)Hex(5)	88824064	98736032	0.738054	0.820414
Q9UH99	636	N	SUN domain-containing protein 2 OS=Homo sapiens OX=9606 GN=SUN2 PE=1 SV=3	SUN2	1540.53	HexNAc(2)Hex(7)	47881388	48812108	1.0938	1.11506
Q9UH99	636	N	SUN domain-containing protein 2 OS=Homo sapiens OX=9606 GN=SUN2 PE=1 SV=3	SUN2	1702.58	HexNAc(2)Hex(8)	51437292	46166324	1.2169	1.0922
Q9UH99	636	N	SUN domain-containing protein 2 OS=Homo sapiens OX=9606 GN=SUN2 PE=1 SV=3	SUN2	2459.93	HexNAc(9)Hex(3)Fuc(1)	4362373		1
Q9UHB7	191	N	AF4/FMR2 family member 4 OS=Homo sapiens OX=9606 GN=AFF4 PE=1 SV=1	AFF4	1622.58	HexNAc(4)Hex(5)	11662789		1
Q9UHD9	122	N	Ubiquilin-2 OS=Homo sapiens OX=9606 GN=UBQLN2 PE=1 SV=2	UBQLN2	203.079	HexNAc(1)	2752827844	2651537172	0.980999	0.944903
Q9UHD9	122	N	Ubiquilin-2 OS=Homo sapiens OX=9606 GN=UBQLN2 PE=1 SV=2	UBQLN2	406.159	HexNAc(2)	1068480528	1424981890	0.888617	1.18511
Q9UHG3	196	N	Prenylcysteine oxidase 1 OS=Homo sapiens OX=9606 GN=PCYOX1 PE=1 SV=3	PCYOX1	1216.42	HexNAc(2)Hex(5)	8855962		1
Q9UHG3	196	N	Prenylcysteine oxidase 1 OS=Homo sapiens OX=9606 GN=PCYOX1 PE=1 SV=3	PCYOX1	1378.48	HexNAc(2)Hex(6)	41689844		0.751268
Q9UHG3	196	N	Prenylcysteine oxidase 1 OS=Homo sapiens OX=9606 GN=PCYOX1 PE=1 SV=3	PCYOX1	1540.53	HexNAc(2)Hex(7)	85117712	113629096	0.787695	1.05154
Q9UHG3	196	N	Prenylcysteine oxidase 1 OS=Homo sapiens OX=9606 GN=PCYOX1 PE=1 SV=3	PCYOX1	1702.58	HexNAc(2)Hex(8)	521381504	570095752	0.982271	1.07405
Q9UHG3	196	N	Prenylcysteine oxidase 1 OS=Homo sapiens OX=9606 GN=PCYOX1 PE=1 SV=3	PCYOX1	1864.63	HexNAc(2)Hex(9)	50006752	36658740	1.25339	0.91883
Q9UHG3	353	N	Prenylcysteine oxidase 1 OS=Homo sapiens OX=9606 GN=PCYOX1 PE=1 SV=3	PCYOX1	1540.53	HexNAc(2)Hex(7)	75322104	177358160	0.541789	1.27573
Q9UHG3	353	N	Prenylcysteine oxidase 1 OS=Homo sapiens OX=9606 GN=PCYOX1 PE=1 SV=3	PCYOX1	1702.58	HexNAc(2)Hex(8)	234155088	326589184	0.87441	1.21959
Q9UHG3	353	N	Prenylcysteine oxidase 1 OS=Homo sapiens OX=9606 GN=PCYOX1 PE=1 SV=3	PCYOX1	1864.63	HexNAc(2)Hex(9)	174649904	156117360	1.15859	1.03564
Q9UHN6	914	N	Cell surface hyaluronidase CEMIP2 OS=Homo sapiens OX=9606 GN=CEMIP2 PE=1 SV=1	CEMIP2	1864.63	HexNAc(2)Hex(9)	21694124	31806742	0.894525	1.3115
Q9UHR5	234	N	SAP30-binding protein OS=Homo sapiens OX=9606 GN=SAP30BP PE=1 SV=1	SAP30BP	1403.51	HexNAc(3)Hex(4)Fuc(1)	2995929		1
Q9UHR5	234	N	SAP30-binding protein OS=Homo sapiens OX=9606 GN=SAP30BP PE=1 SV=1	SAP30BP	203.079	HexNAc(1)	3.35388e+08	151780760	1.19258	0.539708
Q9UHR5	234	N	SAP30-binding protein OS=Homo sapiens OX=9606 GN=SAP30BP PE=1 SV=1	SAP30BP	406.159	HexNAc(2)	4848544276	5043437846	0.978114	1.01743
Q9UJ14	198	N	Glutathione hydrolase 7 OS=Homo sapiens OX=9606 GN=GGT7 PE=1 SV=2	GGT7	1864.63	HexNAc(2)Hex(9)	3.98404e+07	4.96392e+07	1.08462	1.35138
Q9UJ14	523	N	Glutathione hydrolase 7 OS=Homo sapiens OX=9606 GN=GGT7 PE=1 SV=2	GGT7	1378.48	HexNAc(2)Hex(6)	64729023	55116688	1.18033	1.00505
Q9UKM9	261	N	RNA-binding protein Raly OS=Homo sapiens OX=9606 GN=RALY PE=1 SV=1	RALY	2110.79	HexNAc(8)Hex(3)	11257273		1
Q9UKY1	233	N	Zinc fingers and homeoboxes protein 1 OS=Homo sapiens OX=9606 GN=ZHX1 PE=1 SV=1	ZHX1	406.159	HexNAc(2)	197371404	264054192	0.896793	1.19978
Q9UKY4	98	N	Protein O-mannosyl-transferase 2 OS=Homo sapiens OX=9606 GN=POMT2 PE=1 SV=2	POMT2	1864.63	HexNAc(2)Hex(9)	17625468		1.35986
Q9UKY4	330	N	Protein O-mannosyl-transferase 2 OS=Homo sapiens OX=9606 GN=POMT2 PE=1 SV=2	POMT2	1702.58	HexNAc(2)Hex(8)	0
Q9UKY4	583	N	Protein O-mannosyl-transferase 2 OS=Homo sapiens OX=9606 GN=POMT2 PE=1 SV=2	POMT2	1864.63	HexNAc(2)Hex(9)	34968500	19887032	1.30385	0.741518
Q9UMR5	289	N	Lysosomal thioesterase PPT2 OS=Homo sapiens OX=9606 GN=PPT2 PE=1 SV=4	PPT2	1458.44	HexNAc(2)Hex(6)Phospho(1)	23275514	0	1
Q9UNW1	242	N	Multiple inositol polyphosphate phosphatase 1 OS=Homo sapiens OX=9606 GN=MINPP1 PE=1 SV=1	MINPP1	1216.42	HexNAc(2)Hex(5)	15090675		0.902436
Q9Y4L1	515	N	Hypoxia up-regulated protein 1 OS=Homo sapiens OX=9606 GN=HYOU1 PE=1 SV=1	HYOU1	1054.37	HexNAc(2)Hex(4)	44380224	43804904	1.15561	1.14063
Q9Y4L1	515	N	Hypoxia up-regulated protein 1 OS=Homo sapiens OX=9606 GN=HYOU1 PE=1 SV=1	HYOU1	1216.42	HexNAc(2)Hex(5)	61438848	64274988	0.97744	1.02256
Q9Y4L1	515	N	Hypoxia up-regulated protein 1 OS=Homo sapiens OX=9606 GN=HYOU1 PE=1 SV=1	HYOU1	1298.48	HexNAc(4)Hex(3)	33819336	60089644	0.767527	1.36373
Q9Y4L1	515	N	Hypoxia up-regulated protein 1 OS=Homo sapiens OX=9606 GN=HYOU1 PE=1 SV=1	HYOU1	1378.48	HexNAc(2)Hex(6)	231699888	562903550	0.581553	1.41286
Q9Y4L1	515	N	Hypoxia up-regulated protein 1 OS=Homo sapiens OX=9606 GN=HYOU1 PE=1 SV=1	HYOU1	1540.53	HexNAc(2)Hex(7)	260996176	787982706	0.490813	1.48183
Q9Y4L1	515	N	Hypoxia up-regulated protein 1 OS=Homo sapiens OX=9606 GN=HYOU1 PE=1 SV=1	HYOU1	1702.58	HexNAc(2)Hex(8)	699070460	176518912	1.5968	0.4032
Q9Y4L1	515	N	Hypoxia up-regulated protein 1 OS=Homo sapiens OX=9606 GN=HYOU1 PE=1 SV=1	HYOU1	1864.63	HexNAc(2)Hex(9)	1821130370	1677683200	1.12743	1.03863
Q9Y4L1	515	N	Hypoxia up-regulated protein 1 OS=Homo sapiens OX=9606 GN=HYOU1 PE=1 SV=1	HYOU1	2110.79	HexNAc(8)Hex(3)	0
Q9Y4L1	515	N	Hypoxia up-regulated protein 1 OS=Homo sapiens OX=9606 GN=HYOU1 PE=1 SV=1	HYOU1	892.317	HexNAc(2)Hex(3)	12970581	17494284	0.851511	1.14849
Q9Y4L1	596	N	Hypoxia up-regulated protein 1 OS=Homo sapiens OX=9606 GN=HYOU1 PE=1 SV=1	HYOU1	1038.38	HexNAc(2)Hex(3)Fuc(1)	12926824		0.703764
Q9Y4L1	596	N	Hypoxia up-regulated protein 1 OS=Homo sapiens OX=9606 GN=HYOU1 PE=1 SV=1	HYOU1	1054.37	HexNAc(2)Hex(4)	226229168	276839680	0.981448	1.20101
Q9Y4L1	596	N	Hypoxia up-regulated protein 1 OS=Homo sapiens OX=9606 GN=HYOU1 PE=1 SV=1	HYOU1	1216.42	HexNAc(2)Hex(5)	536995330	1228919300	0.748645	1.71328
Q9Y4L1	596	N	Hypoxia up-regulated protein 1 OS=Homo sapiens OX=9606 GN=HYOU1 PE=1 SV=1	HYOU1	1241.45	HexNAc(3)Hex(3)Fuc(1)	12734221		0.294298
Q9Y4L1	596	N	Hypoxia up-regulated protein 1 OS=Homo sapiens OX=9606 GN=HYOU1 PE=1 SV=1	HYOU1	1378.48	HexNAc(2)Hex(6)	469536394	1671448390	0.516392	1.83824
Q9Y4L1	596	N	Hypoxia up-regulated protein 1 OS=Homo sapiens OX=9606 GN=HYOU1 PE=1 SV=1	HYOU1	1444.53	HexNAc(4)Hex(3)Fuc(1)	70534726		0.484124
Q9Y4L1	596	N	Hypoxia up-regulated protein 1 OS=Homo sapiens OX=9606 GN=HYOU1 PE=1 SV=1	HYOU1	1460.53	HexNAc(4)Hex(4)	4935891		1
Q9Y4L1	596	N	Hypoxia up-regulated protein 1 OS=Homo sapiens OX=9606 GN=HYOU1 PE=1 SV=1	HYOU1	1540.53	HexNAc(2)Hex(7)	75090736	11788585	1.49717	0.235042
Q9Y4L1	596	N	Hypoxia up-regulated protein 1 OS=Homo sapiens OX=9606 GN=HYOU1 PE=1 SV=1	HYOU1	1565.56	HexNAc(3)Hex(5)Fuc(1)	0
Q9Y4L1	596	N	Hypoxia up-regulated protein 1 OS=Homo sapiens OX=9606 GN=HYOU1 PE=1 SV=1	HYOU1	1702.58	HexNAc(2)Hex(8)	67694496	84836488	1.15027	1.44155
Q9Y4L1	596	N	Hypoxia up-regulated protein 1 OS=Homo sapiens OX=9606 GN=HYOU1 PE=1 SV=1	HYOU1	1914.7	HexNAc(4)Hex(5)Fuc(2)	68793920		1
Q9Y4L1	596	N	Hypoxia up-regulated protein 1 OS=Homo sapiens OX=9606 GN=HYOU1 PE=1 SV=1	HYOU1	203.079	HexNAc(1)	182798128	434315872	0.619015	1.47074
Q9Y4L1	596	N	Hypoxia up-regulated protein 1 OS=Homo sapiens OX=9606 GN=HYOU1 PE=1 SV=1	HYOU1	406.159	HexNAc(2)	0	4.72211e+06		1.1493
Q9Y4L1	596	N	Hypoxia up-regulated protein 1 OS=Homo sapiens OX=9606 GN=HYOU1 PE=1 SV=1	HYOU1	568.212	HexNAc(2)Hex(1)	28159980	16838208	0.836449	0.500153
Q9Y4L1	596	N	Hypoxia up-regulated protein 1 OS=Homo sapiens OX=9606 GN=HYOU1 PE=1 SV=1	HYOU1	730.264	HexNAc(2)Hex(2)	24056950	3270061	1.25111	0.170063
Q9Y4L1	596	N	Hypoxia up-regulated protein 1 OS=Homo sapiens OX=9606 GN=HYOU1 PE=1 SV=1	HYOU1	892.317	HexNAc(2)Hex(3)	93515536	1.56742e+08	0.811888	1.36081
Q9Y4L1	830	N	Hypoxia up-regulated protein 1 OS=Homo sapiens OX=9606 GN=HYOU1 PE=1 SV=1	HYOU1	1378.48	HexNAc(2)Hex(6)	463571040		1.01933
Q9Y4L1	830	N	Hypoxia up-regulated protein 1 OS=Homo sapiens OX=9606 GN=HYOU1 PE=1 SV=1	HYOU1	1540.53	HexNAc(2)Hex(7)	168646496	273222816	0.832743	1.34912
Q9Y4L1	830	N	Hypoxia up-regulated protein 1 OS=Homo sapiens OX=9606 GN=HYOU1 PE=1 SV=1	HYOU1	1864.63	HexNAc(2)Hex(9)	88320720	32803656	1.45835	0.541652
Q9Y4L1	862	N	Hypoxia up-regulated protein 1 OS=Homo sapiens OX=9606 GN=HYOU1 PE=1 SV=1	HYOU1	1216.42	HexNAc(2)Hex(5)	125781016	215248816	0.656731	1.12386
Q9Y4L1	862	N	Hypoxia up-regulated protein 1 OS=Homo sapiens OX=9606 GN=HYOU1 PE=1 SV=1	HYOU1	1378.48	HexNAc(2)Hex(6)	1018322240	1528897660	0.885484	1.32946
Q9Y4L1	862	N	Hypoxia up-regulated protein 1 OS=Homo sapiens OX=9606 GN=HYOU1 PE=1 SV=1	HYOU1	1540.53	HexNAc(2)Hex(7)	439114336	799361090	0.775016	1.41083
Q9Y4L1	862	N	Hypoxia up-regulated protein 1 OS=Homo sapiens OX=9606 GN=HYOU1 PE=1 SV=1	HYOU1	1702.58	HexNAc(2)Hex(8)	594659710	902058180	0.910521	1.3812
Q9Y4L1	862	N	Hypoxia up-regulated protein 1 OS=Homo sapiens OX=9606 GN=HYOU1 PE=1 SV=1	HYOU1	1864.63	HexNAc(2)Hex(9)	244318064	157666144	1.41792	0.915031
Q9Y4L1	869	N	Hypoxia up-regulated protein 1 OS=Homo sapiens OX=9606 GN=HYOU1 PE=1 SV=1	HYOU1	1378.48	HexNAc(2)Hex(6)	24571378	58893896	0.652761	1.56457
Q9Y4L1	869	N	Hypoxia up-regulated protein 1 OS=Homo sapiens OX=9606 GN=HYOU1 PE=1 SV=1	HYOU1	1540.53	HexNAc(2)Hex(7)	24528878	38522312	0.778062	1.22194
Q9Y4L1	869	N	Hypoxia up-regulated protein 1 OS=Homo sapiens OX=9606 GN=HYOU1 PE=1 SV=1	HYOU1	1864.63	HexNAc(2)Hex(9)	105156266	67887576	1.46622	0.946574
Q9Y4L1	931	N	Hypoxia up-regulated protein 1 OS=Homo sapiens OX=9606 GN=HYOU1 PE=1 SV=1	HYOU1	1054.37	HexNAc(2)Hex(4)	78439526	124116416	1.08875	1.72276
Q9Y4L1	931	N	Hypoxia up-regulated protein 1 OS=Homo sapiens OX=9606 GN=HYOU1 PE=1 SV=1	HYOU1	1216.42	HexNAc(2)Hex(5)	2.17039e+08	813451584	0.368813	1.38229
Q9Y4L1	931	N	Hypoxia up-regulated protein 1 OS=Homo sapiens OX=9606 GN=HYOU1 PE=1 SV=1	HYOU1	1241.45	HexNAc(3)Hex(3)Fuc(1)	10780598		0.431647
Q9Y4L1	931	N	Hypoxia up-regulated protein 1 OS=Homo sapiens OX=9606 GN=HYOU1 PE=1 SV=1	HYOU1	1378.48	HexNAc(2)Hex(6)	1373042370	1853419200	0.953397	1.28695
Q9Y4L1	931	N	Hypoxia up-regulated protein 1 OS=Homo sapiens OX=9606 GN=HYOU1 PE=1 SV=1	HYOU1	1540.53	HexNAc(2)Hex(7)	116539828	202602600	0.935668	1.62664
Q9Y4L1	931	N	Hypoxia up-regulated protein 1 OS=Homo sapiens OX=9606 GN=HYOU1 PE=1 SV=1	HYOU1	1702.58	HexNAc(2)Hex(8)	63800448	5.89184e+06	1.46668	0.135445
Q9Y4L1	931	N	Hypoxia up-regulated protein 1 OS=Homo sapiens OX=9606 GN=HYOU1 PE=1 SV=1	HYOU1	203.079	HexNAc(1)	43794448	122781808	0.525819	1.47418
Q9Y4L1	931	N	Hypoxia up-regulated protein 1 OS=Homo sapiens OX=9606 GN=HYOU1 PE=1 SV=1	HYOU1	568.212	HexNAc(2)Hex(1)	14662902	55977588	0.550495	2.10159
Q9Y4L1	931	N	Hypoxia up-regulated protein 1 OS=Homo sapiens OX=9606 GN=HYOU1 PE=1 SV=1	HYOU1	730.264	HexNAc(2)Hex(2)	8582916	31139936	0.474637	1.72205
Q9Y4L1	931	N	Hypoxia up-regulated protein 1 OS=Homo sapiens OX=9606 GN=HYOU1 PE=1 SV=1	HYOU1	892.317	HexNAc(2)Hex(3)	9355762	52477084	0.303882	1.70449
Q9Y639	229	N	Neuroplastin OS=Homo sapiens OX=9606 GN=NPTN PE=1 SV=2	NPTN	1864.63	HexNAc(2)Hex(9)	32361340	10019882	2.0618	0.638386
Q9Y680	45	N	Peptidyl-prolyl cis-trans isomerase FKBP7 OS=Homo sapiens OX=9606 GN=FKBP7 PE=1 SV=2	FKBP7	1378.48	HexNAc(2)Hex(6)	7.19252e+07	41207440	1.27152	0.72848
Q9Y6A1	471	N	Protein O-mannosyl-transferase 1 OS=Homo sapiens OX=9606 GN=POMT1 PE=1 SV=3	POMT1	1864.63	HexNAc(2)Hex(9)	12713678		1
Q9Y6A1	539	N	Protein O-mannosyl-transferase 1 OS=Homo sapiens OX=9606 GN=POMT1 PE=1 SV=3	POMT1	1702.58	HexNAc(2)Hex(8)	12612519		1.09281
Q9Y6N3	180	N	Calcium-activated chloride channel regulator family member 3 OS=Homo sapiens OX=9606 GN=CLCA3P PE=1 SV=1	CLCA3P	2539.93	HexNAc(7)Hex(6)Fuc(1)	9394508		1
Q9Y6X4	609	N	Soluble lamin-associated protein of 75 kDa OS=Homo sapiens OX=9606 GN=FAM169A PE=1 SV=2	FAM169A	1298.48	HexNAc(4)Hex(3)	70638088		1.07454
pAPN	82	N	Uncharacterized protein	--	1054.37	HexNAc(2)Hex(4)	978645028	182817232	1.36937	0.255807
pAPN	82	N	Uncharacterized protein	--	1216.42	HexNAc(2)Hex(5)	2732733700	1640970965	0.826308	0.496187
pAPN	82	N	Uncharacterized protein	--	1257.45	HexNAc(3)Hex(4)	146634000		1
pAPN	82	N	Uncharacterized protein	--	1298.48	HexNAc(4)Hex(3)	21267826		1
pAPN	82	N	Uncharacterized protein	--	1378.48	HexNAc(2)Hex(6)	2132238660	1878321340	1.14535	1.00895
pAPN	82	N	Uncharacterized protein	--	1460.53	HexNAc(4)Hex(4)	23741566	3842233	1.006	0.162807
pAPN	82	N	Uncharacterized protein	--	1540.53	HexNAc(2)Hex(7)	2414091900	1538764420	1.22144	0.778558
pAPN	82	N	Uncharacterized protein	--	1581.56	HexNAc(3)Hex(6)	889318078	626258370	1.29965	0.915214
pAPN	82	N	Uncharacterized protein	--	1702.58	HexNAc(2)Hex(8)	2420634204	2340502270	1.03109	0.996953
pAPN	82	N	Uncharacterized protein	--	1710.6	HexNAc(3)Hex(5)NeuAc(1)	762496000		0.982976
pAPN	82	N	Uncharacterized protein	--	1727.61	HexNAc(3)Hex(6)Fuc(1)	213598192		1
pAPN	82	N	Uncharacterized protein	--	1864.63	HexNAc(2)Hex(9)	2474366292	1467505346	1.47569	0.875209
pAPN	82	N	Uncharacterized protein	--	203.079	HexNAc(1)	762080060	585603970	1.16296	0.893649
pAPN	82	N	Uncharacterized protein	--	2864.04	HexNAc(7)Hex(8)Fuc(1)	9203876		1
pAPN	82	N	Uncharacterized protein	--	406.159	HexNAc(2)	1.17548e+08	2.88384e+07	1.6807	0.412331
pAPN	82	N	Uncharacterized protein	--	568.212	HexNAc(2)Hex(1)	31541950	23660280	1.29585	0.972045
pAPN	82	N	Uncharacterized protein	--	730.264	HexNAc(2)Hex(2)	195861520	99848094	1.52469	0.77727
pAPN	82	N	Uncharacterized protein	--	892.317	HexNAc(2)Hex(3)	211910188	31402908	1.55853	0.230958
pAPN	124	N	Uncharacterized protein	--	1054.37	HexNAc(2)Hex(4)	275078944		0.922651
pAPN	124	N	Uncharacterized protein	--	1095.4	HexNAc(3)Hex(3)	493979550	131100188	1.55232	0.411978
pAPN	124	N	Uncharacterized protein	--	1216.42	HexNAc(2)Hex(5)	506443472	80500024	1.47116	0.233844
pAPN	124	N	Uncharacterized protein	--	1257.45	HexNAc(3)Hex(4)	1254856593	695033816	1.65594	0.917186
pAPN	124	N	Uncharacterized protein	--	1298.48	HexNAc(4)Hex(3)	1162241572	80215384	1.41541	0.0976885
pAPN	124	N	Uncharacterized protein	--	1378.48	HexNAc(2)Hex(6)	405886496	292811256	1.30669	0.942664
pAPN	124	N	Uncharacterized protein	--	1403.51	HexNAc(3)Hex(4)Fuc(1)	14318943		0.787066
pAPN	124	N	Uncharacterized protein	--	1419.5	HexNAc(3)Hex(5)	832478776	424577697	1.39572	0.711839
pAPN	124	N	Uncharacterized protein	--	1444.53	HexNAc(4)Hex(3)Fuc(1)	25426236		1
pAPN	124	N	Uncharacterized protein	--	1460.53	HexNAc(4)Hex(4)	1212510698	249849312	1.52029	0.313269
pAPN	124	N	Uncharacterized protein	--	1501.56	HexNAc(5)Hex(3)	46726388		0.493826
pAPN	124	N	Uncharacterized protein	--	1540.53	HexNAc(2)Hex(7)	6.21185e+08	206376616	1.54041	0.511771
pAPN	124	N	Uncharacterized protein	--	1548.54	HexNAc(3)Hex(4)NeuAc(1)	49053248		1.35046
pAPN	124	N	Uncharacterized protein	--	1581.56	HexNAc(3)Hex(6)	5.39343e+08	327764352	1.45253	0.88272
pAPN	124	N	Uncharacterized protein	--	1622.58	HexNAc(4)Hex(5)	8249587008	1560087870	1.51341	0.286203
pAPN	124	N	Uncharacterized protein	--	1663.61	HexNAc(5)Hex(4)	205146056	197867367	0.437531	0.422007
pAPN	124	N	Uncharacterized protein	--	1702.58	HexNAc(2)Hex(8)	968467340	176011894	1.74442	0.317035
pAPN	124	N	Uncharacterized protein	--	1710.6	HexNAc(3)Hex(5)NeuAc(1)	37761412		1
pAPN	124	N	Uncharacterized protein	--	1727.61	HexNAc(3)Hex(6)Fuc(1)	12328475		1
pAPN	124	N	Uncharacterized protein	--	1751.62	HexNAc(4)Hex(4)NeuAc(1)	82066704		1.3188
pAPN	124	N	Uncharacterized protein	--	1768.64	HexNAc(4)Hex(5)Fuc(1)	176115228		1.21063
pAPN	124	N	Uncharacterized protein	--	1784.63	HexNAc(4)Hex(6)	54627508	14142323	1.44796	0.374858
pAPN	124	N	Uncharacterized protein	--	1809.67	HexNAc(5)Hex(4)Fuc(1)	6974115		1
pAPN	124	N	Uncharacterized protein	--	1825.66	HexNAc(5)Hex(5)	62541660	76976680	0.737637	0.907888
pAPN	124	N	Uncharacterized protein	--	1857.68	HexNAc(3)Hex(5)Fuc(3)	163467920		1
pAPN	124	N	Uncharacterized protein	--	1864.63	HexNAc(2)Hex(9)	2389964490	1547443848	1.79929	1.165
pAPN	124	N	Uncharacterized protein	--	1872.65	HexNAc(3)Hex(6)NeuAc(1)	92458792		1.69524
pAPN	124	N	Uncharacterized protein	--	1913.68	HexNAc(4)Hex(5)NeuAc(1)	1873179872	598550240	0.933573	0.298311
pAPN	124	N	Uncharacterized protein	--	1914.7	HexNAc(4)Hex(5)Fuc(2)	0
pAPN	124	N	Uncharacterized protein	--	1987.71	HexNAc(5)Hex(6)	46127404		0.915382
pAPN	124	N	Uncharacterized protein	--	2026.69	HexNAc(2)Hex(10)	51250208		1.53766
pAPN	124	N	Uncharacterized protein	--	203.079	HexNAc(1)	35195160		1
pAPN	124	N	Uncharacterized protein	--	2188.74	HexNAc(2)Hex(11)	10204592		1
pAPN	124	N	Uncharacterized protein	--	2539.93	HexNAc(7)Hex(6)Fuc(1)	5.94926e+06		1
pAPN	124	N	Uncharacterized protein	--	2717.98	HexNAc(7)Hex(8)	23403544		1
pAPN	124	N	Uncharacterized protein	--	406.159	HexNAc(2)	5882822		0.97036
pAPN	124	N	Uncharacterized protein	--	552.217	HexNAc(2)Fuc(1)	11084137		1
pAPN	124	N	Uncharacterized protein	--	568.212	HexNAc(2)Hex(1)	1.81834e+08		1.70323
pAPN	124	N	Uncharacterized protein	--	730.264	HexNAc(2)Hex(2)	124088384	5.20791e+07	1.2921	0.542286
pAPN	124	N	Uncharacterized protein	--	892.317	HexNAc(2)Hex(3)	405633888	210646928	0.862366	0.447829
pAPN	506	N	Uncharacterized protein	--	1864.63	HexNAc(2)Hex(9)	592433356		1.26307
pAPN	506	N	Uncharacterized protein	--	406.159	HexNAc(2)	0
pAPN	556	N	Uncharacterized protein	--	1038.38	HexNAc(2)Hex(3)Fuc(1)	97323432		1.22253
pAPN	556	N	Uncharacterized protein	--	1216.42	HexNAc(2)Hex(5)	9311190		1.11441
pAPN	556	N	Uncharacterized protein	--	1378.48	HexNAc(2)Hex(6)	4143681	2.05599e+06	1.46157	0.725192
pAPN	556	N	Uncharacterized protein	--	1444.53	HexNAc(4)Hex(3)Fuc(1)	33551480		0.879397
pAPN	556	N	Uncharacterized protein	--	1540.53	HexNAc(2)Hex(7)	4512323	3669786	1.37505	1.1183
pAPN	556	N	Uncharacterized protein	--	1606.59	HexNAc(4)Hex(4)Fuc(1)	23519050		1.01639
pAPN	556	N	Uncharacterized protein	--	1694.6	HexNAc(3)Hex(4)Fuc(1)NeuAc(1)	24932944		1.33178
pAPN	556	N	Uncharacterized protein	--	1702.58	HexNAc(2)Hex(8)	7187586	5.19161e+06	1.47661	1.06656
pAPN	556	N	Uncharacterized protein	--	1864.63	HexNAc(2)Hex(9)	27527182	10837328	1.73699	0.683846
pAPN	556	N	Uncharacterized protein	--	1897.68	HexNAc(4)Hex(4)Fuc(1)NeuAc(1)	7.78799e+06		1
pAPN	556	N	Uncharacterized protein	--	1971.72	HexNAc(5)Hex(5)Fuc(1)	32582382		0.968446
pAPN	556	N	Uncharacterized protein	--	2026.69	HexNAc(2)Hex(10)	1.79027e+06	1.08018e+06	1.24738	0.752622
pAPN	556	N	Uncharacterized protein	--	2059.73	HexNAc(4)Hex(5)Fuc(1)NeuAc(1)	103257352		1.1866
pAPN	556	N	Uncharacterized protein	--	2262.81	HexNAc(5)Hex(5)Fuc(1)NeuAc(1)	17967828		0.821631
pAPN	556	N	Uncharacterized protein	--	2350.79	HexNAc(2)Hex(12)	25677370		1.21225
pAPN	569	N	Uncharacterized protein	--	1038.38	HexNAc(2)Hex(3)Fuc(1)	814979520		1.34427
pAPN	569	N	Uncharacterized protein	--	1054.37	HexNAc(2)Hex(4)	761023296	372364912	1.26668	0.619782
pAPN	569	N	Uncharacterized protein	--	1095.4	HexNAc(3)Hex(3)	357608016	733897410	0.788309	1.6178
pAPN	569	N	Uncharacterized protein	--	1200.43	HexNAc(2)Hex(4)Fuc(1)	54484516		1.40927
pAPN	569	N	Uncharacterized protein	--	1216.42	HexNAc(2)Hex(5)	3359308920	1103131650	1.34537	0.441794
pAPN	569	N	Uncharacterized protein	--	1241.45	HexNAc(3)Hex(3)Fuc(1)	1312690690		1.16033
pAPN	569	N	Uncharacterized protein	--	1257.45	HexNAc(3)Hex(4)	37397824	2895826820	0.038115	2.95136
pAPN	569	N	Uncharacterized protein	--	1298.48	HexNAc(4)Hex(3)	330109088	1224755076	0.424615	1.57539
pAPN	569	N	Uncharacterized protein	--	1362.48	HexNAc(2)Hex(5)Fuc(1)	104467096		1.57123
pAPN	569	N	Uncharacterized protein	--	1378.48	HexNAc(2)Hex(6)	2503218370	1359275308	1.40512	0.762995
pAPN	569	N	Uncharacterized protein	--	1403.51	HexNAc(3)Hex(4)Fuc(1)	2761641470		1.22743
pAPN	569	N	Uncharacterized protein	--	1419.5	HexNAc(3)Hex(5)	1655695925	2024407650	1.20207	1.46976
pAPN	569	N	Uncharacterized protein	--	1444.53	HexNAc(4)Hex(3)Fuc(1)	7081950370		1.54855
pAPN	569	N	Uncharacterized protein	--	1460.53	HexNAc(4)Hex(4)	2.81119e+08	1712234560	0.282056	1.71794
pAPN	569	N	Uncharacterized protein	--	1501.56	HexNAc(5)Hex(3)	415556817	97601608	1.61518	0.379355
pAPN	569	N	Uncharacterized protein	--	1540.53	HexNAc(2)Hex(7)	3694089470	4320973830	1.01609	1.18852
pAPN	569	N	Uncharacterized protein	--	1565.56	HexNAc(3)Hex(5)Fuc(1)	2324426120		1.41883
pAPN	569	N	Uncharacterized protein	--	1581.56	HexNAc(3)Hex(6)	887286432	2232584190	0.848861	2.1359
pAPN	569	N	Uncharacterized protein	--	1606.59	HexNAc(4)Hex(4)Fuc(1)	5719304230		1.131
pAPN	569	N	Uncharacterized protein	--	1622.58	HexNAc(4)Hex(5)	423689784	31372322800	0.0266505	1.97335
pAPN	569	N	Uncharacterized protein	--	1647.61	HexNAc(5)Hex(3)Fuc(1)	1577116531		1.542
pAPN	569	N	Uncharacterized protein	--	1663.61	HexNAc(5)Hex(4)	17769890	395702688	0.125801	2.80136
pAPN	569	N	Uncharacterized protein	--	1694.6	HexNAc(3)Hex(4)Fuc(1)NeuAc(1)	519977568		1
pAPN	569	N	Uncharacterized protein	--	1702.58	HexNAc(2)Hex(8)	8981306476	9126727280	1.15082	1.16946
pAPN	569	N	Uncharacterized protein	--	1727.61	HexNAc(3)Hex(6)Fuc(1)	1481054162	170925980	2.54399	0.293597
pAPN	569	N	Uncharacterized protein	--	1752.64	HexNAc(4)Hex(4)Fuc(2)	5696471		1
pAPN	569	N	Uncharacterized protein	--	1768.64	HexNAc(4)Hex(5)Fuc(1)	32662875492	74926848	1.54382	0.00354143
pAPN	569	N	Uncharacterized protein	--	1809.67	HexNAc(5)Hex(4)Fuc(1)	143115104		0.133279
pAPN	569	N	Uncharacterized protein	--	1825.66	HexNAc(5)Hex(5)	2.16118e+06	224115024	0.0191021	1.9809
pAPN	569	N	Uncharacterized protein	--	1856.66	HexNAc(3)Hex(5)Fuc(1)NeuAc(1)	211762240		1
pAPN	569	N	Uncharacterized protein	--	1864.63	HexNAc(2)Hex(9)	4.36634e+10	17738024170	1.63539	0.664369
pAPN	569	N	Uncharacterized protein	--	1873.67	HexNAc(3)Hex(6)Fuc(2)	40903607		1
pAPN	569	N	Uncharacterized protein	--	1897.68	HexNAc(4)Hex(4)Fuc(1)NeuAc(1)	177581728		0.311853
pAPN	569	N	Uncharacterized protein	--	1913.68	HexNAc(4)Hex(5)NeuAc(1)	649352580	4982512704	0.230599	1.7694
pAPN	569	N	Uncharacterized protein	--	1914.7	HexNAc(4)Hex(5)Fuc(2)	95858880		0.37227
pAPN	569	N	Uncharacterized protein	--	1930.69	HexNAc(4)Hex(6)Fuc(1)	526660728	24961084	1.74104	0.0825166
pAPN	569	N	Uncharacterized protein	--	1939.73	HexNAc(5)Hex(3)Fuc(3)	87195816		1
pAPN	569	N	Uncharacterized protein	--	1954.7	HexNAc(5)Hex(4)NeuAc(1)	0
pAPN	569	N	Uncharacterized protein	--	1971.72	HexNAc(5)Hex(5)Fuc(1)	3372012668		1.41073
pAPN	569	N	Uncharacterized protein	--	2018.71	HexNAc(3)Hex(6)Fuc(1)NeuAc(1)	573452792		1
pAPN	569	N	Uncharacterized protein	--	2026.69	HexNAc(2)Hex(10)	1402939614	7.55726e+08	1.38261	0.744777
pAPN	569	N	Uncharacterized protein	--	203.079	HexNAc(1)	960741570	762049920	1.24808	0.989964
pAPN	569	N	Uncharacterized protein	--	2060.76	HexNAc(4)Hex(5)Fuc(3)	22708422290		1
pAPN	569	N	Uncharacterized protein	--	2133.77	HexNAc(5)Hex(6)Fuc(1)	13369410276	316605988	1.38961	0.032908
pAPN	569	N	Uncharacterized protein	--	2141.79	HexNAc(6)Hex(3)Fuc(1)NeuAc(1)	13070738		1
pAPN	569	N	Uncharacterized protein	--	2174.8	HexNAc(6)Hex(5)Fuc(1)	80422256		1
pAPN	569	N	Uncharacterized protein	--	2188.74	HexNAc(2)Hex(11)	165756358	148146544	1.36154	1.21689
pAPN	569	N	Uncharacterized protein	--	2221.79	HexNAc(4)Hex(6)Fuc(1)NeuAc(1)	147851040		1
pAPN	569	N	Uncharacterized protein	--	2262.81	HexNAc(5)Hex(5)Fuc(1)NeuAc(1)	356646720		1.09751
pAPN	569	N	Uncharacterized protein	--	2350.79	HexNAc(2)Hex(12)	4269285304	36777456	1.92315	0.0165668
pAPN	569	N	Uncharacterized protein	--	2352.85	HexNAc(6)Hex(7)	5325666	742682880	0.0142396	1.98576
pAPN	569	N	Uncharacterized protein	--	2424.87	HexNAc(5)Hex(6)Fuc(1)NeuAc(1)	5475595808		1.07216
pAPN	569	N	Uncharacterized protein	--	2498.9	HexNAc(6)Hex(7)Fuc(1)	89176312		1
pAPN	569	N	Uncharacterized protein	--	2715.96	HexNAc(5)Hex(6)Fuc(1)NeuAc(2)	1403640830		1.11925
pAPN	569	N	Uncharacterized protein	--	349.137	HexNAc(1)Fuc(1)	26875558		1
pAPN	569	N	Uncharacterized protein	--	406.159	HexNAc(2)	206386704	130099608	1.52004	0.958187
pAPN	569	N	Uncharacterized protein	--	568.212	HexNAc(2)Hex(1)	201045504	84467480	1.69205	0.710898
pAPN	569	N	Uncharacterized protein	--	730.264	HexNAc(2)Hex(2)	79763156	132581600	0.915168	1.52118
pAPN	569	N	Uncharacterized protein	--	876.322	HexNAc(2)Hex(2)Fuc(1)	35511768		1.34532
pAPN	569	N	Uncharacterized protein	--	892.317	HexNAc(2)Hex(3)	441227568	1157906760	0.767204	2.01336
pAPN	646	N	Uncharacterized protein	--	1038.38	HexNAc(2)Hex(3)Fuc(1)	10003230872		1.17443
pAPN	646	N	Uncharacterized protein	--	1054.37	HexNAc(2)Hex(4)	120719640	226168576	0.470339	0.881182
pAPN	646	N	Uncharacterized protein	--	1095.4	HexNAc(3)Hex(3)	1732092524	1329971860	1.42639	1.09524
pAPN	646	N	Uncharacterized protein	--	1200.43	HexNAc(2)Hex(4)Fuc(1)	228473308		1.31028
pAPN	646	N	Uncharacterized protein	--	1216.42	HexNAc(2)Hex(5)	2091487426	148043496	1.62499	0.115023
pAPN	646	N	Uncharacterized protein	--	1241.45	HexNAc(3)Hex(3)Fuc(1)	236243388		0.33066
pAPN	646	N	Uncharacterized protein	--	1257.45	HexNAc(3)Hex(4)	310029568	2016639035	0.266501	1.7335
pAPN	646	N	Uncharacterized protein	--	1298.48	HexNAc(4)Hex(3)	2.74764e+08	374424088	0.921432	1.25565
pAPN	646	N	Uncharacterized protein	--	1362.48	HexNAc(2)Hex(5)Fuc(1)	230012906	9824181	1.91808	0.0819238
pAPN	646	N	Uncharacterized protein	--	1378.48	HexNAc(2)Hex(6)	986309372	448524384	1.36879	0.622459
pAPN	646	N	Uncharacterized protein	--	1403.51	HexNAc(3)Hex(4)Fuc(1)	354133072		0.782161
pAPN	646	N	Uncharacterized protein	--	1419.5	HexNAc(3)Hex(5)	804307888	537585972	1.51802	1.01462
pAPN	646	N	Uncharacterized protein	--	1444.53	HexNAc(4)Hex(3)Fuc(1)	3253764108		0.970469
pAPN	646	N	Uncharacterized protein	--	1460.53	HexNAc(4)Hex(4)	191185440	1028477316	0.313505	1.68649
pAPN	646	N	Uncharacterized protein	--	1501.56	HexNAc(5)Hex(3)	470346368	293850976	1.14116	0.712947
pAPN	646	N	Uncharacterized protein	--	1540.53	HexNAc(2)Hex(7)	2404133340	1285963278	1.39941	0.74854
pAPN	646	N	Uncharacterized protein	--	1565.56	HexNAc(3)Hex(5)Fuc(1)	590948774	26194976	2.06666	0.0916089
pAPN	646	N	Uncharacterized protein	--	1581.56	HexNAc(3)Hex(6)	337061504	206595221	1.19664	0.733454
pAPN	646	N	Uncharacterized protein	--	1606.59	HexNAc(4)Hex(4)Fuc(1)	2422971650		1.11596
pAPN	646	N	Uncharacterized protein	--	1622.58	HexNAc(4)Hex(5)	149686832	9180899204	0.0479923	2.94356
pAPN	646	N	Uncharacterized protein	--	1647.61	HexNAc(5)Hex(3)Fuc(1)	1990271554		1.10095
pAPN	646	N	Uncharacterized protein	--	1663.61	HexNAc(5)Hex(4)	45236368	1765860256	0.0736627	2.87552
pAPN	646	N	Uncharacterized protein	--	1694.6	HexNAc(3)Hex(4)Fuc(1)NeuAc(1)	945373605		1.15925
pAPN	646	N	Uncharacterized protein	--	1702.58	HexNAc(2)Hex(8)	4567660080	191708094	1.98147	0.0831637
pAPN	646	N	Uncharacterized protein	--	1727.61	HexNAc(3)Hex(6)Fuc(1)	74907788	4053027	1.38593	0.0749886
pAPN	646	N	Uncharacterized protein	--	1752.64	HexNAc(4)Hex(4)Fuc(2)	4365212		0.239835
pAPN	646	N	Uncharacterized protein	--	1768.64	HexNAc(4)Hex(5)Fuc(1)	9750355316	122027416	1.9906	0.0249127
pAPN	646	N	Uncharacterized protein	--	1809.67	HexNAc(5)Hex(4)Fuc(1)	3955856000		1.36605
pAPN	646	N	Uncharacterized protein	--	1825.66	HexNAc(5)Hex(5)	119235072	4088499096	0.0836384	2.86791
pAPN	646	N	Uncharacterized protein	--	1850.69	HexNAc(6)Hex(3)Fuc(1)	278544128		0.613219
pAPN	646	N	Uncharacterized protein	--	1864.63	HexNAc(2)Hex(9)	25679547354	6932296304	1.98554	0.536005
pAPN	646	N	Uncharacterized protein	--	1873.67	HexNAc(3)Hex(6)Fuc(2)	369873408		1
pAPN	646	N	Uncharacterized protein	--	1897.68	HexNAc(4)Hex(4)Fuc(1)NeuAc(1)	378808224		1.1964
pAPN	646	N	Uncharacterized protein	--	1914.7	HexNAc(4)Hex(5)Fuc(2)	214771984		1.33885
pAPN	646	N	Uncharacterized protein	--	1930.69	HexNAc(4)Hex(6)Fuc(1)	46213192		1.57947
pAPN	646	N	Uncharacterized protein	--	1938.71	HexNAc(5)Hex(3)Fuc(1)NeuAc(1)	236371016		1
pAPN	646	N	Uncharacterized protein	--	1971.72	HexNAc(5)Hex(5)Fuc(1)	3764124670		1.05253
pAPN	646	N	Uncharacterized protein	--	1987.71	HexNAc(5)Hex(6)	21949568	4376957692	0.00997955	1.99002
pAPN	646	N	Uncharacterized protein	--	1996.75	HexNAc(6)Hex(3)Fuc(2)	125373992		1
pAPN	646	N	Uncharacterized protein	--	2012.75	HexNAc(6)Hex(4)Fuc(1)	1443094436		1.51709
pAPN	646	N	Uncharacterized protein	--	2018.71	HexNAc(3)Hex(6)Fuc(1)NeuAc(1)	55291688		1
pAPN	646	N	Uncharacterized protein	--	2026.69	HexNAc(2)Hex(10)	581158530	730729465	1.06222	1.3356
pAPN	646	N	Uncharacterized protein	--	2028.74	HexNAc(6)Hex(5)	111142616	723971780	0.266173	1.73383
pAPN	646	N	Uncharacterized protein	--	203.079	HexNAc(1)	180997040	246894656	0.829826	1.13195
pAPN	646	N	Uncharacterized protein	--	2059.73	HexNAc(4)Hex(5)Fuc(1)NeuAc(1)	5530644928		1.27005
pAPN	646	N	Uncharacterized protein	--	2069.77	HexNAc(7)Hex(4)	3.9763e+06		1
pAPN	646	N	Uncharacterized protein	--	2075.73	HexNAc(4)Hex(6)NeuAc(1)	103553192		1
pAPN	646	N	Uncharacterized protein	--	2100.76	HexNAc(5)Hex(4)Fuc(1)NeuAc(1)	1608716670		1.13966
pAPN	646	N	Uncharacterized protein	--	2116.76	HexNAc(5)Hex(5)NeuAc(1)	39814798		0.788912
pAPN	646	N	Uncharacterized protein	--	2133.77	HexNAc(5)Hex(6)Fuc(1)	2077604260	30060368	1.71796	0.0248567
pAPN	646	N	Uncharacterized protein	--	2174.8	HexNAc(6)Hex(5)Fuc(1)	238264160		1.82797
pAPN	646	N	Uncharacterized protein	--	2188.74	HexNAc(2)Hex(11)	102681984	137884480	0.853668	1.14633
pAPN	646	N	Uncharacterized protein	--	2245.8	HexNAc(5)Hex(4)NeuAc(2)	18258424	17516542	1.02074	0.979263
pAPN	646	N	Uncharacterized protein	--	2262.81	HexNAc(5)Hex(5)Fuc(1)NeuAc(1)	708031440		1.27945
pAPN	646	N	Uncharacterized protein	--	2319.84	HexNAc(6)Hex(5)NeuAc(1)	22030100		1
pAPN	646	N	Uncharacterized protein	--	2336.85	HexNAc(6)Hex(6)Fuc(1)	196722768		0.596636
pAPN	646	N	Uncharacterized protein	--	2350.79	HexNAc(2)Hex(12)	492377216	129408526	1.14708	0.301481
pAPN	646	N	Uncharacterized protein	--	2393.87	HexNAc(7)Hex(6)	147469056	1388708146	0.277908	2.61705
pAPN	646	N	Uncharacterized protein	--	2407.85	HexNAc(5)Hex(5)NeuAc(2)	134666368		0.76423
pAPN	646	N	Uncharacterized protein	--	2424.87	HexNAc(5)Hex(6)Fuc(1)NeuAc(1)	2848489720		1.33487
pAPN	646	N	Uncharacterized protein	--	2465.89	HexNAc(6)Hex(5)Fuc(1)NeuAc(1)	357562894		1.1366
pAPN	646	N	Uncharacterized protein	--	2498.9	HexNAc(6)Hex(7)Fuc(1)	223626848		0.981037
pAPN	646	N	Uncharacterized protein	--	2539.93	HexNAc(7)Hex(6)Fuc(1)	7187300		0.104008
pAPN	646	N	Uncharacterized protein	--	2555.93	HexNAc(7)Hex(7)	19394644	289758048	0.12547	1.87453
pAPN	646	N	Uncharacterized protein	--	2610.93	HexNAc(6)Hex(5)NeuAc(2)	8052908	8734605	0.959393	1.04061
pAPN	646	N	Uncharacterized protein	--	2627.95	HexNAc(6)Hex(6)Fuc(1)NeuAc(1)	115167736		1
pAPN	646	N	Uncharacterized protein	--	2701.98	HexNAc(7)Hex(7)Fuc(1)	77733224		0.897634
pAPN	646	N	Uncharacterized protein	--	2715.96	HexNAc(5)Hex(6)Fuc(1)NeuAc(2)	436051776		1.13398
pAPN	646	N	Uncharacterized protein	--	2717.98	HexNAc(7)Hex(8)	53037428		1
pAPN	646	N	Uncharacterized protein	--	2772.98	HexNAc(6)Hex(6)NeuAc(2)	86264432		0.991214
pAPN	646	N	Uncharacterized protein	--	2786.96	HexNAc(4)Hex(5)NeuAc(4)	295784576		0.575775
pAPN	646	N	Uncharacterized protein	--	2805.99	HexNAc(6)Hex(8)NeuAc(1)	29831220		1.17287
pAPN	646	N	Uncharacterized protein	--	2921.06	HexNAc(8)Hex(8)	52123381	4.59475e+06	1.83798	0.162021
pAPN	646	N	Uncharacterized protein	--	3007.06	HexNAc(5)Hex(6)Fuc(1)NeuAc(3)	38457188		1
pAPN	646	N	Uncharacterized protein	--	3009.07	HexNAc(7)Hex(8)NeuAc(1)	76914376		1.7971
pAPN	646	N	Uncharacterized protein	--	3081.09	HexNAc(6)Hex(7)Fuc(1)NeuAc(2)	361548800		1.01291
pAPN	646	N	Uncharacterized protein	--	3083.11	HexNAc(8)Hex(9)	174543408		1
pAPN	646	N	Uncharacterized protein	--	349.137	HexNAc(1)Fuc(1)	16614663		1
pAPN	646	N	Uncharacterized protein	--	406.159	HexNAc(2)	5394178		1
pAPN	646	N	Uncharacterized protein	--	568.212	HexNAc(2)Hex(1)	3.75416e+06	5739417	0.813566	1.24379
pAPN	646	N	Uncharacterized protein	--	730.264	HexNAc(2)Hex(2)	19916160	40439824	0.707982	1.43756
pAPN	646	N	Uncharacterized protein	--	876.322	HexNAc(2)Hex(2)Fuc(1)	57541792		1.18719
pAPN	646	N	Uncharacterized protein	--	892.317	HexNAc(2)Hex(3)	404554428	6.07038e+09	0.179632	2.69539
pAPN	736	N	Uncharacterized protein	--	1038.38	HexNAc(2)Hex(3)Fuc(1)	258160272		1.27926
pAPN	736	N	Uncharacterized protein	--	1054.37	HexNAc(2)Hex(4)	10729798		0.644282
pAPN	736	N	Uncharacterized protein	--	1095.4	HexNAc(3)Hex(3)	222783152	48853264	1.33521	0.292792
pAPN	736	N	Uncharacterized protein	--	1216.42	HexNAc(2)Hex(5)	63836200	53589752	0.842902	0.707606
pAPN	736	N	Uncharacterized protein	--	1241.45	HexNAc(3)Hex(3)Fuc(1)	64353356	77967696	1.15724	1.40206
pAPN	736	N	Uncharacterized protein	--	1257.45	HexNAc(3)Hex(4)	87185920		1.52913
pAPN	736	N	Uncharacterized protein	--	1298.48	HexNAc(4)Hex(3)	17246704	13639832	1.11678	0.883222
pAPN	736	N	Uncharacterized protein	--	1378.48	HexNAc(2)Hex(6)	99574760	10267948	1.81304	0.186957
pAPN	736	N	Uncharacterized protein	--	1403.51	HexNAc(3)Hex(4)Fuc(1)	64987059		1
pAPN	736	N	Uncharacterized protein	--	1419.5	HexNAc(3)Hex(5)	37858479		1
pAPN	736	N	Uncharacterized protein	--	1444.53	HexNAc(4)Hex(3)Fuc(1)	18152620		0.724759
pAPN	736	N	Uncharacterized protein	--	1460.53	HexNAc(4)Hex(4)	7.9682e+06		1
pAPN	736	N	Uncharacterized protein	--	1540.53	HexNAc(2)Hex(7)	128280710	104459208	1.34511	1.09532
pAPN	736	N	Uncharacterized protein	--	1565.56	HexNAc(3)Hex(5)Fuc(1)	54427632		1
pAPN	736	N	Uncharacterized protein	--	1581.56	HexNAc(3)Hex(6)	17697076	63195996	0.578036	2.06416
pAPN	736	N	Uncharacterized protein	--	1606.59	HexNAc(4)Hex(4)Fuc(1)	63729112		1
pAPN	736	N	Uncharacterized protein	--	1647.61	HexNAc(5)Hex(3)Fuc(1)	68633560		1
pAPN	736	N	Uncharacterized protein	--	1702.58	HexNAc(2)Hex(8)	467662796	215186662	1.61008	0.740849
pAPN	736	N	Uncharacterized protein	--	1704.63	HexNAc(6)Hex(3)	53046624		1
pAPN	736	N	Uncharacterized protein	--	1809.67	HexNAc(5)Hex(4)Fuc(1)	58289280		1.06698
pAPN	736	N	Uncharacterized protein	--	1848.64	HexNAc(2)Hex(8)Fuc(1)	37213596		1
pAPN	736	N	Uncharacterized protein	--	1864.63	HexNAc(2)Hex(9)	1759896380	1168123664	1.55653	1.03314
pAPN	736	N	Uncharacterized protein	--	1898.7	HexNAc(4)Hex(4)Fuc(3)	32316948		1
pAPN	736	N	Uncharacterized protein	--	1907.71	HexNAc(7)Hex(3)	19628324		0.980296
pAPN	736	N	Uncharacterized protein	--	1939.73	HexNAc(5)Hex(3)Fuc(3)	17843538		1
pAPN	736	N	Uncharacterized protein	--	2026.69	HexNAc(2)Hex(10)	31089702	14818356	1.35443	0.645567
pAPN	736	N	Uncharacterized protein	--	203.079	HexNAc(1)	41709928	24118936	1.26722	0.732777
pAPN	736	N	Uncharacterized protein	--	2059.73	HexNAc(4)Hex(5)Fuc(1)NeuAc(1)	137424992		1.32399
pAPN	736	N	Uncharacterized protein	--	2117.78	HexNAc(5)Hex(5)Fuc(2)	7.93365e+06		0.117003
pAPN	736	N	Uncharacterized protein	--	2133.77	HexNAc(5)Hex(6)Fuc(1)	222977460		1.89489
pAPN	736	N	Uncharacterized protein	--	2157.78	HexNAc(6)Hex(4)NeuAc(1)	19527820		1
pAPN	736	N	Uncharacterized protein	--	2174.8	HexNAc(6)Hex(5)Fuc(1)	112377288		1
pAPN	736	N	Uncharacterized protein	--	2424.87	HexNAc(5)Hex(6)Fuc(1)NeuAc(1)	91244952		1.0709
pAPN	736	N	Uncharacterized protein	--	2482.91	HexNAc(6)Hex(6)Fuc(2)	89954792		1.09085
pAPN	736	N	Uncharacterized protein	--	2539.93	HexNAc(7)Hex(6)Fuc(1)	80524232	105693896	0.989796	1.29918
pAPN	736	N	Uncharacterized protein	--	2772.98	HexNAc(6)Hex(6)NeuAc(2)	104423136		0.988224
pAPN	736	N	Uncharacterized protein	--	2786.96	HexNAc(4)Hex(5)NeuAc(4)	93817944		1.0611
pAPN	736	N	Uncharacterized protein	--	2790	HexNAc(6)Hex(7)Fuc(1)NeuAc(1)	85349384		1.14139
pAPN	736	N	Uncharacterized protein	--	2805.99	HexNAc(6)Hex(8)NeuAc(1)	58941360		1
pAPN	736	N	Uncharacterized protein	--	892.317	HexNAc(2)Hex(3)	33973968	304690160	0.200635	1.79936
O00139	133	N	Kinesin-like protein KIF2A OS=Homo sapiens OX=9606 GN=KIF2A PE=1 SV=3	KIF2A	1501.56	HexNAc(5)Hex(3)
O00754	766	N	Lysosomal alpha-mannosidase OS=Homo sapiens OX=9606 GN=MAN2B1 PE=1 SV=3	MAN2B1	1054.37	HexNAc(2)Hex(4)
O14524	125	N	Nuclear envelope integral membrane protein 1 OS=Homo sapiens OX=9606 GN=NEMP1 PE=1 SV=2	NEMP1	1864.63	HexNAc(2)Hex(9)		10176907		0.410623
O14656	158	N	Torsin-1A OS=Homo sapiens OX=9606 GN=TOR1A PE=1 SV=1	TOR1A	1866.69	HexNAc(6)Hex(4)
O14672	439	N	Disintegrin and metalloproteinase domain-containing protein 10 OS=Homo sapiens OX=9606 GN=ADAM10 PE=1 SV=1	ADAM10	1378.48	HexNAc(2)Hex(6)
O14773	443	N	Tripeptidyl-peptidase 1 OS=Homo sapiens OX=9606 GN=TPP1 PE=1 SV=2	TPP1	892.317	HexNAc(2)Hex(3)		907625470		1.46922
O15460	264	N	Prolyl 4-hydroxylase subunit alpha-2 OS=Homo sapiens OX=9606 GN=P4HA2 PE=1 SV=1	P4HA2	1216.42	HexNAc(2)Hex(5)
O43491	36	N	Band 4.1-like protein 2 OS=Homo sapiens OX=9606 GN=EPB41L2 PE=1 SV=1	EPB41L2	1257.45	HexNAc(3)Hex(4)
O43657	134	N	Tetraspanin-6 OS=Homo sapiens OX=9606 GN=TSPAN6 PE=1 SV=1	TSPAN6	1038.38	HexNAc(2)Hex(3)Fuc(1)
O60264	30	N	SWI/SNF-related matrix-associated actin-dependent regulator of chromatin subfamily A member 5 OS=Homo sapiens OX=9606 GN=SMARCA5 PE=1 SV=1	SMARCA5	1784.63	HexNAc(4)Hex(6)		49114188		0.899847
O60518	658	N	Ran-binding protein 6 OS=Homo sapiens OX=9606 GN=RANBP6 PE=1 SV=2	RANBP6	203.079	HexNAc(1)
O60637	127	N	Tetraspanin-3 OS=Homo sapiens OX=9606 GN=TSPAN3 PE=1 SV=1	TSPAN3	1038.38	HexNAc(2)Hex(3)Fuc(1)
O60637	127	N	Tetraspanin-3 OS=Homo sapiens OX=9606 GN=TSPAN3 PE=1 SV=1	TSPAN3	1403.51	HexNAc(3)Hex(4)Fuc(1)
O60637	167	N	Tetraspanin-3 OS=Homo sapiens OX=9606 GN=TSPAN3 PE=1 SV=1	TSPAN3	892.317	HexNAc(2)Hex(3)		95799784		1.29094
O75054	101	N	Immunoglobulin superfamily member 3 OS=Homo sapiens OX=9606 GN=IGSF3 PE=1 SV=3	IGSF3	1768.64	HexNAc(4)Hex(5)Fuc(1)
O75376	170	N	Nuclear receptor corepressor 1 OS=Homo sapiens OX=9606 GN=NCOR1 PE=1 SV=2	NCOR1	892.317	HexNAc(2)Hex(3)
O75477	108	N	Erlin-1 OS=Homo sapiens OX=9606 GN=ERLIN1 PE=1 SV=2	ERLIN1	2256.85	HexNAc(8)Hex(3)Fuc(1)
O75503	255	N	Bis(monoacylglycero)phosphate synthase CLN5 OS=Homo sapiens OX=9606 GN=CLN5 PE=1 SV=2	CLN5	892.317	HexNAc(2)Hex(3)
O75882	416	N	Attractin OS=Homo sapiens OX=9606 GN=ATRN PE=1 SV=2	ATRN	1702.58	HexNAc(2)Hex(8)		16390669		1.26495
O75995	8	N	SAM and SH3 domain-containing protein 3 OS=Homo sapiens OX=9606 GN=SASH3 PE=1 SV=2	SASH3	1702.58	HexNAc(2)Hex(8)
O75995	8	N	SAM and SH3 domain-containing protein 3 OS=Homo sapiens OX=9606 GN=SASH3 PE=1 SV=2	SASH3	1864.63	HexNAc(2)Hex(9)
O94901	705	N	SUN domain-containing protein 1 OS=Homo sapiens OX=9606 GN=SUN1 PE=1 SV=4	SUN1	1216.42	HexNAc(2)Hex(5)
O94901	705	N	SUN domain-containing protein 1 OS=Homo sapiens OX=9606 GN=SUN1 PE=1 SV=4	SUN1	1540.53	HexNAc(2)Hex(7)
O95153	115	N	Peripheral-type benzodiazepine receptor-associated protein 1 OS=Homo sapiens OX=9606 GN=TSPOAP1 PE=1 SV=2	TSPOAP1	1864.63	HexNAc(2)Hex(9)
O95251	146	N	Histone acetyltransferase KAT7 OS=Homo sapiens OX=9606 GN=KAT7 PE=1 SV=1	KAT7	1378.48	HexNAc(2)Hex(6)
O95302	397	N	Peptidyl-prolyl cis-trans isomerase FKBP9 OS=Homo sapiens OX=9606 GN=FKBP9 PE=1 SV=2	FKBP9	1702.58	HexNAc(2)Hex(8)
P01861	177	N	Immunoglobulin heavy constant gamma 4 OS=Homo sapiens OX=9606 GN=IGHG4 PE=1 SV=2	IGHG4	1768.64	HexNAc(4)Hex(5)Fuc(1)
P02786	727	N	Transferrin receptor protein 1 OS=Homo sapiens OX=9606 GN=TFRC PE=1 SV=2	TFRC	1540.53	HexNAc(2)Hex(7)		42798272		0.525865
P02795	4	N	Metallothionein-2 OS=Homo sapiens OX=9606 GN=MT2A PE=1 SV=1	MT2A	1458.44	HexNAc(2)Hex(6)Phospho(1)
P04062	309	N	Lysosomal acid glucosylceramidase OS=Homo sapiens OX=9606 GN=GBA1 PE=1 SV=3	GBA1	1458.44	HexNAc(2)Hex(6)Phospho(1)
P04066	268	N	Tissue alpha-L-fucosidase OS=Homo sapiens OX=9606 GN=FUCA1 PE=1 SV=4	FUCA1	876.322	HexNAc(2)Hex(2)Fuc(1)
P04844	106	N	Dolichyl-diphosphooligosaccharide--protein glycosyltransferase subunit 2 OS=Homo sapiens OX=9606 GN=RPN2 PE=1 SV=3	RPN2	1362.48	HexNAc(2)Hex(5)Fuc(1)		4.42265e+06		0.550327
P06213	242	N	Insulin receptor OS=Homo sapiens OX=9606 GN=INSR PE=1 SV=4	INSR	1702.58	HexNAc(2)Hex(8)		37976084		1.43447
P06280	192	N	Alpha-galactosidase A OS=Homo sapiens OX=9606 GN=GLA PE=1 SV=1	GLA	1216.42	HexNAc(2)Hex(5)		64222480		0.414549
P06280	192	N	Alpha-galactosidase A OS=Homo sapiens OX=9606 GN=GLA PE=1 SV=1	GLA	1540.53	HexNAc(2)Hex(7)		66438932		1.06273
P06280	215	N	Alpha-galactosidase A OS=Homo sapiens OX=9606 GN=GLA PE=1 SV=1	GLA	2117.78	HexNAc(5)Hex(5)Fuc(2)
P07602	80	N	Prosaposin OS=Homo sapiens OX=9606 GN=PSAP PE=1 SV=2	PSAP	2147.75	HexNAc(3)Hex(5)Fuc(1)NeuAc(2)
P07602	101	N	Prosaposin OS=Homo sapiens OX=9606 GN=PSAP PE=1 SV=2	PSAP	1987.71	HexNAc(5)Hex(6)
P07602	101	N	Prosaposin OS=Homo sapiens OX=9606 GN=PSAP PE=1 SV=2	PSAP	2215.82	HexNAc(7)Hex(4)Fuc(1)
P07602	215	N	Prosaposin OS=Homo sapiens OX=9606 GN=PSAP PE=1 SV=2	PSAP	349.137	HexNAc(1)Fuc(1)
P07602	215	N	Prosaposin OS=Homo sapiens OX=9606 GN=PSAP PE=1 SV=2	PSAP	730.264	HexNAc(2)Hex(2)		1964904960		1.95783
P08069	900	N	Insulin-like growth factor 1 receptor OS=Homo sapiens OX=9606 GN=IGF1R PE=1 SV=1	IGF1R	1581.56	HexNAc(3)Hex(6)		44427472		1.59418
P08962	130	N	CD63 antigen OS=Homo sapiens OX=9606 GN=CD63 PE=1 SV=2	CD63	1403.51	HexNAc(3)Hex(4)Fuc(1)
P08962	130	N	CD63 antigen OS=Homo sapiens OX=9606 GN=CD63 PE=1 SV=2	CD63	876.322	HexNAc(2)Hex(2)Fuc(1)
P08962	150	N	CD63 antigen OS=Homo sapiens OX=9606 GN=CD63 PE=1 SV=2	CD63	1038.38	HexNAc(2)Hex(3)Fuc(1)
P10253	140	N	Lysosomal alpha-glucosidase OS=Homo sapiens OX=9606 GN=GAA PE=1 SV=4	GAA	876.322	HexNAc(2)Hex(2)Fuc(1)
P10253	882	N	Lysosomal alpha-glucosidase OS=Homo sapiens OX=9606 GN=GAA PE=1 SV=4	GAA	730.264	HexNAc(2)Hex(2)		190891008		1.93072
P11117	133	N	Lysosomal acid phosphatase OS=Homo sapiens OX=9606 GN=ACP2 PE=1 SV=3	ACP2	1694.6	HexNAc(3)Hex(4)Fuc(1)NeuAc(1)
P11117	133	N	Lysosomal acid phosphatase OS=Homo sapiens OX=9606 GN=ACP2 PE=1 SV=3	ACP2	2786.96	HexNAc(4)Hex(5)NeuAc(4)
P11117	167	N	Lysosomal acid phosphatase OS=Homo sapiens OX=9606 GN=ACP2 PE=1 SV=3	ACP2	1054.37	HexNAc(2)Hex(4)
P11117	167	N	Lysosomal acid phosphatase OS=Homo sapiens OX=9606 GN=ACP2 PE=1 SV=3	ACP2	1216.42	HexNAc(2)Hex(5)
P11279	84	N	Lysosome-associated membrane glycoprotein 1 OS=Homo sapiens OX=9606 GN=LAMP1 PE=1 SV=3	LAMP1	1038.38	HexNAc(2)Hex(3)Fuc(1)
P11279	84	N	Lysosome-associated membrane glycoprotein 1 OS=Homo sapiens OX=9606 GN=LAMP1 PE=1 SV=3	LAMP1	203.079	HexNAc(1)
P11279	103	N	Lysosome-associated membrane glycoprotein 1 OS=Homo sapiens OX=9606 GN=LAMP1 PE=1 SV=3	LAMP1	1872.65	HexNAc(3)Hex(6)NeuAc(1)
P11279	261	N	Lysosome-associated membrane glycoprotein 1 OS=Homo sapiens OX=9606 GN=LAMP1 PE=1 SV=3	LAMP1	1856.66	HexNAc(3)Hex(5)Fuc(1)NeuAc(1)
P11279	261	N	Lysosome-associated membrane glycoprotein 1 OS=Homo sapiens OX=9606 GN=LAMP1 PE=1 SV=3	LAMP1	2498.9	HexNAc(6)Hex(7)Fuc(1)
P11717	400	N	Cation-independent mannose-6-phosphate receptor OS=Homo sapiens OX=9606 GN=IGF2R PE=1 SV=3	IGF2R	1216.42	HexNAc(2)Hex(5)
P11717	1312	N	Cation-independent mannose-6-phosphate receptor OS=Homo sapiens OX=9606 GN=IGF2R PE=1 SV=3	IGF2R	1704.63	HexNAc(6)Hex(3)
P13473	257	N	Lysosome-associated membrane glycoprotein 2 OS=Homo sapiens OX=9606 GN=LAMP2 PE=1 SV=2	LAMP2	1856.66	HexNAc(3)Hex(5)Fuc(1)NeuAc(1)
P13473	257	N	Lysosome-associated membrane glycoprotein 2 OS=Homo sapiens OX=9606 GN=LAMP2 PE=1 SV=2	LAMP2	2495.87	HexNAc(4)Hex(5)NeuAc(3)
P13473	257	N	Lysosome-associated membrane glycoprotein 2 OS=Homo sapiens OX=9606 GN=LAMP2 PE=1 SV=2	LAMP2	2715.96	HexNAc(5)Hex(6)Fuc(1)NeuAc(2)
P13473	275	N	Lysosome-associated membrane glycoprotein 2 OS=Homo sapiens OX=9606 GN=LAMP2 PE=1 SV=2	LAMP2	2278.81	HexNAc(5)Hex(6)NeuAc(1)		19056438		0.528329
P14314	72	N	Glucosidase 2 subunit beta OS=Homo sapiens OX=9606 GN=PRKCSH PE=1 SV=2	PRKCSH	1216.42	HexNAc(2)Hex(5)
P14314	476	N	Glucosidase 2 subunit beta OS=Homo sapiens OX=9606 GN=PRKCSH PE=1 SV=2	PRKCSH	1216.42	HexNAc(2)Hex(5)
P14625	107	N	Endoplasmin OS=Homo sapiens OX=9606 GN=HSP90B1 PE=1 SV=1	HSP90B1	1702.58	HexNAc(2)Hex(8)		14677028		1.55384
P15586	362	N	N-acetylglucosamine-6-sulfatase OS=Homo sapiens OX=9606 GN=GNS PE=1 SV=3	GNS	1540.53	HexNAc(2)Hex(7)
P15586	405	N	N-acetylglucosamine-6-sulfatase OS=Homo sapiens OX=9606 GN=GNS PE=1 SV=3	GNS	1458.44	HexNAc(2)Hex(6)Phospho(1)		285602560		1.31874
P16278	464	N	Beta-galactosidase OS=Homo sapiens OX=9606 GN=GLB1 PE=1 SV=2	GLB1	1216.42	HexNAc(2)Hex(5)
P17812	420	N	CTP synthase 1 OS=Homo sapiens OX=9606 GN=CTPS1 PE=1 SV=2	CTPS1	1444.53	HexNAc(4)Hex(3)Fuc(1)
P19022	692	N	Cadherin-2 OS=Homo sapiens OX=9606 GN=CDH2 PE=1 SV=4	CDH2	1768.64	HexNAc(4)Hex(5)Fuc(1)
P20645	57	N	Cation-dependent mannose-6-phosphate receptor OS=Homo sapiens OX=9606 GN=M6PR PE=1 SV=1	M6PR	1540.53	HexNAc(2)Hex(7)		404088352		1.0264
P26196	53	N	Probable ATP-dependent RNA helicase DDX6 OS=Homo sapiens OX=9606 GN=DDX6 PE=1 SV=2	DDX6	1996.75	HexNAc(6)Hex(3)Fuc(2)
P28799	236	N	Progranulin OS=Homo sapiens OX=9606 GN=GRN PE=1 SV=2	GRN	203.079	HexNAc(1)		150907968		1.42455
P29966	61	N	Myristoylated alanine-rich C-kinase substrate OS=Homo sapiens OX=9606 GN=MARCKS PE=1 SV=4	MARCKS	1549.57	HexNAc(3)Hex(4)Fuc(2)
P34130	76	N	Neurotrophin-4 OS=Homo sapiens OX=9606 GN=NTF4 PE=1 SV=1	NTF4	2393.87	HexNAc(7)Hex(6)
P35613	268	N	Basigin OS=Homo sapiens OX=9606 GN=BSG PE=1 SV=2	BSG	2026.69	HexNAc(2)Hex(10)
P35637	233	N	RNA-binding protein FUS OS=Homo sapiens OX=9606 GN=FUS PE=1 SV=1	FUS	2350.79	HexNAc(2)Hex(12)
P38571	161	N	Lysosomal acid lipase/cholesteryl ester hydrolase OS=Homo sapiens OX=9606 GN=LIPA PE=1 SV=2	LIPA	1038.38	HexNAc(2)Hex(3)Fuc(1)
P38571	321	N	Lysosomal acid lipase/cholesteryl ester hydrolase OS=Homo sapiens OX=9606 GN=LIPA PE=1 SV=2	LIPA	1038.38	HexNAc(2)Hex(3)Fuc(1)
P42167	220	N	Lamina-associated polypeptide 2, isoforms beta/gamma OS=Homo sapiens OX=9606 GN=TMPO PE=1 SV=2	TMPO	1241.45	HexNAc(3)Hex(3)Fuc(1)
P42785	47	N	Lysosomal Pro-X carboxypeptidase OS=Homo sapiens OX=9606 GN=PRCP PE=1 SV=1	PRCP	1216.42	HexNAc(2)Hex(5)		60580588		1.36432
P42785	47	N	Lysosomal Pro-X carboxypeptidase OS=Homo sapiens OX=9606 GN=PRCP PE=1 SV=1	PRCP	2465.89	HexNAc(6)Hex(5)Fuc(1)NeuAc(1)
P42785	47	N	Lysosomal Pro-X carboxypeptidase OS=Homo sapiens OX=9606 GN=PRCP PE=1 SV=1	PRCP	876.322	HexNAc(2)Hex(2)Fuc(1)
P42892	166	N	Endothelin-converting enzyme 1 OS=Homo sapiens OX=9606 GN=ECE1 PE=1 SV=2	ECE1	1768.64	HexNAc(4)Hex(5)Fuc(1)
P43251	119	N	Biotinidase OS=Homo sapiens OX=9606 GN=BTD PE=1 SV=2	BTD	1378.48	HexNAc(2)Hex(6)		20525458		0.986416
P43307	136	N	Translocon-associated protein subunit alpha OS=Homo sapiens OX=9606 GN=SSR1 PE=1 SV=3	SSR1	1540.53	HexNAc(2)Hex(7)		8111491		0.617626
P43307	191	N	Translocon-associated protein subunit alpha OS=Homo sapiens OX=9606 GN=SSR1 PE=1 SV=3	SSR1	1378.48	HexNAc(2)Hex(6)
P46063	488	N	ATP-dependent DNA helicase Q1 OS=Homo sapiens OX=9606 GN=RECQL PE=1 SV=3	RECQL	1095.4	HexNAc(3)Hex(3)
P46063	488	N	ATP-dependent DNA helicase Q1 OS=Homo sapiens OX=9606 GN=RECQL PE=1 SV=3	RECQL	892.317	HexNAc(2)Hex(3)
P49006	52	N	MARCKS-related protein OS=Homo sapiens OX=9606 GN=MARCKSL1 PE=1 SV=2	MARCKSL1	1710.6	HexNAc(3)Hex(5)NeuAc(1)
P49006	52	N	MARCKS-related protein OS=Homo sapiens OX=9606 GN=MARCKSL1 PE=1 SV=2	MARCKSL1	2075.73	HexNAc(4)Hex(6)NeuAc(1)
P50897	197	N	Palmitoyl-protein thioesterase 1 OS=Homo sapiens OX=9606 GN=PPT1 PE=1 SV=1	PPT1	203.079	HexNAc(1)		26816942		1.51471
P50897	212	N	Palmitoyl-protein thioesterase 1 OS=Homo sapiens OX=9606 GN=PPT1 PE=1 SV=1	PPT1	1216.42	HexNAc(2)Hex(5)
P53634	53	N	Dipeptidyl peptidase 1 OS=Homo sapiens OX=9606 GN=CTSC PE=1 SV=2	CTSC	1362.48	HexNAc(2)Hex(5)Fuc(1)
P53634	53	N	Dipeptidyl peptidase 1 OS=Homo sapiens OX=9606 GN=CTSC PE=1 SV=2	CTSC	1524.53	HexNAc(2)Hex(6)Fuc(1)
P53634	53	N	Dipeptidyl peptidase 1 OS=Homo sapiens OX=9606 GN=CTSC PE=1 SV=2	CTSC	2238.8	HexNAc(4)Hex(7)Fuc(2)
P53634	119	N	Dipeptidyl peptidase 1 OS=Homo sapiens OX=9606 GN=CTSC PE=1 SV=2	CTSC	1378.48	HexNAc(2)Hex(6)
P54289	324	N	Voltage-dependent calcium channel subunit alpha-2/delta-1 OS=Homo sapiens OX=9606 GN=CACNA2D1 PE=1 SV=3	CACNA2D1	1864.63	HexNAc(2)Hex(9)		0
P54802	503	N	Alpha-N-acetylglucosaminidase OS=Homo sapiens OX=9606 GN=NAGLU PE=1 SV=2	NAGLU	892.317	HexNAc(2)Hex(3)		14983595		0.542382
P68104	284	N	Elongation factor 1-alpha 1 OS=Homo sapiens OX=9606 GN=EEF1A1 PE=1 SV=1	EEF1A1	1200.43	HexNAc(2)Hex(4)Fuc(1)		0
P68104	284	N	Elongation factor 1-alpha 1 OS=Homo sapiens OX=9606 GN=EEF1A1 PE=1 SV=1	EEF1A1	1955.72	HexNAc(5)Hex(4)Fuc(2)
P68104	284	N	Elongation factor 1-alpha 1 OS=Homo sapiens OX=9606 GN=EEF1A1 PE=1 SV=1	EEF1A1	203.079	HexNAc(1)
P68104	284	N	Elongation factor 1-alpha 1 OS=Homo sapiens OX=9606 GN=EEF1A1 PE=1 SV=1	EEF1A1	2237.78	HexNAc(4)Hex(7)NeuAc(1)
P68104	284	N	Elongation factor 1-alpha 1 OS=Homo sapiens OX=9606 GN=EEF1A1 PE=1 SV=1	EEF1A1	2256.85	HexNAc(8)Hex(3)Fuc(1)
P68104	284	N	Elongation factor 1-alpha 1 OS=Homo sapiens OX=9606 GN=EEF1A1 PE=1 SV=1	EEF1A1	2313.87	HexNAc(9)Hex(3)
P68104	284	N	Elongation factor 1-alpha 1 OS=Homo sapiens OX=9606 GN=EEF1A1 PE=1 SV=1	EEF1A1	2393.87	HexNAc(7)Hex(6)
P68104	284	N	Elongation factor 1-alpha 1 OS=Homo sapiens OX=9606 GN=EEF1A1 PE=1 SV=1	EEF1A1	349.137	HexNAc(1)Fuc(1)
P69849	618	N	BOS complex subunit NOMO3 OS=Homo sapiens OX=9606 GN=NOMO3 PE=1 SV=2	NOMO3	1216.42	HexNAc(2)Hex(5)		42886040		0.824221
P78357	843	N	Contactin-associated protein 1 OS=Homo sapiens OX=9606 GN=CNTNAP1 PE=1 SV=1	CNTNAP1	1864.63	HexNAc(2)Hex(9)
Q01844	291	N	RNA-binding protein EWS OS=Homo sapiens OX=9606 GN=EWSR1 PE=1 SV=1	EWSR1	2587.94	HexNAc(5)Hex(7)Fuc(3)
Q05639	284	N	Elongation factor 1-alpha 2 OS=Homo sapiens OX=9606 GN=EEF1A2 PE=1 SV=1	EEF1A2	1095.4	HexNAc(3)Hex(3)
Q05639	284	N	Elongation factor 1-alpha 2 OS=Homo sapiens OX=9606 GN=EEF1A2 PE=1 SV=1	EEF1A2	1848.64	HexNAc(2)Hex(8)Fuc(1)
Q05639	284	N	Elongation factor 1-alpha 2 OS=Homo sapiens OX=9606 GN=EEF1A2 PE=1 SV=1	EEF1A2	2790	HexNAc(6)Hex(7)Fuc(1)NeuAc(1)
Q08722	73	N	Leukocyte surface antigen CD47 OS=Homo sapiens OX=9606 GN=CD47 PE=1 SV=1	CD47	2238.8	HexNAc(4)Hex(7)Fuc(2)
Q12767	516	N	Transmembrane protein 94 OS=Homo sapiens OX=9606 GN=TMEM94 PE=1 SV=1	TMEM94	1864.63	HexNAc(2)Hex(9)
Q12841	144	N	Follistatin-related protein 1 OS=Homo sapiens OX=9606 GN=FSTL1 PE=1 SV=1	FSTL1	1216.42	HexNAc(2)Hex(5)
Q13263	101	N	Transcription intermediary factor 1-beta OS=Homo sapiens OX=9606 GN=TRIM28 PE=1 SV=5	TRIM28	1378.48	HexNAc(2)Hex(6)
Q13283	37	N	Ras GTPase-activating protein-binding protein 1 OS=Homo sapiens OX=9606 GN=G3BP1 PE=1 SV=1	G3BP1	2116.76	HexNAc(5)Hex(5)NeuAc(1)
Q13283	37	N	Ras GTPase-activating protein-binding protein 1 OS=Homo sapiens OX=9606 GN=G3BP1 PE=1 SV=1	G3BP1	2272.85	HexNAc(8)Hex(4)
Q13409	199	N	Cytoplasmic dynein 1 intermediate chain 2 OS=Homo sapiens OX=9606 GN=DYNC1I2 PE=1 SV=3	DYNC1I2	1216.42	HexNAc(2)Hex(5)
Q13443	381	N	Disintegrin and metalloproteinase domain-containing protein 9 OS=Homo sapiens OX=9606 GN=ADAM9 PE=1 SV=1	ADAM9	1378.48	HexNAc(2)Hex(6)		8.07881e+06		0.84113
Q13510	259	N	Acid ceramidase OS=Homo sapiens OX=9606 GN=ASAH1 PE=1 SV=5	ASAH1	1702.58	HexNAc(2)Hex(8)		37517684		1.73748
Q13641	243	N	Trophoblast glycoprotein OS=Homo sapiens OX=9606 GN=TPBG PE=1 SV=1	TPBG	1378.48	HexNAc(2)Hex(6)		21834192		1.14189
Q13740	361	N	CD166 antigen OS=Homo sapiens OX=9606 GN=ALCAM PE=1 SV=2	ALCAM	1955.72	HexNAc(5)Hex(4)Fuc(2)
Q14126	182	N	Desmoglein-2 OS=Homo sapiens OX=9606 GN=DSG2 PE=1 SV=2	DSG2	1955.72	HexNAc(5)Hex(4)Fuc(2)
Q14126	462	N	Desmoglein-2 OS=Homo sapiens OX=9606 GN=DSG2 PE=1 SV=2	DSG2	1971.72	HexNAc(5)Hex(5)Fuc(1)
Q14152	213	N	Eukaryotic translation initiation factor 3 subunit A OS=Homo sapiens OX=9606 GN=EIF3A PE=1 SV=1	EIF3A	1954.7	HexNAc(5)Hex(4)NeuAc(1)
Q14157	21	N	Ubiquitin-associated protein 2-like OS=Homo sapiens OX=9606 GN=UBAP2L PE=1 SV=2	UBAP2L	1606.59	HexNAc(4)Hex(4)Fuc(1)
Q15293	53	N	Reticulocalbin-1 OS=Homo sapiens OX=9606 GN=RCN1 PE=1 SV=1	RCN1	1216.42	HexNAc(2)Hex(5)		996110850		1.07346
Q15293	53	N	Reticulocalbin-1 OS=Homo sapiens OX=9606 GN=RCN1 PE=1 SV=1	RCN1	1362.48	HexNAc(2)Hex(5)Fuc(1)
Q15293	53	N	Reticulocalbin-1 OS=Homo sapiens OX=9606 GN=RCN1 PE=1 SV=1	RCN1	203.079	HexNAc(1)		79442256		1.11925
Q15293	53	N	Reticulocalbin-1 OS=Homo sapiens OX=9606 GN=RCN1 PE=1 SV=1	RCN1	406.159	HexNAc(2)		15730288		1
Q15293	53	N	Reticulocalbin-1 OS=Homo sapiens OX=9606 GN=RCN1 PE=1 SV=1	RCN1	730.264	HexNAc(2)Hex(2)
Q15293	53	N	Reticulocalbin-1 OS=Homo sapiens OX=9606 GN=RCN1 PE=1 SV=1	RCN1	892.317	HexNAc(2)Hex(3)		134345280		1.72806
Q15417	240	N	Calponin-3 OS=Homo sapiens OX=9606 GN=CNN3 PE=1 SV=1	CNN3	2350.79	HexNAc(2)Hex(12)		21258454		1.56114
Q15904	170	N	V-type proton ATPase subunit S1 OS=Homo sapiens OX=9606 GN=ATP6AP1 PE=1 SV=2	ATP6AP1	1216.42	HexNAc(2)Hex(5)		9710637		0.835235
Q32P28	467	N	Prolyl 3-hydroxylase 1 OS=Homo sapiens OX=9606 GN=P3H1 PE=1 SV=2	P3H1	2215.82	HexNAc(7)Hex(4)Fuc(1)
Q32P28	540	N	Prolyl 3-hydroxylase 1 OS=Homo sapiens OX=9606 GN=P3H1 PE=1 SV=2	P3H1	1216.42	HexNAc(2)Hex(5)		89754744		0.742685
Q3B7T1	548	N	Erythroid differentiation-related factor 1 OS=Homo sapiens OX=9606 GN=EDRF1 PE=1 SV=1	EDRF1	2800.03	HexNAc(9)Hex(6)
Q4G148	237	N	Glucoside xylosyltransferase 1 OS=Homo sapiens OX=9606 GN=GXYLT1 PE=1 SV=2	GXYLT1	1540.53	HexNAc(2)Hex(7)
Q4LDE5	2783	N	Sushi, von Willebrand factor type A, EGF and pentraxin domain-containing protein 1 OS=Homo sapiens OX=9606 GN=SVEP1 PE=1 SV=3	SVEP1	2320.86	HexNAc(6)Hex(5)Fuc(2)
Q5JRA6	246	N	Transport and Golgi organization protein 1 homolog OS=Homo sapiens OX=9606 GN=MIA3 PE=1 SV=1	MIA3	1216.42	HexNAc(2)Hex(5)
Q5JRA6	250	N	Transport and Golgi organization protein 1 homolog OS=Homo sapiens OX=9606 GN=MIA3 PE=1 SV=1	MIA3	1540.53	HexNAc(2)Hex(7)		27888438		1.0753
Q5JSZ5	1084	N	Protein PRRC2B OS=Homo sapiens OX=9606 GN=PRRC2B PE=1 SV=2	PRRC2B	1444.53	HexNAc(4)Hex(3)Fuc(1)
Q5JTV8	268	N	Torsin-1A-interacting protein 1 OS=Homo sapiens OX=9606 GN=TOR1AIP1 PE=1 SV=2	TOR1AIP1	2026.69	HexNAc(2)Hex(10)		21819648		0.971005
Q5JTV8	399	N	Torsin-1A-interacting protein 1 OS=Homo sapiens OX=9606 GN=TOR1AIP1 PE=1 SV=2	TOR1AIP1	1216.42	HexNAc(2)Hex(5)		5.12204e+06		1.05744
Q5NDL2	354	N	EGF domain-specific O-linked N-acetylglucosamine transferase OS=Homo sapiens OX=9606 GN=EOGT PE=1 SV=1	EOGT	1241.45	HexNAc(3)Hex(3)Fuc(1)
Q5T6F2	397	N	Ubiquitin-associated protein 2 OS=Homo sapiens OX=9606 GN=UBAP2 PE=1 SV=1	UBAP2	406.159	HexNAc(2)		0
Q5TZA2	745	N	Rootletin OS=Homo sapiens OX=9606 GN=CROCC PE=1 SV=2	CROCC	1298.48	HexNAc(4)Hex(3)
Q5UCC4	182	N	ER membrane protein complex subunit 10 OS=Homo sapiens OX=9606 GN=EMC10 PE=1 SV=1	EMC10	1540.53	HexNAc(2)Hex(7)		13018080		0.838914
Q5UCC4	182	N	ER membrane protein complex subunit 10 OS=Homo sapiens OX=9606 GN=EMC10 PE=1 SV=1	EMC10	1702.58	HexNAc(2)Hex(8)		56540944		1.46935
Q5VT52	409	N	Regulation of nuclear pre-mRNA domain-containing protein 2 OS=Homo sapiens OX=9606 GN=RPRD2 PE=1 SV=1	RPRD2	203.079	HexNAc(1)		43327976		1.02833
Q5VT52	409	N	Regulation of nuclear pre-mRNA domain-containing protein 2 OS=Homo sapiens OX=9606 GN=RPRD2 PE=1 SV=1	RPRD2	406.159	HexNAc(2)
Q6PIW4	667	N	Fidgetin-like protein 1 OS=Homo sapiens OX=9606 GN=FIGNL1 PE=1 SV=2	FIGNL1	2715.96	HexNAc(5)Hex(6)Fuc(1)NeuAc(2)
Q6UXH1	190	N	Protein disulfide isomerase CRELD2 OS=Homo sapiens OX=9606 GN=CRELD2 PE=1 SV=1	CRELD2	1054.37	HexNAc(2)Hex(4)		3.73651e+06		0.813537
Q6VMQ6	986	N	Activating transcription factor 7-interacting protein 1 OS=Homo sapiens OX=9606 GN=ATF7IP PE=1 SV=3	ATF7IP	203.079	HexNAc(1)		5.24093e+06		0.867897
Q6ZN04	12	N	RNA-binding protein MEX3B OS=Homo sapiens OX=9606 GN=MEX3B PE=1 SV=1	MEX3B	1378.48	HexNAc(2)Hex(6)
Q70UQ0	328	N	Inhibitor of nuclear factor kappa-B kinase-interacting protein OS=Homo sapiens OX=9606 GN=IKBIP PE=1 SV=1	IKBIP	1444.53	HexNAc(4)Hex(3)Fuc(1)
Q7LGA3	108	N	Heparan sulfate 2-O-sulfotransferase 1 OS=Homo sapiens OX=9606 GN=HS2ST1 PE=1 SV=1	HS2ST1	1606.59	HexNAc(4)Hex(4)Fuc(1)		12638269		1.03998
Q7Z417	372	N	FMR1-interacting protein NUFIP2 OS=Homo sapiens OX=9606 GN=NUFIP2 PE=1 SV=1	NUFIP2	406.159	HexNAc(2)		46099267		1.91053
Q7Z4H8	306	N	Protein O-glucosyltransferase 3 OS=Homo sapiens OX=9606 GN=POGLUT3 PE=1 SV=2	POGLUT3	1378.48	HexNAc(2)Hex(6)		79877000		1.8214
Q86YP4	325	N	Transcriptional repressor p66-alpha OS=Homo sapiens OX=9606 GN=GATAD2A PE=1 SV=1	GATAD2A	203.079	HexNAc(1)		95884960		1.19398
Q8IV08	236	N	5'-3' exonuclease PLD3 OS=Homo sapiens OX=9606 GN=PLD3 PE=1 SV=1	PLD3	1038.38	HexNAc(2)Hex(3)Fuc(1)
Q8N766	913	N	ER membrane protein complex subunit 1 OS=Homo sapiens OX=9606 GN=EMC1 PE=1 SV=1	EMC1	203.079	HexNAc(1)		10007162		0.66237
Q8NDV7	709	N	Trinucleotide repeat-containing gene 6A protein OS=Homo sapiens OX=9606 GN=TNRC6A PE=1 SV=2	TNRC6A	1702.58	HexNAc(2)Hex(8)
Q8NDX5	248	N	Polyhomeotic-like protein 3 OS=Homo sapiens OX=9606 GN=PHC3 PE=1 SV=1	PHC3	203.079	HexNAc(1)		50740428		0.923697
Q8NHP8	88	N	Putative phospholipase B-like 2 OS=Homo sapiens OX=9606 GN=PLBD2 PE=1 SV=2	PLBD2	1378.48	HexNAc(2)Hex(6)
Q8NHP8	465	N	Putative phospholipase B-like 2 OS=Homo sapiens OX=9606 GN=PLBD2 PE=1 SV=2	PLBD2	1540.53	HexNAc(2)Hex(7)
Q8TEM1	681	N	Nuclear pore membrane glycoprotein 210 OS=Homo sapiens OX=9606 GN=NUP210 PE=1 SV=3	NUP210	1702.58	HexNAc(2)Hex(8)
Q92542	264	N	Nicastrin OS=Homo sapiens OX=9606 GN=NCSTN PE=1 SV=2	NCSTN	1216.42	HexNAc(2)Hex(5)
Q92542	264	N	Nicastrin OS=Homo sapiens OX=9606 GN=NCSTN PE=1 SV=2	NCSTN	1540.53	HexNAc(2)Hex(7)		33825208		1.17462
Q92542	435	N	Nicastrin OS=Homo sapiens OX=9606 GN=NCSTN PE=1 SV=2	NCSTN	892.317	HexNAc(2)Hex(3)		130671120		0.787046
Q92576	354	N	PHD finger protein 3 OS=Homo sapiens OX=9606 GN=PHF3 PE=1 SV=3	PHF3	1501.56	HexNAc(5)Hex(3)
Q92820	203	N	Gamma-glutamyl hydrolase OS=Homo sapiens OX=9606 GN=GGH PE=1 SV=2	GGH	1200.43	HexNAc(2)Hex(4)Fuc(1)
Q92820	203	N	Gamma-glutamyl hydrolase OS=Homo sapiens OX=9606 GN=GGH PE=1 SV=2	GGH	1216.42	HexNAc(2)Hex(5)
Q92820	203	N	Gamma-glutamyl hydrolase OS=Homo sapiens OX=9606 GN=GGH PE=1 SV=2	GGH	892.317	HexNAc(2)Hex(3)		526272384		1.64951
Q92896	210	N	Golgi apparatus protein 1 OS=Homo sapiens OX=9606 GN=GLG1 PE=1 SV=2	GLG1	2141.79	HexNAc(6)Hex(3)Fuc(1)NeuAc(1)
Q969N2	164	N	GPI transamidase component PIG-T OS=Homo sapiens OX=9606 GN=PIGT PE=1 SV=1	PIGT	1540.53	HexNAc(2)Hex(7)
Q969N2	327	N	GPI transamidase component PIG-T OS=Homo sapiens OX=9606 GN=PIGT PE=1 SV=1	PIGT	1378.48	HexNAc(2)Hex(6)		14769416		1.027
Q96AY3	70	N	Peptidyl-prolyl cis-trans isomerase FKBP10 OS=Homo sapiens OX=9606 GN=FKBP10 PE=1 SV=1	FKBP10	1241.45	HexNAc(3)Hex(3)Fuc(1)
Q96AY3	70	N	Peptidyl-prolyl cis-trans isomerase FKBP10 OS=Homo sapiens OX=9606 GN=FKBP10 PE=1 SV=1	FKBP10	1444.53	HexNAc(4)Hex(3)Fuc(1)
Q96AY3	294	N	Peptidyl-prolyl cis-trans isomerase FKBP10 OS=Homo sapiens OX=9606 GN=FKBP10 PE=1 SV=1	FKBP10	1540.53	HexNAc(2)Hex(7)
Q96AY3	294	N	Peptidyl-prolyl cis-trans isomerase FKBP10 OS=Homo sapiens OX=9606 GN=FKBP10 PE=1 SV=1	FKBP10	1905.66	HexNAc(3)Hex(8)
Q96AY3	310	N	Peptidyl-prolyl cis-trans isomerase FKBP10 OS=Homo sapiens OX=9606 GN=FKBP10 PE=1 SV=1	FKBP10	1216.42	HexNAc(2)Hex(5)
Q96AY3	310	N	Peptidyl-prolyl cis-trans isomerase FKBP10 OS=Homo sapiens OX=9606 GN=FKBP10 PE=1 SV=1	FKBP10	1419.5	HexNAc(3)Hex(5)
Q96GC9	23	N	Vacuole membrane protein 1 OS=Homo sapiens OX=9606 GN=VMP1 PE=1 SV=1	VMP1	2350.79	HexNAc(2)Hex(12)
Q96HE7	280	N	ERO1-like protein alpha OS=Homo sapiens OX=9606 GN=ERO1A PE=1 SV=2	ERO1A	1540.53	HexNAc(2)Hex(7)
Q96KA5	91	N	Lipid scramblase CLPTM1L OS=Homo sapiens OX=9606 GN=CLPTM1L PE=1 SV=1	CLPTM1L	1444.53	HexNAc(4)Hex(3)Fuc(1)
Q96KA5	229	N	Lipid scramblase CLPTM1L OS=Homo sapiens OX=9606 GN=CLPTM1L PE=1 SV=1	CLPTM1L	1378.48	HexNAc(2)Hex(6)
Q96QZ7	1312	N	Membrane-associated guanylate kinase, WW and PDZ domain-containing protein 1 OS=Homo sapiens OX=9606 GN=MAGI1 PE=1 SV=3	MAGI1	1038.38	HexNAc(2)Hex(3)Fuc(1)
Q96RE7	198	N	Nucleus accumbens-associated protein 1 OS=Homo sapiens OX=9606 GN=NACC1 PE=1 SV=1	NACC1	2059.73	HexNAc(4)Hex(5)Fuc(1)NeuAc(1)
Q96S52	370	N	GPI transamidase component PIG-S OS=Homo sapiens OX=9606 GN=PIGS PE=1 SV=3	PIGS	1241.45	HexNAc(3)Hex(3)Fuc(1)
Q96S52	370	N	GPI transamidase component PIG-S OS=Homo sapiens OX=9606 GN=PIGS PE=1 SV=3	PIGS	1378.48	HexNAc(2)Hex(6)		224462128		1.20234
Q96ST2	346	N	Protein IWS1 homolog OS=Homo sapiens OX=9606 GN=IWS1 PE=1 SV=2	IWS1	1768.64	HexNAc(4)Hex(5)Fuc(1)
Q96T58	2894	N	Msx2-interacting protein OS=Homo sapiens OX=9606 GN=SPEN PE=1 SV=1	SPEN	1501.56	HexNAc(5)Hex(3)
Q99523	406	N	Sortilin OS=Homo sapiens OX=9606 GN=SORT1 PE=1 SV=3	SORT1	2026.69	HexNAc(2)Hex(10)		41032504		0.591644
Q9BRN9	122	N	TM2 domain-containing protein 3 OS=Homo sapiens OX=9606 GN=TM2D3 PE=1 SV=2	TM2D3	1540.53	HexNAc(2)Hex(7)		14118435		1.02486
Q9BU23	489	N	Lipase maturation factor 2 OS=Homo sapiens OX=9606 GN=LMF2 PE=1 SV=2	LMF2	1864.63	HexNAc(2)Hex(9)		26578276		0.799103
Q9BU23	616	N	Lipase maturation factor 2 OS=Homo sapiens OX=9606 GN=LMF2 PE=1 SV=2	LMF2	1540.53	HexNAc(2)Hex(7)
Q9BU23	616	N	Lipase maturation factor 2 OS=Homo sapiens OX=9606 GN=LMF2 PE=1 SV=2	LMF2	2791.02	HexNAc(6)Hex(7)Fuc(3)
Q9BVK6	125	N	Transmembrane emp24 domain-containing protein 9 OS=Homo sapiens OX=9606 GN=TMED9 PE=1 SV=2	TMED9	1054.37	HexNAc(2)Hex(4)
Q9BVK6	125	N	Transmembrane emp24 domain-containing protein 9 OS=Homo sapiens OX=9606 GN=TMED9 PE=1 SV=2	TMED9	1378.48	HexNAc(2)Hex(6)		248342272		0.793845
Q9BVK6	125	N	Transmembrane emp24 domain-containing protein 9 OS=Homo sapiens OX=9606 GN=TMED9 PE=1 SV=2	TMED9	1850.69	HexNAc(6)Hex(3)Fuc(1)
Q9BVK6	125	N	Transmembrane emp24 domain-containing protein 9 OS=Homo sapiens OX=9606 GN=TMED9 PE=1 SV=2	TMED9	1996.75	HexNAc(6)Hex(3)Fuc(2)
Q9BVK6	125	N	Transmembrane emp24 domain-containing protein 9 OS=Homo sapiens OX=9606 GN=TMED9 PE=1 SV=2	TMED9	2571.95	HexNAc(5)Hex(6)Fuc(4)
Q9H2P0	439	N	Activity-dependent neuroprotector homeobox protein OS=Homo sapiens OX=9606 GN=ADNP PE=1 SV=1	ADNP	1954.7	HexNAc(5)Hex(4)NeuAc(1)
Q9H330	551	N	Transmembrane protein 245 OS=Homo sapiens OX=9606 GN=TMEM245 PE=1 SV=3	TMEM245	1378.48	HexNAc(2)Hex(6)
Q9H3G5	81	N	Probable serine carboxypeptidase CPVL OS=Homo sapiens OX=9606 GN=CPVL PE=1 SV=2	CPVL	892.317	HexNAc(2)Hex(3)
Q9H497	122	N	Torsin-3A OS=Homo sapiens OX=9606 GN=TOR3A PE=1 SV=1	TOR3A	1540.53	HexNAc(2)Hex(7)
Q9H497	122	N	Torsin-3A OS=Homo sapiens OX=9606 GN=TOR3A PE=1 SV=1	TOR3A	1702.58	HexNAc(2)Hex(8)		18981126		1.59251
Q9HAT2	401	N	Sialate O-acetylesterase OS=Homo sapiens OX=9606 GN=SIAE PE=1 SV=1	SIAE	1038.38	HexNAc(2)Hex(3)Fuc(1)
Q9HDC9	160	N	Adipocyte plasma membrane-associated protein OS=Homo sapiens OX=9606 GN=APMAP PE=1 SV=2	APMAP	1216.42	HexNAc(2)Hex(5)		1103587200		1.07758
Q9HDC9	160	N	Adipocyte plasma membrane-associated protein OS=Homo sapiens OX=9606 GN=APMAP PE=1 SV=2	APMAP	1419.5	HexNAc(3)Hex(5)
Q9HDC9	160	N	Adipocyte plasma membrane-associated protein OS=Homo sapiens OX=9606 GN=APMAP PE=1 SV=2	APMAP	1444.53	HexNAc(4)Hex(3)Fuc(1)
Q9HDC9	160	N	Adipocyte plasma membrane-associated protein OS=Homo sapiens OX=9606 GN=APMAP PE=1 SV=2	APMAP	1460.53	HexNAc(4)Hex(4)
Q9HDC9	196	N	Adipocyte plasma membrane-associated protein OS=Homo sapiens OX=9606 GN=APMAP PE=1 SV=2	APMAP	1581.56	HexNAc(3)Hex(6)
Q9NUM4	183	N	Transmembrane protein 106B OS=Homo sapiens OX=9606 GN=TMEM106B PE=1 SV=2	TMEM106B	1200.43	HexNAc(2)Hex(4)Fuc(1)
Q9NUM4	183	N	Transmembrane protein 106B OS=Homo sapiens OX=9606 GN=TMEM106B PE=1 SV=2	TMEM106B	1524.53	HexNAc(2)Hex(6)Fuc(1)		24585186		1.3481
Q9UHG3	353	N	Prenylcysteine oxidase 1 OS=Homo sapiens OX=9606 GN=PCYOX1 PE=1 SV=3	PCYOX1	1378.48	HexNAc(2)Hex(6)		43856516		1.24661
Q9UJ14	586	N	Glutathione hydrolase 7 OS=Homo sapiens OX=9606 GN=GGT7 PE=1 SV=2	GGT7	1702.58	HexNAc(2)Hex(8)		51205444		1.05933
Q9UKM9	261	N	RNA-binding protein Raly OS=Homo sapiens OX=9606 GN=RALY PE=1 SV=1	RALY	2215.82	HexNAc(7)Hex(4)Fuc(1)
Q9ULD9	168	N	Zinc finger protein 608 OS=Homo sapiens OX=9606 GN=ZNF608 PE=1 SV=4	ZNF608	1581.56	HexNAc(3)Hex(6)
Q9ULW0	308	N	Targeting protein for Xklp2 OS=Homo sapiens OX=9606 GN=TPX2 PE=1 SV=2	TPX2	2100.76	HexNAc(5)Hex(4)Fuc(1)NeuAc(1)
Q9Y2C2	84	N	Uronyl 2-sulfotransferase OS=Homo sapiens OX=9606 GN=UST PE=1 SV=1	UST	1872.65	HexNAc(3)Hex(6)NeuAc(1)		8490145		0.803162
Q9Y4L1	830	N	Hypoxia up-regulated protein 1 OS=Homo sapiens OX=9606 GN=HYOU1 PE=1 SV=1	HYOU1	1216.42	HexNAc(2)Hex(5)		134471056		0.78295
Q9Y4L1	830	N	Hypoxia up-regulated protein 1 OS=Homo sapiens OX=9606 GN=HYOU1 PE=1 SV=1	HYOU1	1702.58	HexNAc(2)Hex(8)		401349632		1.27492
Q9Y4L1	862	N	Hypoxia up-regulated protein 1 OS=Homo sapiens OX=9606 GN=HYOU1 PE=1 SV=1	HYOU1	2393.87	HexNAc(7)Hex(6)
Q9Y4L1	931	N	Hypoxia up-regulated protein 1 OS=Homo sapiens OX=9606 GN=HYOU1 PE=1 SV=1	HYOU1	1444.53	HexNAc(4)Hex(3)Fuc(1)
Q9Y4L1	931	N	Hypoxia up-regulated protein 1 OS=Homo sapiens OX=9606 GN=HYOU1 PE=1 SV=1	HYOU1	1914.7	HexNAc(4)Hex(5)Fuc(2)		21074700		1.12875
Q9Y520	2204	N	Protein PRRC2C OS=Homo sapiens OX=9606 GN=PRRC2C PE=1 SV=4	PRRC2C	203.079	HexNAc(1)		16697747		0.97998
Q9Y639	197	N	Neuroplastin OS=Homo sapiens OX=9606 GN=NPTN PE=1 SV=2	NPTN	1702.58	HexNAc(2)Hex(8)
Q9Y6N3	180	N	Calcium-activated chloride channel regulator family member 3 OS=Homo sapiens OX=9606 GN=CLCA3P PE=1 SV=1	CLCA3P	1864.63	HexNAc(2)Hex(9)		5520964		1.02461
pAPN	82	N	Uncharacterized protein	--	1419.5	HexNAc(3)Hex(5)		365071264		0.518148
pAPN	82	N	Uncharacterized protein	--	1872.65	HexNAc(3)Hex(6)NeuAc(1)
pAPN	82	N	Uncharacterized protein	--	2434.9	HexNAc(8)Hex(5)
pAPN	124	N	Uncharacterized protein	--	1793.67	HexNAc(5)Hex(3)Fuc(2)
pAPN	124	N	Uncharacterized protein	--	2142.81	HexNAc(6)Hex(3)Fuc(3)		26328202		1.52619
pAPN	124	N	Uncharacterized protein	--	2204.77	HexNAc(4)Hex(5)NeuAc(2)
pAPN	556	N	Uncharacterized protein	--	1647.61	HexNAc(5)Hex(3)Fuc(1)
pAPN	556	N	Uncharacterized protein	--	2424.87	HexNAc(5)Hex(6)Fuc(1)NeuAc(1)
pAPN	569	N	Uncharacterized protein	--	1704.63	HexNAc(6)Hex(3)
pAPN	569	N	Uncharacterized protein	--	1850.69	HexNAc(6)Hex(3)Fuc(1)
pAPN	569	N	Uncharacterized protein	--	1946.69	HexNAc(4)Hex(7)		36579368		1.37261
pAPN	569	N	Uncharacterized protein	--	2059.73	HexNAc(4)Hex(5)Fuc(1)NeuAc(1)
pAPN	569	N	Uncharacterized protein	--	2075.73	HexNAc(4)Hex(6)NeuAc(1)
pAPN	569	N	Uncharacterized protein	--	2117.78	HexNAc(5)Hex(5)Fuc(2)
pAPN	569	N	Uncharacterized protein	--	2336.85	HexNAc(6)Hex(6)Fuc(1)
pAPN	646	N	Uncharacterized protein	--	1704.63	HexNAc(6)Hex(3)
pAPN	646	N	Uncharacterized protein	--	1954.7	HexNAc(5)Hex(4)NeuAc(1)		143882944		0.181631
pAPN	646	N	Uncharacterized protein	--	2053.77	HexNAc(7)Hex(3)Fuc(1)
pAPN	646	N	Uncharacterized protein	--	2149.77	HexNAc(5)Hex(7)
pAPN	646	N	Uncharacterized protein	--	2263.83	HexNAc(5)Hex(5)Fuc(3)
pAPN	646	N	Uncharacterized protein	--	2569.9	HexNAc(5)Hex(6)NeuAc(2)
pAPN	646	N	Uncharacterized protein	--	2756.99	HexNAc(6)Hex(5)Fuc(1)NeuAc(2)
pAPN	646	N	Uncharacterized protein	--	2800.03	HexNAc(9)Hex(6)
pAPN	646	N	Uncharacterized protein	--	3048.08	HexNAc(6)Hex(5)Fuc(1)NeuAc(3)
pAPN	646	N	Uncharacterized protein	--	3064.08	HexNAc(6)Hex(6)NeuAc(3)
pAPN	736	N	Uncharacterized protein	--	1362.48	HexNAc(2)Hex(5)Fuc(1)
pAPN	736	N	Uncharacterized protein	--	1524.53	HexNAc(2)Hex(6)Fuc(1)
pAPN	736	N	Uncharacterized protein	--	1686.59	HexNAc(2)Hex(7)Fuc(1)
pAPN	736	N	Uncharacterized protein	--	1751.62	HexNAc(4)Hex(4)NeuAc(1)
pAPN	736	N	Uncharacterized protein	--	2116.76	HexNAc(5)Hex(5)NeuAc(1)
pAPN	736	N	Uncharacterized protein	--	2319.84	HexNAc(6)Hex(5)NeuAc(1)
pAPN	736	N	Uncharacterized protein	--	2463.84	HexNAc(2)Hex(10)Fuc(1)NeuAc(1)
pAPN	736	N	Uncharacterized protein	--	876.322	HexNAc(2)Hex(2)Fuc(1)
A0JNW5	26	N	Bridge-like lipid transfer protein family member 3B OS=Homo sapiens OX=9606 GN=BLTP3B PE=1 SV=2	BLTP3B	1622.58	HexNAc(4)Hex(5)		13259174		1
O00267	8	N	Transcription elongation factor SPT5 OS=Homo sapiens OX=9606 GN=SUPT5H PE=1 SV=1	SUPT5H	1458.44	HexNAc(2)Hex(6)Phospho(1)		0
O00469	63	N	Procollagen-lysine,2-oxoglutarate 5-dioxygenase 2 OS=Homo sapiens OX=9606 GN=PLOD2 PE=1 SV=2	PLOD2	1216.42	HexNAc(2)Hex(5)		12833136		1
O00469	63	N	Procollagen-lysine,2-oxoglutarate 5-dioxygenase 2 OS=Homo sapiens OX=9606 GN=PLOD2 PE=1 SV=2	PLOD2	1540.53	HexNAc(2)Hex(7)		3405984		1
O00754	133	N	Lysosomal alpha-mannosidase OS=Homo sapiens OX=9606 GN=MAN2B1 PE=1 SV=3	MAN2B1	892.317	HexNAc(2)Hex(3)		180789552		1
O00754	766	N	Lysosomal alpha-mannosidase OS=Homo sapiens OX=9606 GN=MAN2B1 PE=1 SV=3	MAN2B1	892.317	HexNAc(2)Hex(3)		238656944		1
O00754	930	N	Lysosomal alpha-mannosidase OS=Homo sapiens OX=9606 GN=MAN2B1 PE=1 SV=3	MAN2B1	1216.42	HexNAc(2)Hex(5)		14900741		1
O14657	64	N	Torsin-1B OS=Homo sapiens OX=9606 GN=TOR1B PE=1 SV=2	TOR1B	1702.58	HexNAc(2)Hex(8)		41017136		1
O14657	64	N	Torsin-1B OS=Homo sapiens OX=9606 GN=TOR1B PE=1 SV=2	TOR1B	1864.63	HexNAc(2)Hex(9)		19660650		1
O14672	439	N	Disintegrin and metalloproteinase domain-containing protein 10 OS=Homo sapiens OX=9606 GN=ADAM10 PE=1 SV=1	ADAM10	1702.58	HexNAc(2)Hex(8)		61238932		1
O15031	127	N	Plexin-B2 OS=Homo sapiens OX=9606 GN=PLXNB2 PE=1 SV=3	PLXNB2	1825.66	HexNAc(5)Hex(5)		16349092		1
O43657	134	N	Tetraspanin-6 OS=Homo sapiens OX=9606 GN=TSPAN6 PE=1 SV=1	TSPAN6	730.264	HexNAc(2)Hex(2)		54345184		1
O43657	134	N	Tetraspanin-6 OS=Homo sapiens OX=9606 GN=TSPAN6 PE=1 SV=1	TSPAN6	892.317	HexNAc(2)Hex(3)		319957952		1
O43852	131	N	Calumenin OS=Homo sapiens OX=9606 GN=CALU PE=1 SV=2	CALU	1095.4	HexNAc(3)Hex(3)		31044460		1
O43852	131	N	Calumenin OS=Homo sapiens OX=9606 GN=CALU PE=1 SV=2	CALU	1298.48	HexNAc(4)Hex(3)		74709720		1
O43852	131	N	Calumenin OS=Homo sapiens OX=9606 GN=CALU PE=1 SV=2	CALU	1501.56	HexNAc(5)Hex(3)		336609408		1
O60264	30	N	SWI/SNF-related matrix-associated actin-dependent regulator of chromatin subfamily A member 5 OS=Homo sapiens OX=9606 GN=SMARCA5 PE=1 SV=1	SMARCA5	2012.75	HexNAc(6)Hex(4)Fuc(1)		0
O60264	30	N	SWI/SNF-related matrix-associated actin-dependent regulator of chromatin subfamily A member 5 OS=Homo sapiens OX=9606 GN=SMARCA5 PE=1 SV=1	SMARCA5	552.217	HexNAc(2)Fuc(1)		976736000		1
O60568	63	N	Multifunctional procollagen lysine hydroxylase and glycosyltransferase LH3 OS=Homo sapiens OX=9606 GN=PLOD3 PE=1 SV=1	PLOD3	1216.42	HexNAc(2)Hex(5)		53176628		1
O60568	63	N	Multifunctional procollagen lysine hydroxylase and glycosyltransferase LH3 OS=Homo sapiens OX=9606 GN=PLOD3 PE=1 SV=1	PLOD3	1540.53	HexNAc(2)Hex(7)		36900980		1
O60568	63	N	Multifunctional procollagen lysine hydroxylase and glycosyltransferase LH3 OS=Homo sapiens OX=9606 GN=PLOD3 PE=1 SV=1	PLOD3	1702.58	HexNAc(2)Hex(8)		55062752		1
O60568	548	N	Multifunctional procollagen lysine hydroxylase and glycosyltransferase LH3 OS=Homo sapiens OX=9606 GN=PLOD3 PE=1 SV=1	PLOD3	1540.53	HexNAc(2)Hex(7)		115319822		1
O60568	548	N	Multifunctional procollagen lysine hydroxylase and glycosyltransferase LH3 OS=Homo sapiens OX=9606 GN=PLOD3 PE=1 SV=1	PLOD3	892.317	HexNAc(2)Hex(3)		0
O60637	127	N	Tetraspanin-3 OS=Homo sapiens OX=9606 GN=TSPAN3 PE=1 SV=1	TSPAN3	1054.37	HexNAc(2)Hex(4)		19702554		1
O60637	127	N	Tetraspanin-3 OS=Homo sapiens OX=9606 GN=TSPAN3 PE=1 SV=1	TSPAN3	1987.71	HexNAc(5)Hex(6)		36779184		1
O60637	127	N	Tetraspanin-3 OS=Homo sapiens OX=9606 GN=TSPAN3 PE=1 SV=1	TSPAN3	2190.79	HexNAc(6)Hex(6)		18297206		1
O60637	127	N	Tetraspanin-3 OS=Homo sapiens OX=9606 GN=TSPAN3 PE=1 SV=1	TSPAN3	2352.85	HexNAc(6)Hex(7)		30558652		1
O60637	127	N	Tetraspanin-3 OS=Homo sapiens OX=9606 GN=TSPAN3 PE=1 SV=1	TSPAN3	892.317	HexNAc(2)Hex(3)		173683264		1
O60637	152	N	Tetraspanin-3 OS=Homo sapiens OX=9606 GN=TSPAN3 PE=1 SV=1	TSPAN3	892.317	HexNAc(2)Hex(3)		47906208		1
O60637	167	N	Tetraspanin-3 OS=Homo sapiens OX=9606 GN=TSPAN3 PE=1 SV=1	TSPAN3	1095.4	HexNAc(3)Hex(3)		18107326		1
O60637	167	N	Tetraspanin-3 OS=Homo sapiens OX=9606 GN=TSPAN3 PE=1 SV=1	TSPAN3	1378.48	HexNAc(2)Hex(6)		67538784		1
O60637	167	N	Tetraspanin-3 OS=Homo sapiens OX=9606 GN=TSPAN3 PE=1 SV=1	TSPAN3	1540.53	HexNAc(2)Hex(7)		33681132		1
O60637	167	N	Tetraspanin-3 OS=Homo sapiens OX=9606 GN=TSPAN3 PE=1 SV=1	TSPAN3	1622.58	HexNAc(4)Hex(5)		23882270		1
O60637	167	N	Tetraspanin-3 OS=Homo sapiens OX=9606 GN=TSPAN3 PE=1 SV=1	TSPAN3	1946.69	HexNAc(4)Hex(7)		5700529		1
O60637	183	N	Tetraspanin-3 OS=Homo sapiens OX=9606 GN=TSPAN3 PE=1 SV=1	TSPAN3	2352.85	HexNAc(6)Hex(7)		5509384		1
O60637	183	N	Tetraspanin-3 OS=Homo sapiens OX=9606 GN=TSPAN3 PE=1 SV=1	TSPAN3	892.317	HexNAc(2)Hex(3)		578997120		1
O75445	1388	N	Usherin OS=Homo sapiens OX=9606 GN=USH2A PE=1 SV=3	USH2A	892.317	HexNAc(2)Hex(3)		90435704		1
O75629	160	N	Protein CREG1 OS=Homo sapiens OX=9606 GN=CREG1 PE=1 SV=1	CREG1	1540.53	HexNAc(2)Hex(7)		5.13027e+06		1
O75629	160	N	Protein CREG1 OS=Homo sapiens OX=9606 GN=CREG1 PE=1 SV=1	CREG1	1907.71	HexNAc(7)Hex(3)		259328928		1
O75629	160	N	Protein CREG1 OS=Homo sapiens OX=9606 GN=CREG1 PE=1 SV=1	CREG1	2759	HexNAc(8)Hex(7)		0
O75718	87	N	Cartilage-associated protein OS=Homo sapiens OX=9606 GN=CRTAP PE=1 SV=1	CRTAP	1540.53	HexNAc(2)Hex(7)		32627954		1
O75882	416	N	Attractin OS=Homo sapiens OX=9606 GN=ATRN PE=1 SV=2	ATRN	1540.53	HexNAc(2)Hex(7)		9176348		1
O75976	811	N	Carboxypeptidase D OS=Homo sapiens OX=9606 GN=CPD PE=1 SV=2	CPD	1581.56	HexNAc(3)Hex(6)		49661940		1
O75976	978	N	Carboxypeptidase D OS=Homo sapiens OX=9606 GN=CPD PE=1 SV=2	CPD	1825.66	HexNAc(5)Hex(5)		26539806		1
O95297	50	N	Myelin protein zero-like protein 1 OS=Homo sapiens OX=9606 GN=MPZL1 PE=1 SV=1	MPZL1	1622.58	HexNAc(4)Hex(5)		0
O95302	286	N	Peptidyl-prolyl cis-trans isomerase FKBP9 OS=Homo sapiens OX=9606 GN=FKBP9 PE=1 SV=2	FKBP9	1864.63	HexNAc(2)Hex(9)		26989974		1
O96005	295	N	Putative lipid scramblase CLPTM1 OS=Homo sapiens OX=9606 GN=CLPTM1 PE=1 SV=1	CLPTM1	1540.53	HexNAc(2)Hex(7)		9393845		1
P01861	177	N	Immunoglobulin heavy constant gamma 4 OS=Homo sapiens OX=9606 GN=IGHG4 PE=1 SV=2	IGHG4	1298.48	HexNAc(4)Hex(3)		16903430		1
P01861	177	N	Immunoglobulin heavy constant gamma 4 OS=Homo sapiens OX=9606 GN=IGHG4 PE=1 SV=2	IGHG4	1444.53	HexNAc(4)Hex(3)Fuc(1)		53809792		1
P01889	110	N	HLA class I histocompatibility antigen, B alpha chain OS=Homo sapiens OX=9606 GN=HLA-B PE=1 SV=3	HLA-B	730.264	HexNAc(2)Hex(2)		30521384		1
P02751	542	N	Fibronectin OS=Homo sapiens OX=9606 GN=FN1 PE=1 SV=5	FN1	1622.58	HexNAc(4)Hex(5)		25018936		1
P02751	542	N	Fibronectin OS=Homo sapiens OX=9606 GN=FN1 PE=1 SV=5	FN1	1768.64	HexNAc(4)Hex(5)Fuc(1)		20479494		1
P02751	542	N	Fibronectin OS=Homo sapiens OX=9606 GN=FN1 PE=1 SV=5	FN1	1913.68	HexNAc(4)Hex(5)NeuAc(1)		56666640		1
P02751	542	N	Fibronectin OS=Homo sapiens OX=9606 GN=FN1 PE=1 SV=5	FN1	2278.81	HexNAc(5)Hex(6)NeuAc(1)		18857126		1
P04004	169	N	Vitronectin OS=Homo sapiens OX=9606 GN=VTN PE=1 SV=1	VTN	1872.65	HexNAc(3)Hex(6)NeuAc(1)		548372480		1
P04062	185	N	Lysosomal acid glucosylceramidase OS=Homo sapiens OX=9606 GN=GBA1 PE=1 SV=3	GBA1	892.317	HexNAc(2)Hex(3)		197038640		1
P04062	309	N	Lysosomal acid glucosylceramidase OS=Homo sapiens OX=9606 GN=GBA1 PE=1 SV=3	GBA1	730.264	HexNAc(2)Hex(2)		773034500		1
P04062	309	N	Lysosomal acid glucosylceramidase OS=Homo sapiens OX=9606 GN=GBA1 PE=1 SV=3	GBA1	892.317	HexNAc(2)Hex(3)		67659160		1
P04066	268	N	Tissue alpha-L-fucosidase OS=Homo sapiens OX=9606 GN=FUCA1 PE=1 SV=4	FUCA1	892.317	HexNAc(2)Hex(3)		32935736		1
P04114	1523	N	Apolipoprotein B-100 OS=Homo sapiens OX=9606 GN=APOB PE=1 SV=3	APOB	1241.45	HexNAc(3)Hex(3)Fuc(1)		150154208		1
P04114	1523	N	Apolipoprotein B-100 OS=Homo sapiens OX=9606 GN=APOB PE=1 SV=3	APOB	1606.59	HexNAc(4)Hex(4)Fuc(1)		4.0211e+06		1
P04114	1523	N	Apolipoprotein B-100 OS=Homo sapiens OX=9606 GN=APOB PE=1 SV=3	APOB	876.322	HexNAc(2)Hex(2)Fuc(1)		0
P05556	212	N	Integrin beta-1 OS=Homo sapiens OX=9606 GN=ITGB1 PE=1 SV=2	ITGB1	1987.71	HexNAc(5)Hex(6)		32241864		1
P05556	481	N	Integrin beta-1 OS=Homo sapiens OX=9606 GN=ITGB1 PE=1 SV=2	ITGB1	1216.42	HexNAc(2)Hex(5)		4825079		1
P05556	481	N	Integrin beta-1 OS=Homo sapiens OX=9606 GN=ITGB1 PE=1 SV=2	ITGB1	2352.85	HexNAc(6)Hex(7)		53745588		1
P05556	669	N	Integrin beta-1 OS=Homo sapiens OX=9606 GN=ITGB1 PE=1 SV=2	ITGB1	1378.48	HexNAc(2)Hex(6)		23650312		1
P05556	669	N	Integrin beta-1 OS=Homo sapiens OX=9606 GN=ITGB1 PE=1 SV=2	ITGB1	2352.85	HexNAc(6)Hex(7)		45253260		1
P06213	445	N	Insulin receptor OS=Homo sapiens OX=9606 GN=INSR PE=1 SV=4	INSR	2352.85	HexNAc(6)Hex(7)		21746700		1
P06280	139	N	Alpha-galactosidase A OS=Homo sapiens OX=9606 GN=GLA PE=1 SV=1	GLA	1702.58	HexNAc(2)Hex(8)		34627708		1
P07602	80	N	Prosaposin OS=Homo sapiens OX=9606 GN=PSAP PE=1 SV=2	PSAP	1216.42	HexNAc(2)Hex(5)		10129416		1
P07602	80	N	Prosaposin OS=Homo sapiens OX=9606 GN=PSAP PE=1 SV=2	PSAP	730.264	HexNAc(2)Hex(2)		31214998		1
P07602	80	N	Prosaposin OS=Homo sapiens OX=9606 GN=PSAP PE=1 SV=2	PSAP	892.317	HexNAc(2)Hex(3)		1208868350		1
P07602	101	N	Prosaposin OS=Homo sapiens OX=9606 GN=PSAP PE=1 SV=2	PSAP	1298.48	HexNAc(4)Hex(3)		169020512		1
P07602	101	N	Prosaposin OS=Homo sapiens OX=9606 GN=PSAP PE=1 SV=2	PSAP	1458.44	HexNAc(2)Hex(6)Phospho(1)		21286788		1
P07602	101	N	Prosaposin OS=Homo sapiens OX=9606 GN=PSAP PE=1 SV=2	PSAP	1825.66	HexNAc(5)Hex(5)		21607228		1
P07602	101	N	Prosaposin OS=Homo sapiens OX=9606 GN=PSAP PE=1 SV=2	PSAP	2028.74	HexNAc(6)Hex(5)		21367622		1
P07602	101	N	Prosaposin OS=Homo sapiens OX=9606 GN=PSAP PE=1 SV=2	PSAP	203.079	HexNAc(1)		14795118		1
P07602	101	N	Prosaposin OS=Homo sapiens OX=9606 GN=PSAP PE=1 SV=2	PSAP	568.212	HexNAc(2)Hex(1)		18406032		1
P07602	215	N	Prosaposin OS=Homo sapiens OX=9606 GN=PSAP PE=1 SV=2	PSAP	1054.37	HexNAc(2)Hex(4)		65973408		1
P07602	215	N	Prosaposin OS=Homo sapiens OX=9606 GN=PSAP PE=1 SV=2	PSAP	1095.4	HexNAc(3)Hex(3)		48936100		1
P07602	215	N	Prosaposin OS=Homo sapiens OX=9606 GN=PSAP PE=1 SV=2	PSAP	1216.42	HexNAc(2)Hex(5)		37952928		1
P07942	677	N	Laminin subunit beta-1 OS=Homo sapiens OX=9606 GN=LAMB1 PE=1 SV=2	LAMB1	1702.58	HexNAc(2)Hex(8)		4235445		1
P07942	1041	N	Laminin subunit beta-1 OS=Homo sapiens OX=9606 GN=LAMB1 PE=1 SV=2	LAMB1	1378.48	HexNAc(2)Hex(6)		4.18264e+06		1
P08236	272	N	Beta-glucuronidase OS=Homo sapiens OX=9606 GN=GUSB PE=1 SV=2	GUSB	1216.42	HexNAc(2)Hex(5)		21569120		1
P08236	272	N	Beta-glucuronidase OS=Homo sapiens OX=9606 GN=GUSB PE=1 SV=2	GUSB	1458.44	HexNAc(2)Hex(6)Phospho(1)		17465184		1
P08236	272	N	Beta-glucuronidase OS=Homo sapiens OX=9606 GN=GUSB PE=1 SV=2	GUSB	892.317	HexNAc(2)Hex(3)		27045014		1
P08962	130	N	CD63 antigen OS=Homo sapiens OX=9606 GN=CD63 PE=1 SV=2	CD63	1095.4	HexNAc(3)Hex(3)		184641664		1
P08962	130	N	CD63 antigen OS=Homo sapiens OX=9606 GN=CD63 PE=1 SV=2	CD63	1216.42	HexNAc(2)Hex(5)		41699472		1
P08962	130	N	CD63 antigen OS=Homo sapiens OX=9606 GN=CD63 PE=1 SV=2	CD63	1257.45	HexNAc(3)Hex(4)		176441904		1
P08962	130	N	CD63 antigen OS=Homo sapiens OX=9606 GN=CD63 PE=1 SV=2	CD63	1298.48	HexNAc(4)Hex(3)		9899278		1
P08962	130	N	CD63 antigen OS=Homo sapiens OX=9606 GN=CD63 PE=1 SV=2	CD63	1622.58	HexNAc(4)Hex(5)		367165856		1
P08962	130	N	CD63 antigen OS=Homo sapiens OX=9606 GN=CD63 PE=1 SV=2	CD63	1663.61	HexNAc(5)Hex(4)		139669216		1
P08962	130	N	CD63 antigen OS=Homo sapiens OX=9606 GN=CD63 PE=1 SV=2	CD63	1825.66	HexNAc(5)Hex(5)		187397522		1
P08962	130	N	CD63 antigen OS=Homo sapiens OX=9606 GN=CD63 PE=1 SV=2	CD63	1907.71	HexNAc(7)Hex(3)		8949878		1
P08962	130	N	CD63 antigen OS=Homo sapiens OX=9606 GN=CD63 PE=1 SV=2	CD63	1987.71	HexNAc(5)Hex(6)		38198960		1
P08962	130	N	CD63 antigen OS=Homo sapiens OX=9606 GN=CD63 PE=1 SV=2	CD63	2190.79	HexNAc(6)Hex(6)		95734912		1
P08962	130	N	CD63 antigen OS=Homo sapiens OX=9606 GN=CD63 PE=1 SV=2	CD63	2272.85	HexNAc(8)Hex(4)		0
P08962	130	N	CD63 antigen OS=Homo sapiens OX=9606 GN=CD63 PE=1 SV=2	CD63	2352.85	HexNAc(6)Hex(7)		21703778		1
P08962	130	N	CD63 antigen OS=Homo sapiens OX=9606 GN=CD63 PE=1 SV=2	CD63	2717.98	HexNAc(7)Hex(8)		250589584		1
P08962	130	N	CD63 antigen OS=Homo sapiens OX=9606 GN=CD63 PE=1 SV=2	CD63	3083.11	HexNAc(8)Hex(9)		143148816		1
P08962	130	N	CD63 antigen OS=Homo sapiens OX=9606 GN=CD63 PE=1 SV=2	CD63	406.159	HexNAc(2)		13231149		1
P08962	130	N	CD63 antigen OS=Homo sapiens OX=9606 GN=CD63 PE=1 SV=2	CD63	730.264	HexNAc(2)Hex(2)		19649044		1
P08962	130	N	CD63 antigen OS=Homo sapiens OX=9606 GN=CD63 PE=1 SV=2	CD63	892.317	HexNAc(2)Hex(3)		380091104		1
P08962	150	N	CD63 antigen OS=Homo sapiens OX=9606 GN=CD63 PE=1 SV=2	CD63	1216.42	HexNAc(2)Hex(5)		5028089		1
P08962	150	N	CD63 antigen OS=Homo sapiens OX=9606 GN=CD63 PE=1 SV=2	CD63	1257.45	HexNAc(3)Hex(4)		46208900		1
P08962	150	N	CD63 antigen OS=Homo sapiens OX=9606 GN=CD63 PE=1 SV=2	CD63	1622.58	HexNAc(4)Hex(5)		7311701		1
P08962	150	N	CD63 antigen OS=Homo sapiens OX=9606 GN=CD63 PE=1 SV=2	CD63	1702.58	HexNAc(2)Hex(8)		5.78874e+06		1
P08962	150	N	CD63 antigen OS=Homo sapiens OX=9606 GN=CD63 PE=1 SV=2	CD63	2352.85	HexNAc(6)Hex(7)		43621880		1
P08962	150	N	CD63 antigen OS=Homo sapiens OX=9606 GN=CD63 PE=1 SV=2	CD63	892.317	HexNAc(2)Hex(3)		128642968		1
P0DJD0	927	N	RANBP2-like and GRIP domain-containing protein 1 OS=Homo sapiens OX=9606 GN=RGPD1 PE=2 SV=1	RGPD1	1200.43	HexNAc(2)Hex(4)Fuc(1)		41692588		1
P10253	140	N	Lysosomal alpha-glucosidase OS=Homo sapiens OX=9606 GN=GAA PE=1 SV=4	GAA	1458.44	HexNAc(2)Hex(6)Phospho(1)		7.72056e+06		1
P10253	140	N	Lysosomal alpha-glucosidase OS=Homo sapiens OX=9606 GN=GAA PE=1 SV=4	GAA	1460.53	HexNAc(4)Hex(4)		41759776		1
P10253	470	N	Lysosomal alpha-glucosidase OS=Homo sapiens OX=9606 GN=GAA PE=1 SV=4	GAA	1458.44	HexNAc(2)Hex(6)Phospho(1)		8608397		1
P10253	925	N	Lysosomal alpha-glucosidase OS=Homo sapiens OX=9606 GN=GAA PE=1 SV=4	GAA	730.264	HexNAc(2)Hex(2)		38438108		1
P11047	1107	N	Laminin subunit gamma-1 OS=Homo sapiens OX=9606 GN=LAMC1 PE=1 SV=3	LAMC1	2434.9	HexNAc(8)Hex(5)		2800361		1
P11047	1241	N	Laminin subunit gamma-1 OS=Homo sapiens OX=9606 GN=LAMC1 PE=1 SV=3	LAMC1	1216.42	HexNAc(2)Hex(5)		16888832		1
P11047	1241	N	Laminin subunit gamma-1 OS=Homo sapiens OX=9606 GN=LAMC1 PE=1 SV=3	LAMC1	1540.53	HexNAc(2)Hex(7)		9503624		1
P11117	92	N	Lysosomal acid phosphatase OS=Homo sapiens OX=9606 GN=ACP2 PE=1 SV=3	ACP2	892.317	HexNAc(2)Hex(3)		123106624		1
P11117	133	N	Lysosomal acid phosphatase OS=Homo sapiens OX=9606 GN=ACP2 PE=1 SV=3	ACP2	892.317	HexNAc(2)Hex(3)		214535424		1
P11279	84	N	Lysosome-associated membrane glycoprotein 1 OS=Homo sapiens OX=9606 GN=LAMP1 PE=1 SV=3	LAMP1	1257.45	HexNAc(3)Hex(4)		55522980		1
P11279	84	N	Lysosome-associated membrane glycoprotein 1 OS=Homo sapiens OX=9606 GN=LAMP1 PE=1 SV=3	LAMP1	1460.53	HexNAc(4)Hex(4)		22156898		1
P11279	84	N	Lysosome-associated membrane glycoprotein 1 OS=Homo sapiens OX=9606 GN=LAMP1 PE=1 SV=3	LAMP1	730.264	HexNAc(2)Hex(2)		133706280		1
P11279	84	N	Lysosome-associated membrane glycoprotein 1 OS=Homo sapiens OX=9606 GN=LAMP1 PE=1 SV=3	LAMP1	892.317	HexNAc(2)Hex(3)		665392770		1
P11279	103	N	Lysosome-associated membrane glycoprotein 1 OS=Homo sapiens OX=9606 GN=LAMP1 PE=1 SV=3	LAMP1	2158.8	HexNAc(6)Hex(4)Fuc(2)		5107910		1
P11279	103	N	Lysosome-associated membrane glycoprotein 1 OS=Homo sapiens OX=9606 GN=LAMP1 PE=1 SV=3	LAMP1	406.159	HexNAc(2)		16686669		1
P11279	261	N	Lysosome-associated membrane glycoprotein 1 OS=Homo sapiens OX=9606 GN=LAMP1 PE=1 SV=3	LAMP1	1054.37	HexNAc(2)Hex(4)		146631728		1
P11279	261	N	Lysosome-associated membrane glycoprotein 1 OS=Homo sapiens OX=9606 GN=LAMP1 PE=1 SV=3	LAMP1	1257.45	HexNAc(3)Hex(4)		518548320		1
P11279	261	N	Lysosome-associated membrane glycoprotein 1 OS=Homo sapiens OX=9606 GN=LAMP1 PE=1 SV=3	LAMP1	1460.53	HexNAc(4)Hex(4)		37146072		1
P11279	261	N	Lysosome-associated membrane glycoprotein 1 OS=Homo sapiens OX=9606 GN=LAMP1 PE=1 SV=3	LAMP1	1622.58	HexNAc(4)Hex(5)		539940480		1
P11279	261	N	Lysosome-associated membrane glycoprotein 1 OS=Homo sapiens OX=9606 GN=LAMP1 PE=1 SV=3	LAMP1	1784.63	HexNAc(4)Hex(6)		86869760		1
P11279	261	N	Lysosome-associated membrane glycoprotein 1 OS=Homo sapiens OX=9606 GN=LAMP1 PE=1 SV=3	LAMP1	1987.71	HexNAc(5)Hex(6)		218606080		1
P11279	261	N	Lysosome-associated membrane glycoprotein 1 OS=Homo sapiens OX=9606 GN=LAMP1 PE=1 SV=3	LAMP1	2190.79	HexNAc(6)Hex(6)		13876211		1
P11279	261	N	Lysosome-associated membrane glycoprotein 1 OS=Homo sapiens OX=9606 GN=LAMP1 PE=1 SV=3	LAMP1	2352.85	HexNAc(6)Hex(7)		0
P11279	261	N	Lysosome-associated membrane glycoprotein 1 OS=Homo sapiens OX=9606 GN=LAMP1 PE=1 SV=3	LAMP1	2717.98	HexNAc(7)Hex(8)		9.62352e+07		1
P11279	261	N	Lysosome-associated membrane glycoprotein 1 OS=Homo sapiens OX=9606 GN=LAMP1 PE=1 SV=3	LAMP1	892.317	HexNAc(2)Hex(3)		244602544		1
P11279	322	N	Lysosome-associated membrane glycoprotein 1 OS=Homo sapiens OX=9606 GN=LAMP1 PE=1 SV=3	LAMP1	1864.63	HexNAc(2)Hex(9)		40599900		1
P11717	112	N	Cation-independent mannose-6-phosphate receptor OS=Homo sapiens OX=9606 GN=IGF2R PE=1 SV=3	IGF2R	1298.48	HexNAc(4)Hex(3)		17218974		1
P11717	112	N	Cation-independent mannose-6-phosphate receptor OS=Homo sapiens OX=9606 GN=IGF2R PE=1 SV=3	IGF2R	730.264	HexNAc(2)Hex(2)		86048480		1
P11717	112	N	Cation-independent mannose-6-phosphate receptor OS=Homo sapiens OX=9606 GN=IGF2R PE=1 SV=3	IGF2R	892.317	HexNAc(2)Hex(3)		80210608		1
P11717	435	N	Cation-independent mannose-6-phosphate receptor OS=Homo sapiens OX=9606 GN=IGF2R PE=1 SV=3	IGF2R	1622.58	HexNAc(4)Hex(5)		0
P11717	435	N	Cation-independent mannose-6-phosphate receptor OS=Homo sapiens OX=9606 GN=IGF2R PE=1 SV=3	IGF2R	892.317	HexNAc(2)Hex(3)		98891496		1
P11717	1656	N	Cation-independent mannose-6-phosphate receptor OS=Homo sapiens OX=9606 GN=IGF2R PE=1 SV=3	IGF2R	1054.37	HexNAc(2)Hex(4)		47201972		1
P11717	1656	N	Cation-independent mannose-6-phosphate receptor OS=Homo sapiens OX=9606 GN=IGF2R PE=1 SV=3	IGF2R	1216.42	HexNAc(2)Hex(5)		28708010		1
P11717	1656	N	Cation-independent mannose-6-phosphate receptor OS=Homo sapiens OX=9606 GN=IGF2R PE=1 SV=3	IGF2R	1257.45	HexNAc(3)Hex(4)		46028820		1
P11717	1656	N	Cation-independent mannose-6-phosphate receptor OS=Homo sapiens OX=9606 GN=IGF2R PE=1 SV=3	IGF2R	1622.58	HexNAc(4)Hex(5)		66252864		1
P11717	1656	N	Cation-independent mannose-6-phosphate receptor OS=Homo sapiens OX=9606 GN=IGF2R PE=1 SV=3	IGF2R	203.079	HexNAc(1)		8795050		1
P11717	1656	N	Cation-independent mannose-6-phosphate receptor OS=Homo sapiens OX=9606 GN=IGF2R PE=1 SV=3	IGF2R	892.317	HexNAc(2)Hex(3)		128840344		1
P12544	170	N	Granzyme A OS=Homo sapiens OX=9606 GN=GZMA PE=1 SV=2	GZMA	2434.9	HexNAc(8)Hex(5)		74084768		1
P13473	49	N	Lysosome-associated membrane glycoprotein 2 OS=Homo sapiens OX=9606 GN=LAMP2 PE=1 SV=2	LAMP2	1054.37	HexNAc(2)Hex(4)		202321040		1
P13473	49	N	Lysosome-associated membrane glycoprotein 2 OS=Homo sapiens OX=9606 GN=LAMP2 PE=1 SV=2	LAMP2	1257.45	HexNAc(3)Hex(4)		430835072		1
P13473	49	N	Lysosome-associated membrane glycoprotein 2 OS=Homo sapiens OX=9606 GN=LAMP2 PE=1 SV=2	LAMP2	1622.58	HexNAc(4)Hex(5)		221850432		1
P13473	75	N	Lysosome-associated membrane glycoprotein 2 OS=Homo sapiens OX=9606 GN=LAMP2 PE=1 SV=2	LAMP2	730.264	HexNAc(2)Hex(2)		4.05358e+06		1
P13473	257	N	Lysosome-associated membrane glycoprotein 2 OS=Homo sapiens OX=9606 GN=LAMP2 PE=1 SV=2	LAMP2	1095.4	HexNAc(3)Hex(3)		117762970		1
P13473	257	N	Lysosome-associated membrane glycoprotein 2 OS=Homo sapiens OX=9606 GN=LAMP2 PE=1 SV=2	LAMP2	1419.5	HexNAc(3)Hex(5)		191520512		1
P13473	257	N	Lysosome-associated membrane glycoprotein 2 OS=Homo sapiens OX=9606 GN=LAMP2 PE=1 SV=2	LAMP2	1460.53	HexNAc(4)Hex(4)		32863642		1
P13473	257	N	Lysosome-associated membrane glycoprotein 2 OS=Homo sapiens OX=9606 GN=LAMP2 PE=1 SV=2	LAMP2	1581.56	HexNAc(3)Hex(6)		116203072		1
P13473	257	N	Lysosome-associated membrane glycoprotein 2 OS=Homo sapiens OX=9606 GN=LAMP2 PE=1 SV=2	LAMP2	1622.58	HexNAc(4)Hex(5)		331489184		1
P13473	257	N	Lysosome-associated membrane glycoprotein 2 OS=Homo sapiens OX=9606 GN=LAMP2 PE=1 SV=2	LAMP2	1784.63	HexNAc(4)Hex(6)		91870400		1
P13473	257	N	Lysosome-associated membrane glycoprotein 2 OS=Homo sapiens OX=9606 GN=LAMP2 PE=1 SV=2	LAMP2	1825.66	HexNAc(5)Hex(5)		60659968		1
P13473	257	N	Lysosome-associated membrane glycoprotein 2 OS=Homo sapiens OX=9606 GN=LAMP2 PE=1 SV=2	LAMP2	1946.69	HexNAc(4)Hex(7)		11502212		1
P13473	257	N	Lysosome-associated membrane glycoprotein 2 OS=Homo sapiens OX=9606 GN=LAMP2 PE=1 SV=2	LAMP2	1987.71	HexNAc(5)Hex(6)		761154300		1
P13473	257	N	Lysosome-associated membrane glycoprotein 2 OS=Homo sapiens OX=9606 GN=LAMP2 PE=1 SV=2	LAMP2	2149.77	HexNAc(5)Hex(7)		8177601		1
P13473	257	N	Lysosome-associated membrane glycoprotein 2 OS=Homo sapiens OX=9606 GN=LAMP2 PE=1 SV=2	LAMP2	2190.79	HexNAc(6)Hex(6)		147544704		1
P13473	257	N	Lysosome-associated membrane glycoprotein 2 OS=Homo sapiens OX=9606 GN=LAMP2 PE=1 SV=2	LAMP2	2352.85	HexNAc(6)Hex(7)		1612025220		1
P13473	257	N	Lysosome-associated membrane glycoprotein 2 OS=Homo sapiens OX=9606 GN=LAMP2 PE=1 SV=2	LAMP2	2555.93	HexNAc(7)Hex(7)		14716171		1
P13473	257	N	Lysosome-associated membrane glycoprotein 2 OS=Homo sapiens OX=9606 GN=LAMP2 PE=1 SV=2	LAMP2	2643.94	HexNAc(6)Hex(7)NeuAc(1)		52384428		1
P13473	257	N	Lysosome-associated membrane glycoprotein 2 OS=Homo sapiens OX=9606 GN=LAMP2 PE=1 SV=2	LAMP2	406.159	HexNAc(2)		9570981		1
P13473	257	N	Lysosome-associated membrane glycoprotein 2 OS=Homo sapiens OX=9606 GN=LAMP2 PE=1 SV=2	LAMP2	730.264	HexNAc(2)Hex(2)		111867872		1
P13473	257	N	Lysosome-associated membrane glycoprotein 2 OS=Homo sapiens OX=9606 GN=LAMP2 PE=1 SV=2	LAMP2	892.317	HexNAc(2)Hex(3)		981027010		1
P13473	275	N	Lysosome-associated membrane glycoprotein 2 OS=Homo sapiens OX=9606 GN=LAMP2 PE=1 SV=2	LAMP2	1095.4	HexNAc(3)Hex(3)		67205144		1
P13473	275	N	Lysosome-associated membrane glycoprotein 2 OS=Homo sapiens OX=9606 GN=LAMP2 PE=1 SV=2	LAMP2	1460.53	HexNAc(4)Hex(4)		30998992		1
P13473	275	N	Lysosome-associated membrane glycoprotein 2 OS=Homo sapiens OX=9606 GN=LAMP2 PE=1 SV=2	LAMP2	1825.66	HexNAc(5)Hex(5)		31583120		1
P13473	275	N	Lysosome-associated membrane glycoprotein 2 OS=Homo sapiens OX=9606 GN=LAMP2 PE=1 SV=2	LAMP2	2352.85	HexNAc(6)Hex(7)		7256499		1
P13473	275	N	Lysosome-associated membrane glycoprotein 2 OS=Homo sapiens OX=9606 GN=LAMP2 PE=1 SV=2	LAMP2	730.264	HexNAc(2)Hex(2)		64972252		1
P13473	275	N	Lysosome-associated membrane glycoprotein 2 OS=Homo sapiens OX=9606 GN=LAMP2 PE=1 SV=2	LAMP2	892.317	HexNAc(2)Hex(3)		141160384		1
P13473	356	N	Lysosome-associated membrane glycoprotein 2 OS=Homo sapiens OX=9606 GN=LAMP2 PE=1 SV=2	LAMP2	1095.4	HexNAc(3)Hex(3)		63418016		1
P13473	356	N	Lysosome-associated membrane glycoprotein 2 OS=Homo sapiens OX=9606 GN=LAMP2 PE=1 SV=2	LAMP2	1460.53	HexNAc(4)Hex(4)		14240973		1
P13473	356	N	Lysosome-associated membrane glycoprotein 2 OS=Homo sapiens OX=9606 GN=LAMP2 PE=1 SV=2	LAMP2	1784.63	HexNAc(4)Hex(6)		60780348		1
P13473	356	N	Lysosome-associated membrane glycoprotein 2 OS=Homo sapiens OX=9606 GN=LAMP2 PE=1 SV=2	LAMP2	2352.85	HexNAc(6)Hex(7)		62810836		1
P13473	356	N	Lysosome-associated membrane glycoprotein 2 OS=Homo sapiens OX=9606 GN=LAMP2 PE=1 SV=2	LAMP2	892.317	HexNAc(2)Hex(3)		443133440		1
P14625	62	N	Endoplasmin OS=Homo sapiens OX=9606 GN=HSP90B1 PE=1 SV=1	HSP90B1	203.079	HexNAc(1)		0
P14625	62	N	Endoplasmin OS=Homo sapiens OX=9606 GN=HSP90B1 PE=1 SV=1	HSP90B1	892.317	HexNAc(2)Hex(3)		22093360		1
P14625	107	N	Endoplasmin OS=Homo sapiens OX=9606 GN=HSP90B1 PE=1 SV=1	HSP90B1	1864.63	HexNAc(2)Hex(9)		7284783		1
P14625	217	N	Endoplasmin OS=Homo sapiens OX=9606 GN=HSP90B1 PE=1 SV=1	HSP90B1	1898.7	HexNAc(4)Hex(4)Fuc(3)		0
P14625	217	N	Endoplasmin OS=Homo sapiens OX=9606 GN=HSP90B1 PE=1 SV=1	HSP90B1	2142.81	HexNAc(6)Hex(3)Fuc(3)		174863248		1
P14625	445	N	Endoplasmin OS=Homo sapiens OX=9606 GN=HSP90B1 PE=1 SV=1	HSP90B1	1378.48	HexNAc(2)Hex(6)		9066951		1
P14625	502	N	Endoplasmin OS=Homo sapiens OX=9606 GN=HSP90B1 PE=1 SV=1	HSP90B1	1702.58	HexNAc(2)Hex(8)		22722752		1
P15586	183	N	N-acetylglucosamine-6-sulfatase OS=Homo sapiens OX=9606 GN=GNS PE=1 SV=3	GNS	892.317	HexNAc(2)Hex(3)		111810456		1
P15586	279	N	N-acetylglucosamine-6-sulfatase OS=Homo sapiens OX=9606 GN=GNS PE=1 SV=3	GNS	1458.44	HexNAc(2)Hex(6)Phospho(1)		23096998		1
P16278	464	N	Beta-galactosidase OS=Homo sapiens OX=9606 GN=GLB1 PE=1 SV=2	GLB1	1458.44	HexNAc(2)Hex(6)Phospho(1)		12363398		1
P19022	692	N	Cadherin-2 OS=Homo sapiens OX=9606 GN=CDH2 PE=1 SV=4	CDH2	1419.5	HexNAc(3)Hex(5)		160614624		1
P19022	692	N	Cadherin-2 OS=Homo sapiens OX=9606 GN=CDH2 PE=1 SV=4	CDH2	1581.56	HexNAc(3)Hex(6)		97372328		1
P19022	692	N	Cadherin-2 OS=Homo sapiens OX=9606 GN=CDH2 PE=1 SV=4	CDH2	1622.58	HexNAc(4)Hex(5)		154212400		1
P22413	285	N	Ectonucleotide pyrophosphatase/phosphodiesterase family member 1 OS=Homo sapiens OX=9606 GN=ENPP1 PE=1 SV=2	ENPP1	1825.66	HexNAc(5)Hex(5)		6.13028e+06		1
P25942	180	N	Tumor necrosis factor receptor superfamily member 5 OS=Homo sapiens OX=9606 GN=CD40 PE=1 SV=1	CD40	1622.58	HexNAc(4)Hex(5)		4469998		1
P28799	236	N	Progranulin OS=Homo sapiens OX=9606 GN=GRN PE=1 SV=2	GRN	714.269	HexNAc(2)Hex(1)Fuc(1)		816713980		1
P28799	265	N	Progranulin OS=Homo sapiens OX=9606 GN=GRN PE=1 SV=2	GRN	1647.61	HexNAc(5)Hex(3)Fuc(1)		2.87982e+06		1
P28799	265	N	Progranulin OS=Homo sapiens OX=9606 GN=GRN PE=1 SV=2	GRN	892.317	HexNAc(2)Hex(3)		14188126		1
P28799	530	N	Progranulin OS=Homo sapiens OX=9606 GN=GRN PE=1 SV=2	GRN	1444.53	HexNAc(4)Hex(3)Fuc(1)		14534121		1
P28799	530	N	Progranulin OS=Homo sapiens OX=9606 GN=GRN PE=1 SV=2	GRN	568.212	HexNAc(2)Hex(1)		0
P28799	530	N	Progranulin OS=Homo sapiens OX=9606 GN=GRN PE=1 SV=2	GRN	730.264	HexNAc(2)Hex(2)		452115552		1
P28799	530	N	Progranulin OS=Homo sapiens OX=9606 GN=GRN PE=1 SV=2	GRN	892.317	HexNAc(2)Hex(3)		28516120		1
P29966	61	N	Myristoylated alanine-rich C-kinase substrate OS=Homo sapiens OX=9606 GN=MARCKS PE=1 SV=4	MARCKS	406.159	HexNAc(2)		16593136		1
P30533	268	N	Alpha-2-macroglobulin receptor-associated protein OS=Homo sapiens OX=9606 GN=LRPAP1 PE=1 SV=1	LRPAP1	1216.42	HexNAc(2)Hex(5)		12466229		1
P30533	268	N	Alpha-2-macroglobulin receptor-associated protein OS=Homo sapiens OX=9606 GN=LRPAP1 PE=1 SV=1	LRPAP1	1298.48	HexNAc(4)Hex(3)		14402403		1
P35613	160	N	Basigin OS=Homo sapiens OX=9606 GN=BSG PE=1 SV=2	BSG	2352.85	HexNAc(6)Hex(7)		30562256		1
P35613	160	N	Basigin OS=Homo sapiens OX=9606 GN=BSG PE=1 SV=2	BSG	3083.11	HexNAc(8)Hex(9)		17586830		1
P35613	160	N	Basigin OS=Homo sapiens OX=9606 GN=BSG PE=1 SV=2	BSG	3448.24	HexNAc(9)Hex(10)		31199814		1
P35613	268	N	Basigin OS=Homo sapiens OX=9606 GN=BSG PE=1 SV=2	BSG	2717.98	HexNAc(7)Hex(8)		2279341		1
P38571	321	N	Lysosomal acid lipase/cholesteryl ester hydrolase OS=Homo sapiens OX=9606 GN=LIPA PE=1 SV=2	LIPA	1054.37	HexNAc(2)Hex(4)		13600645		1
P38571	321	N	Lysosomal acid lipase/cholesteryl ester hydrolase OS=Homo sapiens OX=9606 GN=LIPA PE=1 SV=2	LIPA	1216.42	HexNAc(2)Hex(5)		27085200		1
P38571	321	N	Lysosomal acid lipase/cholesteryl ester hydrolase OS=Homo sapiens OX=9606 GN=LIPA PE=1 SV=2	LIPA	1444.53	HexNAc(4)Hex(3)Fuc(1)		48107120		1
P38571	321	N	Lysosomal acid lipase/cholesteryl ester hydrolase OS=Homo sapiens OX=9606 GN=LIPA PE=1 SV=2	LIPA	892.317	HexNAc(2)Hex(3)		45342284		1
P42785	47	N	Lysosomal Pro-X carboxypeptidase OS=Homo sapiens OX=9606 GN=PRCP PE=1 SV=1	PRCP	1458.44	HexNAc(2)Hex(6)Phospho(1)		57488780		1
P42785	47	N	Lysosomal Pro-X carboxypeptidase OS=Homo sapiens OX=9606 GN=PRCP PE=1 SV=1	PRCP	892.317	HexNAc(2)Hex(3)		192036272		1
P42892	166	N	Endothelin-converting enzyme 1 OS=Homo sapiens OX=9606 GN=ECE1 PE=1 SV=2	ECE1	1987.71	HexNAc(5)Hex(6)		33394230		1
P43308	88	N	Translocon-associated protein subunit beta OS=Homo sapiens OX=9606 GN=SSR2 PE=1 SV=1	SSR2	1054.37	HexNAc(2)Hex(4)		2787571		1
P43308	88	N	Translocon-associated protein subunit beta OS=Homo sapiens OX=9606 GN=SSR2 PE=1 SV=1	SSR2	2864.04	HexNAc(7)Hex(8)Fuc(1)		250477600		1
P43308	88	N	Translocon-associated protein subunit beta OS=Homo sapiens OX=9606 GN=SSR2 PE=1 SV=1	SSR2	406.159	HexNAc(2)		1.99232e+06		1
P46063	488	N	ATP-dependent DNA helicase Q1 OS=Homo sapiens OX=9606 GN=RECQL PE=1 SV=3	RECQL	1702.58	HexNAc(2)Hex(8)		25600062		1
P50897	197	N	Palmitoyl-protein thioesterase 1 OS=Homo sapiens OX=9606 GN=PPT1 PE=1 SV=1	PPT1	1054.37	HexNAc(2)Hex(4)		50921719		1
P50897	197	N	Palmitoyl-protein thioesterase 1 OS=Homo sapiens OX=9606 GN=PPT1 PE=1 SV=1	PPT1	1298.48	HexNAc(4)Hex(3)		29050232		1
P50897	197	N	Palmitoyl-protein thioesterase 1 OS=Homo sapiens OX=9606 GN=PPT1 PE=1 SV=1	PPT1	568.212	HexNAc(2)Hex(1)		29508698		1
P50897	197	N	Palmitoyl-protein thioesterase 1 OS=Homo sapiens OX=9606 GN=PPT1 PE=1 SV=1	PPT1	892.317	HexNAc(2)Hex(3)		41326816		1
P50897	212	N	Palmitoyl-protein thioesterase 1 OS=Homo sapiens OX=9606 GN=PPT1 PE=1 SV=1	PPT1	1054.37	HexNAc(2)Hex(4)		14874512		1
P51116	172	N	RNA-binding protein FXR2 OS=Homo sapiens OX=9606 GN=FXR2 PE=1 SV=2	FXR2	2627.95	HexNAc(6)Hex(6)Fuc(1)NeuAc(1)		160977536		1
P51610	626	N	Host cell factor 1 OS=Homo sapiens OX=9606 GN=HCFC1 PE=1 SV=2	HCFC1	1809.67	HexNAc(5)Hex(4)Fuc(1)		28267286		1
P53634	53	N	Dipeptidyl peptidase 1 OS=Homo sapiens OX=9606 GN=CTSC PE=1 SV=2	CTSC	1458.44	HexNAc(2)Hex(6)Phospho(1)		4704225		1
P53634	53	N	Dipeptidyl peptidase 1 OS=Homo sapiens OX=9606 GN=CTSC PE=1 SV=2	CTSC	1460.53	HexNAc(4)Hex(4)		11882368		1
P53634	53	N	Dipeptidyl peptidase 1 OS=Homo sapiens OX=9606 GN=CTSC PE=1 SV=2	CTSC	892.317	HexNAc(2)Hex(3)		202226000		1
P53634	119	N	Dipeptidyl peptidase 1 OS=Homo sapiens OX=9606 GN=CTSC PE=1 SV=2	CTSC	1216.42	HexNAc(2)Hex(5)		43750244		1
P53701	16	N	Holocytochrome c-type synthase OS=Homo sapiens OX=9606 GN=HCCS PE=1 SV=1	HCCS	2805.99	HexNAc(6)Hex(8)NeuAc(1)		20036414		1
P54289	136	N	Voltage-dependent calcium channel subunit alpha-2/delta-1 OS=Homo sapiens OX=9606 GN=CACNA2D1 PE=1 SV=3	CACNA2D1	2352.85	HexNAc(6)Hex(7)		43132584		1
P54709	124	N	Sodium/potassium-transporting ATPase subunit beta-3 OS=Homo sapiens OX=9606 GN=ATP1B3 PE=1 SV=1	ATP1B3	1622.58	HexNAc(4)Hex(5)		175724256		1
P54709	124	N	Sodium/potassium-transporting ATPase subunit beta-3 OS=Homo sapiens OX=9606 GN=ATP1B3 PE=1 SV=1	ATP1B3	1987.71	HexNAc(5)Hex(6)		345729184		1
P54709	124	N	Sodium/potassium-transporting ATPase subunit beta-3 OS=Homo sapiens OX=9606 GN=ATP1B3 PE=1 SV=1	ATP1B3	2238.8	HexNAc(4)Hex(7)Fuc(2)		0
P54709	124	N	Sodium/potassium-transporting ATPase subunit beta-3 OS=Homo sapiens OX=9606 GN=ATP1B3 PE=1 SV=1	ATP1B3	2352.85	HexNAc(6)Hex(7)		20146610		1
P54709	124	N	Sodium/potassium-transporting ATPase subunit beta-3 OS=Homo sapiens OX=9606 GN=ATP1B3 PE=1 SV=1	ATP1B3	2717.98	HexNAc(7)Hex(8)		17114128		1
P56199	1113	N	Integrin alpha-1 OS=Homo sapiens OX=9606 GN=ITGA1 PE=1 SV=2	ITGA1	1702.58	HexNAc(2)Hex(8)		4.24573e+06		1
P68104	284	N	Elongation factor 1-alpha 1 OS=Homo sapiens OX=9606 GN=EEF1A1 PE=1 SV=1	EEF1A1	1996.75	HexNAc(6)Hex(3)Fuc(2)		20128816		1
P68104	284	N	Elongation factor 1-alpha 1 OS=Homo sapiens OX=9606 GN=EEF1A1 PE=1 SV=1	EEF1A1	2238.8	HexNAc(4)Hex(7)Fuc(2)		0
P68104	284	N	Elongation factor 1-alpha 1 OS=Homo sapiens OX=9606 GN=EEF1A1 PE=1 SV=1	EEF1A1	2334.8	HexNAc(2)Hex(11)Fuc(1)		7900179		1
P78324	270	N	Tyrosine-protein phosphatase non-receptor type substrate 1 OS=Homo sapiens OX=9606 GN=SIRPA PE=1 SV=2	SIRPA	1216.42	HexNAc(2)Hex(5)		4902138		1
P78344	441	N	Eukaryotic translation initiation factor 4 gamma 2 OS=Homo sapiens OX=9606 GN=EIF4G2 PE=1 SV=1	EIF4G2	876.322	HexNAc(2)Hex(2)Fuc(1)		2950032		1
P78536	264	N	Disintegrin and metalloproteinase domain-containing protein 17 OS=Homo sapiens OX=9606 GN=ADAM17 PE=1 SV=1	ADAM17	1378.48	HexNAc(2)Hex(6)		34428444		1
P78536	264	N	Disintegrin and metalloproteinase domain-containing protein 17 OS=Homo sapiens OX=9606 GN=ADAM17 PE=1 SV=1	ADAM17	1540.53	HexNAc(2)Hex(7)		9425755		1
Q00839	57	N	Heterogeneous nuclear ribonucleoprotein U OS=Homo sapiens OX=9606 GN=HNRNPU PE=1 SV=6	HNRNPU	1501.56	HexNAc(5)Hex(3)		18945560		1
Q02487	392	N	Desmocollin-2 OS=Homo sapiens OX=9606 GN=DSC2 PE=1 SV=1	DSC2	1825.66	HexNAc(5)Hex(5)		7.28379e+06		1
Q02809	197	N	Procollagen-lysine,2-oxoglutarate 5-dioxygenase 1 OS=Homo sapiens OX=9606 GN=PLOD1 PE=1 SV=2	PLOD1	1540.53	HexNAc(2)Hex(7)		14007484		1
Q02809	538	N	Procollagen-lysine,2-oxoglutarate 5-dioxygenase 1 OS=Homo sapiens OX=9606 GN=PLOD1 PE=1 SV=2	PLOD1	1540.53	HexNAc(2)Hex(7)		25889658		1
Q05639	284	N	Elongation factor 1-alpha 2 OS=Homo sapiens OX=9606 GN=EEF1A2 PE=1 SV=1	EEF1A2	2786.96	HexNAc(4)Hex(5)NeuAc(4)		0
Q05639	284	N	Elongation factor 1-alpha 2 OS=Homo sapiens OX=9606 GN=EEF1A2 PE=1 SV=1	EEF1A2	2791.02	HexNAc(6)Hex(7)Fuc(3)		4666807		1
Q05639	284	N	Elongation factor 1-alpha 2 OS=Homo sapiens OX=9606 GN=EEF1A2 PE=1 SV=1	EEF1A2	2807.01	HexNAc(6)Hex(8)Fuc(2)		4666807		1
Q08380	125	N	Galectin-3-binding protein OS=Homo sapiens OX=9606 GN=LGALS3BP PE=1 SV=1	LGALS3BP	892.317	HexNAc(2)Hex(3)		23046238		1
Q08380	398	N	Galectin-3-binding protein OS=Homo sapiens OX=9606 GN=LGALS3BP PE=1 SV=1	LGALS3BP	892.317	HexNAc(2)Hex(3)		172734772		1
Q08380	551	N	Galectin-3-binding protein OS=Homo sapiens OX=9606 GN=LGALS3BP PE=1 SV=1	LGALS3BP	1378.48	HexNAc(2)Hex(6)		11319079		1
Q08380	551	N	Galectin-3-binding protein OS=Homo sapiens OX=9606 GN=LGALS3BP PE=1 SV=1	LGALS3BP	892.317	HexNAc(2)Hex(3)		61762624		1
Q08722	73	N	Leukocyte surface antigen CD47 OS=Homo sapiens OX=9606 GN=CD47 PE=1 SV=1	CD47	1419.5	HexNAc(3)Hex(5)		38516688		1
Q08722	111	N	Leukocyte surface antigen CD47 OS=Homo sapiens OX=9606 GN=CD47 PE=1 SV=1	CD47	1987.71	HexNAc(5)Hex(6)		77159256		1
Q13075	618	N	Baculoviral IAP repeat-containing protein 1 OS=Homo sapiens OX=9606 GN=NAIP PE=1 SV=3	NAIP	1702.58	HexNAc(2)Hex(8)		63667924		1
Q13075	618	N	Baculoviral IAP repeat-containing protein 1 OS=Homo sapiens OX=9606 GN=NAIP PE=1 SV=3	NAIP	1864.63	HexNAc(2)Hex(9)		96713280		1
Q13283	37	N	Ras GTPase-activating protein-binding protein 1 OS=Homo sapiens OX=9606 GN=G3BP1 PE=1 SV=1	G3BP1	3048.08	HexNAc(6)Hex(5)Fuc(1)NeuAc(3)		12888042		1
Q13586	171	N	Stromal interaction molecule 1 OS=Homo sapiens OX=9606 GN=STIM1 PE=1 SV=3	STIM1	1540.53	HexNAc(2)Hex(7)		11515978		1
Q13740	361	N	CD166 antigen OS=Homo sapiens OX=9606 GN=ALCAM PE=1 SV=2	ALCAM	1987.71	HexNAc(5)Hex(6)		18195880		1
Q14108	105	N	Lysosome membrane protein 2 OS=Homo sapiens OX=9606 GN=SCARB2 PE=1 SV=2	SCARB2	2352.85	HexNAc(6)Hex(7)		79095496		1
Q14108	105	N	Lysosome membrane protein 2 OS=Homo sapiens OX=9606 GN=SCARB2 PE=1 SV=2	SCARB2	2717.98	HexNAc(7)Hex(8)		21961264		1
Q14108	249	N	Lysosome membrane protein 2 OS=Homo sapiens OX=9606 GN=SCARB2 PE=1 SV=2	SCARB2	1540.53	HexNAc(2)Hex(7)		26355240		1
Q14108	249	N	Lysosome membrane protein 2 OS=Homo sapiens OX=9606 GN=SCARB2 PE=1 SV=2	SCARB2	1686.59	HexNAc(2)Hex(7)Fuc(1)		10754131		1
Q14126	182	N	Desmoglein-2 OS=Homo sapiens OX=9606 GN=DSG2 PE=1 SV=2	DSG2	1460.53	HexNAc(4)Hex(4)		5958838		1
Q14126	182	N	Desmoglein-2 OS=Homo sapiens OX=9606 GN=DSG2 PE=1 SV=2	DSG2	1663.61	HexNAc(5)Hex(4)		60883495		1
Q14126	182	N	Desmoglein-2 OS=Homo sapiens OX=9606 GN=DSG2 PE=1 SV=2	DSG2	1825.66	HexNAc(5)Hex(5)		36202552		1
Q14126	462	N	Desmoglein-2 OS=Homo sapiens OX=9606 GN=DSG2 PE=1 SV=2	DSG2	1825.66	HexNAc(5)Hex(5)		2201588		1
Q15165	254	N	Serum paraoxonase/arylesterase 2 OS=Homo sapiens OX=9606 GN=PON2 PE=1 SV=4	PON2	1378.48	HexNAc(2)Hex(6)		28702109		1
Q15165	323	N	Serum paraoxonase/arylesterase 2 OS=Homo sapiens OX=9606 GN=PON2 PE=1 SV=4	PON2	1540.53	HexNAc(2)Hex(7)		13386053		1
Q15293	53	N	Reticulocalbin-1 OS=Homo sapiens OX=9606 GN=RCN1 PE=1 SV=1	RCN1	1095.4	HexNAc(3)Hex(3)		122441112		1
Q15293	53	N	Reticulocalbin-1 OS=Homo sapiens OX=9606 GN=RCN1 PE=1 SV=1	RCN1	1298.48	HexNAc(4)Hex(3)		391137632		1
Q15293	53	N	Reticulocalbin-1 OS=Homo sapiens OX=9606 GN=RCN1 PE=1 SV=1	RCN1	1501.56	HexNAc(5)Hex(3)		461321270		1
Q15293	53	N	Reticulocalbin-1 OS=Homo sapiens OX=9606 GN=RCN1 PE=1 SV=1	RCN1	2053.77	HexNAc(7)Hex(3)Fuc(1)		0
Q15417	240	N	Calponin-3 OS=Homo sapiens OX=9606 GN=CNN3 PE=1 SV=1	CNN3	1663.61	HexNAc(5)Hex(4)		4.19117e+06		1
Q15554	378	N	Telomeric repeat-binding factor 2 OS=Homo sapiens OX=9606 GN=TERF2 PE=1 SV=3	TERF2	1200.43	HexNAc(2)Hex(4)Fuc(1)		9111986		1
Q16563	71	N	Synaptophysin-like protein 1 OS=Homo sapiens OX=9606 GN=SYPL1 PE=1 SV=1	SYPL1	1216.42	HexNAc(2)Hex(5)		18726284		1
Q16563	71	N	Synaptophysin-like protein 1 OS=Homo sapiens OX=9606 GN=SYPL1 PE=1 SV=1	SYPL1	1581.56	HexNAc(3)Hex(6)		77590792		1
Q16563	71	N	Synaptophysin-like protein 1 OS=Homo sapiens OX=9606 GN=SYPL1 PE=1 SV=1	SYPL1	1727.61	HexNAc(3)Hex(6)Fuc(1)		0
Q32P28	467	N	Prolyl 3-hydroxylase 1 OS=Homo sapiens OX=9606 GN=P3H1 PE=1 SV=2	P3H1	1216.42	HexNAc(2)Hex(5)		2595944960		1
Q32P28	540	N	Prolyl 3-hydroxylase 1 OS=Homo sapiens OX=9606 GN=P3H1 PE=1 SV=2	P3H1	1540.53	HexNAc(2)Hex(7)		146022592		1
Q32P51	268	N	Heterogeneous nuclear ribonucleoprotein A1-like 2 OS=Homo sapiens OX=9606 GN=HNRNPA1L2 PE=1 SV=2	HNRNPA1L2	1727.61	HexNAc(3)Hex(6)Fuc(1)		0
Q32P51	268	N	Heterogeneous nuclear ribonucleoprotein A1-like 2 OS=Homo sapiens OX=9606 GN=HNRNPA1L2 PE=1 SV=2	HNRNPA1L2	892.317	HexNAc(2)Hex(3)		0
Q4G148	237	N	Glucoside xylosyltransferase 1 OS=Homo sapiens OX=9606 GN=GXYLT1 PE=1 SV=2	GXYLT1	1378.48	HexNAc(2)Hex(6)		2.93946e+06		1
Q4G148	237	N	Glucoside xylosyltransferase 1 OS=Homo sapiens OX=9606 GN=GXYLT1 PE=1 SV=2	GXYLT1	1702.58	HexNAc(2)Hex(8)		37426357		1
Q4LDE5	347	N	Sushi, von Willebrand factor type A, EGF and pentraxin domain-containing protein 1 OS=Homo sapiens OX=9606 GN=SVEP1 PE=1 SV=3	SVEP1	1216.42	HexNAc(2)Hex(5)		0
Q5JRA6	1738	N	Transport and Golgi organization protein 1 homolog OS=Homo sapiens OX=9606 GN=MIA3 PE=1 SV=1	MIA3	1864.63	HexNAc(2)Hex(9)		0
Q5JTV8	399	N	Torsin-1A-interacting protein 1 OS=Homo sapiens OX=9606 GN=TOR1AIP1 PE=1 SV=2	TOR1AIP1	1054.37	HexNAc(2)Hex(4)		227492		1
Q5NDL2	354	N	EGF domain-specific O-linked N-acetylglucosamine transferase OS=Homo sapiens OX=9606 GN=EOGT PE=1 SV=1	EOGT	1095.4	HexNAc(3)Hex(3)		16664776		1
Q5NDL2	354	N	EGF domain-specific O-linked N-acetylglucosamine transferase OS=Homo sapiens OX=9606 GN=EOGT PE=1 SV=1	EOGT	1298.48	HexNAc(4)Hex(3)		12561695		1
Q5NDL2	354	N	EGF domain-specific O-linked N-acetylglucosamine transferase OS=Homo sapiens OX=9606 GN=EOGT PE=1 SV=1	EOGT	1702.58	HexNAc(2)Hex(8)		2.92088e+06		1
Q5UCC4	182	N	ER membrane protein complex subunit 10 OS=Homo sapiens OX=9606 GN=EMC10 PE=1 SV=1	EMC10	1378.48	HexNAc(2)Hex(6)		8155966		1
Q5UCC4	182	N	ER membrane protein complex subunit 10 OS=Homo sapiens OX=9606 GN=EMC10 PE=1 SV=1	EMC10	730.264	HexNAc(2)Hex(2)		16798020		1
Q5ZPR3	91	N	CD276 antigen OS=Homo sapiens OX=9606 GN=CD276 PE=1 SV=1	CD276	1987.71	HexNAc(5)Hex(6)		39930232		1
Q5ZPR3	104	N	CD276 antigen OS=Homo sapiens OX=9606 GN=CD276 PE=1 SV=1	CD276	1257.45	HexNAc(3)Hex(4)		25498156		1
Q5ZPR3	104	N	CD276 antigen OS=Homo sapiens OX=9606 GN=CD276 PE=1 SV=1	CD276	1460.53	HexNAc(4)Hex(4)		18663608		1
Q5ZPR3	104	N	CD276 antigen OS=Homo sapiens OX=9606 GN=CD276 PE=1 SV=1	CD276	1622.58	HexNAc(4)Hex(5)		183230384		1
Q68CP4	461	N	Heparan-alpha-glucosaminide N-acetyltransferase OS=Homo sapiens OX=9606 GN=HGSNAT PE=1 SV=2	HGSNAT	1702.58	HexNAc(2)Hex(8)		0
Q6UXH1	190	N	Protein disulfide isomerase CRELD2 OS=Homo sapiens OX=9606 GN=CRELD2 PE=1 SV=1	CRELD2	1095.4	HexNAc(3)Hex(3)		15333707		1
Q6UXH1	190	N	Protein disulfide isomerase CRELD2 OS=Homo sapiens OX=9606 GN=CRELD2 PE=1 SV=1	CRELD2	1298.48	HexNAc(4)Hex(3)		17997992		1
Q6VMQ6	986	N	Activating transcription factor 7-interacting protein 1 OS=Homo sapiens OX=9606 GN=ATF7IP PE=1 SV=3	ATF7IP	406.159	HexNAc(2)		26753930		1
Q6W2J9	820	N	BCL-6 corepressor OS=Homo sapiens OX=9606 GN=BCOR PE=1 SV=1	BCOR	2621.98	HexNAc(9)Hex(4)Fuc(1)		28088082		1
Q7LGA3	108	N	Heparan sulfate 2-O-sulfotransferase 1 OS=Homo sapiens OX=9606 GN=HS2ST1 PE=1 SV=1	HS2ST1	2279.83	HexNAc(5)Hex(6)Fuc(2)		17291484		1
Q7Z4H8	251	N	Protein O-glucosyltransferase 3 OS=Homo sapiens OX=9606 GN=POGLUT3 PE=1 SV=2	POGLUT3	1378.48	HexNAc(2)Hex(6)		60326264		1
Q7Z4H8	419	N	Protein O-glucosyltransferase 3 OS=Homo sapiens OX=9606 GN=POGLUT3 PE=1 SV=2	POGLUT3	1216.42	HexNAc(2)Hex(5)		5850814		1
Q86WC4	93	N	Osteopetrosis-associated transmembrane protein 1 OS=Homo sapiens OX=9606 GN=OSTM1 PE=1 SV=1	OSTM1	1419.5	HexNAc(3)Hex(5)		50504616		1
Q8IV08	387	N	5'-3' exonuclease PLD3 OS=Homo sapiens OX=9606 GN=PLD3 PE=1 SV=1	PLD3	2352.85	HexNAc(6)Hex(7)		9736864		1
Q8IV08	387	N	5'-3' exonuclease PLD3 OS=Homo sapiens OX=9606 GN=PLD3 PE=1 SV=1	PLD3	892.317	HexNAc(2)Hex(3)		172579216		1
Q8NBJ5	381	N	Procollagen galactosyltransferase 1 OS=Homo sapiens OX=9606 GN=COLGALT1 PE=1 SV=1	COLGALT1	1216.42	HexNAc(2)Hex(5)		22579760		1
Q8NC42	131	N	E3 ubiquitin-protein ligase RNF149 OS=Homo sapiens OX=9606 GN=RNF149 PE=1 SV=2	RNF149	730.264	HexNAc(2)Hex(2)		33493128		1
Q8NHE4	70	N	V-type proton ATPase subunit e 2 OS=Homo sapiens OX=9606 GN=ATP6V0E2 PE=1 SV=1	ATP6V0E2	1702.58	HexNAc(2)Hex(8)		12980097		1
Q8TEK3	1237	N	Histone-lysine N-methyltransferase, H3 lysine-79 specific OS=Homo sapiens OX=9606 GN=DOT1L PE=1 SV=3	DOT1L	1378.48	HexNAc(2)Hex(6)		8043380		1
Q8TEM1	926	N	Nuclear pore membrane glycoprotein 210 OS=Homo sapiens OX=9606 GN=NUP210 PE=1 SV=3	NUP210	1378.48	HexNAc(2)Hex(6)		37325732		1
Q8WWI5	135	N	Choline transporter-like protein 1 OS=Homo sapiens OX=9606 GN=SLC44A1 PE=1 SV=1	SLC44A1	1378.48	HexNAc(2)Hex(6)		37948336		1
Q92542	45	N	Nicastrin OS=Homo sapiens OX=9606 GN=NCSTN PE=1 SV=2	NCSTN	1378.48	HexNAc(2)Hex(6)		5.67252e+06		1
Q92542	55	N	Nicastrin OS=Homo sapiens OX=9606 GN=NCSTN PE=1 SV=2	NCSTN	1540.53	HexNAc(2)Hex(7)		14296715		1
Q92542	417	N	Nicastrin OS=Homo sapiens OX=9606 GN=NCSTN PE=1 SV=2	NCSTN	892.317	HexNAc(2)Hex(3)		287900320		1
Q92542	435	N	Nicastrin OS=Homo sapiens OX=9606 GN=NCSTN PE=1 SV=2	NCSTN	1955.72	HexNAc(5)Hex(4)Fuc(2)		2.40896e+06		1
Q92791	79	N	Endoplasmic reticulum protein SC65 OS=Homo sapiens OX=9606 GN=P3H4 PE=1 SV=1	P3H4	1540.53	HexNAc(2)Hex(7)		3258806		1
Q92791	79	N	Endoplasmic reticulum protein SC65 OS=Homo sapiens OX=9606 GN=P3H4 PE=1 SV=1	P3H4	1702.58	HexNAc(2)Hex(8)		4265185		1
Q92896	165	N	Golgi apparatus protein 1 OS=Homo sapiens OX=9606 GN=GLG1 PE=1 SV=2	GLG1	1216.42	HexNAc(2)Hex(5)		7042770		1
Q92896	165	N	Golgi apparatus protein 1 OS=Homo sapiens OX=9606 GN=GLG1 PE=1 SV=2	GLG1	1565.56	HexNAc(3)Hex(5)Fuc(1)		33903200		1
Q92896	165	N	Golgi apparatus protein 1 OS=Homo sapiens OX=9606 GN=GLG1 PE=1 SV=2	GLG1	1955.72	HexNAc(5)Hex(4)Fuc(2)		9222089		1
Q92896	210	N	Golgi apparatus protein 1 OS=Homo sapiens OX=9606 GN=GLG1 PE=1 SV=2	GLG1	1606.59	HexNAc(4)Hex(4)Fuc(1)		63870892		1
Q92896	210	N	Golgi apparatus protein 1 OS=Homo sapiens OX=9606 GN=GLG1 PE=1 SV=2	GLG1	1996.75	HexNAc(6)Hex(3)Fuc(2)		125694432		1
Q969V3	428	N	BOS complex subunit NCLN OS=Homo sapiens OX=9606 GN=NCLN PE=1 SV=2	NCLN	1419.5	HexNAc(3)Hex(5)		20825752		1
Q969V3	428	N	BOS complex subunit NCLN OS=Homo sapiens OX=9606 GN=NCLN PE=1 SV=2	NCLN	2069.77	HexNAc(7)Hex(4)		91768512		1
Q96AY3	70	N	Peptidyl-prolyl cis-trans isomerase FKBP10 OS=Homo sapiens OX=9606 GN=FKBP10 PE=1 SV=1	FKBP10	1095.4	HexNAc(3)Hex(3)		10667975		1
Q96AY3	70	N	Peptidyl-prolyl cis-trans isomerase FKBP10 OS=Homo sapiens OX=9606 GN=FKBP10 PE=1 SV=1	FKBP10	1298.48	HexNAc(4)Hex(3)		55059268		1
Q96AY3	70	N	Peptidyl-prolyl cis-trans isomerase FKBP10 OS=Homo sapiens OX=9606 GN=FKBP10 PE=1 SV=1	FKBP10	2352.85	HexNAc(6)Hex(7)		7876222		1
Q96AY3	294	N	Peptidyl-prolyl cis-trans isomerase FKBP10 OS=Homo sapiens OX=9606 GN=FKBP10 PE=1 SV=1	FKBP10	1686.59	HexNAc(2)Hex(7)Fuc(1)		275738240		1
Q96GC9	23	N	Vacuole membrane protein 1 OS=Homo sapiens OX=9606 GN=VMP1 PE=1 SV=1	VMP1	2026.69	HexNAc(2)Hex(10)		32555024		1
Q96GC9	23	N	Vacuole membrane protein 1 OS=Homo sapiens OX=9606 GN=VMP1 PE=1 SV=1	VMP1	2188.74	HexNAc(2)Hex(11)		15387952		1
Q96KA5	91	N	Lipid scramblase CLPTM1L OS=Homo sapiens OX=9606 GN=CLPTM1L PE=1 SV=1	CLPTM1L	1095.4	HexNAc(3)Hex(3)		45583420		1
Q96KA5	91	N	Lipid scramblase CLPTM1L OS=Homo sapiens OX=9606 GN=CLPTM1L PE=1 SV=1	CLPTM1L	1298.48	HexNAc(4)Hex(3)		70473848		1
Q96MH7	216	N	Uncharacterized protein C5orf34 OS=Homo sapiens OX=9606 GN=C5orf34 PE=1 SV=3	C5orf34	2610.93	HexNAc(6)Hex(5)NeuAc(2)		0
Q96S52	370	N	GPI transamidase component PIG-S OS=Homo sapiens OX=9606 GN=PIGS PE=1 SV=3	PIGS	1095.4	HexNAc(3)Hex(3)		11293385		1
Q96S52	370	N	GPI transamidase component PIG-S OS=Homo sapiens OX=9606 GN=PIGS PE=1 SV=3	PIGS	892.317	HexNAc(2)Hex(3)		11375535		1
Q96SI9	180	N	Spermatid perinuclear RNA-binding protein OS=Homo sapiens OX=9606 GN=STRBP PE=1 SV=1	STRBP	1702.58	HexNAc(2)Hex(8)		3.95816e+06		1
Q96SI9	180	N	Spermatid perinuclear RNA-binding protein OS=Homo sapiens OX=9606 GN=STRBP PE=1 SV=1	STRBP	2587.94	HexNAc(5)Hex(7)Fuc(3)		1.79863e+06		1
Q99453	169	N	Paired mesoderm homeobox protein 2B OS=Homo sapiens OX=9606 GN=PHOX2B PE=1 SV=2	PHOX2B	3083.11	HexNAc(8)Hex(9)		17625170		1
Q99538	167	N	Legumain OS=Homo sapiens OX=9606 GN=LGMN PE=1 SV=1	LGMN	1378.48	HexNAc(2)Hex(6)		40232672		1
Q99729	60	N	Heterogeneous nuclear ribonucleoprotein A/B OS=Homo sapiens OX=9606 GN=HNRNPAB PE=1 SV=2	HNRNPAB	2805.99	HexNAc(6)Hex(8)NeuAc(1)		0
Q9BRN9	157	N	TM2 domain-containing protein 3 OS=Homo sapiens OX=9606 GN=TM2D3 PE=1 SV=2	TM2D3	1540.53	HexNAc(2)Hex(7)		8.02901e+06		1
Q9BTY2	377	N	Plasma alpha-L-fucosidase OS=Homo sapiens OX=9606 GN=FUCA2 PE=1 SV=2	FUCA2	892.317	HexNAc(2)Hex(3)		30614752		1
Q9BVK6	125	N	Transmembrane emp24 domain-containing protein 9 OS=Homo sapiens OX=9606 GN=TMED9 PE=1 SV=2	TMED9	1298.48	HexNAc(4)Hex(3)		36657784		1
Q9BVK6	125	N	Transmembrane emp24 domain-containing protein 9 OS=Homo sapiens OX=9606 GN=TMED9 PE=1 SV=2	TMED9	1501.56	HexNAc(5)Hex(3)		21670370		1
Q9BVX2	186	N	Transmembrane protein 106C OS=Homo sapiens OX=9606 GN=TMEM106C PE=1 SV=1	TMEM106C	1419.5	HexNAc(3)Hex(5)		11886383		1
Q9BVX2	186	N	Transmembrane protein 106C OS=Homo sapiens OX=9606 GN=TMEM106C PE=1 SV=1	TMEM106C	1581.56	HexNAc(3)Hex(6)		9594327		1
Q9BWH6	288	N	RNA polymerase II-associated protein 1 OS=Homo sapiens OX=9606 GN=RPAP1 PE=1 SV=3	RPAP1	730.264	HexNAc(2)Hex(2)		10496364		1
Q9BX74	96	N	TM2 domain-containing protein 1 OS=Homo sapiens OX=9606 GN=TM2D1 PE=1 SV=1	TM2D1	1702.58	HexNAc(2)Hex(8)		19973072		1
Q9BY67	101	N	Cell adhesion molecule 1 OS=Homo sapiens OX=9606 GN=CADM1 PE=1 SV=2	CADM1	1987.71	HexNAc(5)Hex(6)		12944010		1
Q9BYC8	60	N	Large ribosomal subunit protein bL32m OS=Homo sapiens OX=9606 GN=MRPL32 PE=1 SV=1	MRPL32	406.159	HexNAc(2)		5.68517e+06		1
Q9C0H2	144	N	Protein tweety homolog 3 OS=Homo sapiens OX=9606 GN=TTYH3 PE=1 SV=3	TTYH3	892.317	HexNAc(2)Hex(3)		110529304		1
Q9GZX9	81	N	Twisted gastrulation protein homolog 1 OS=Homo sapiens OX=9606 GN=TWSG1 PE=1 SV=1	TWSG1	1216.42	HexNAc(2)Hex(5)		4573484		1
Q9H173	193	N	Nucleotide exchange factor SIL1 OS=Homo sapiens OX=9606 GN=SIL1 PE=1 SV=1	SIL1	1216.42	HexNAc(2)Hex(5)		5200660		1
Q9H330	551	N	Transmembrane protein 245 OS=Homo sapiens OX=9606 GN=TMEM245 PE=1 SV=3	TMEM245	1540.53	HexNAc(2)Hex(7)		9717518		1
Q9H3G5	346	N	Probable serine carboxypeptidase CPVL OS=Homo sapiens OX=9606 GN=CPVL PE=1 SV=2	CPVL	1458.44	HexNAc(2)Hex(6)Phospho(1)		172408176		1
Q9H5K3	67	N	Protein O-mannose kinase OS=Homo sapiens OX=9606 GN=POMK PE=1 SV=1	POMK	1540.53	HexNAc(2)Hex(7)		7500440		1
Q9HAT2	401	N	Sialate O-acetylesterase OS=Homo sapiens OX=9606 GN=SIAE PE=1 SV=1	SIAE	892.317	HexNAc(2)Hex(3)		46189836		1
Q9HCE3	305	N	Zinc finger protein 532 OS=Homo sapiens OX=9606 GN=ZNF532 PE=1 SV=2	ZNF532	2571.95	HexNAc(5)Hex(6)Fuc(4)		0
Q9HD45	174	N	Transmembrane 9 superfamily member 3 OS=Homo sapiens OX=9606 GN=TM9SF3 PE=1 SV=2	TM9SF3	1403.51	HexNAc(3)Hex(4)Fuc(1)		9924976		1
Q9HD45	174	N	Transmembrane 9 superfamily member 3 OS=Homo sapiens OX=9606 GN=TM9SF3 PE=1 SV=2	TM9SF3	1768.64	HexNAc(4)Hex(5)Fuc(1)		10842361		1
Q9HD45	174	N	Transmembrane 9 superfamily member 3 OS=Homo sapiens OX=9606 GN=TM9SF3 PE=1 SV=2	TM9SF3	1914.7	HexNAc(4)Hex(5)Fuc(2)		160140388		1
Q9HDC9	160	N	Adipocyte plasma membrane-associated protein OS=Homo sapiens OX=9606 GN=APMAP PE=1 SV=2	APMAP	1298.48	HexNAc(4)Hex(3)		117074400		1
Q9HDC9	160	N	Adipocyte plasma membrane-associated protein OS=Homo sapiens OX=9606 GN=APMAP PE=1 SV=2	APMAP	1501.56	HexNAc(5)Hex(3)		15043941		1
Q9HDC9	160	N	Adipocyte plasma membrane-associated protein OS=Homo sapiens OX=9606 GN=APMAP PE=1 SV=2	APMAP	892.317	HexNAc(2)Hex(3)		48597988		1
Q9HDC9	196	N	Adipocyte plasma membrane-associated protein OS=Homo sapiens OX=9606 GN=APMAP PE=1 SV=2	APMAP	1540.53	HexNAc(2)Hex(7)		55446948		1
Q9HDC9	196	N	Adipocyte plasma membrane-associated protein OS=Homo sapiens OX=9606 GN=APMAP PE=1 SV=2	APMAP	568.212	HexNAc(2)Hex(1)		13027148		1
Q9NUC0	329	N	SERTA domain-containing protein 4 OS=Homo sapiens OX=9606 GN=SERTAD4 PE=1 SV=1	SERTAD4	1622.58	HexNAc(4)Hex(5)		92035304		1
Q9NUM4	183	N	Transmembrane protein 106B OS=Homo sapiens OX=9606 GN=TMEM106B PE=1 SV=2	TMEM106B	1362.48	HexNAc(2)Hex(5)Fuc(1)		35420264		1
Q9UH99	636	N	SUN domain-containing protein 2 OS=Homo sapiens OX=9606 GN=SUN2 PE=1 SV=3	SUN2	1378.48	HexNAc(2)Hex(6)		187320720		1
Q9UJ14	198	N	Glutathione hydrolase 7 OS=Homo sapiens OX=9606 GN=GGT7 PE=1 SV=2	GGT7	1702.58	HexNAc(2)Hex(8)		11388271		1
Q9UJ14	523	N	Glutathione hydrolase 7 OS=Homo sapiens OX=9606 GN=GGT7 PE=1 SV=2	GGT7	1216.42	HexNAc(2)Hex(5)		107209080		1
Q9UJ14	523	N	Glutathione hydrolase 7 OS=Homo sapiens OX=9606 GN=GGT7 PE=1 SV=2	GGT7	2409.89	HexNAc(5)Hex(5)Fuc(4)		11849216		1
Q9UKM9	261	N	RNA-binding protein Raly OS=Homo sapiens OX=9606 GN=RALY PE=1 SV=1	RALY	2053.77	HexNAc(7)Hex(3)Fuc(1)		9897065		1
Q9UKY4	583	N	Protein O-mannosyl-transferase 2 OS=Homo sapiens OX=9606 GN=POMT2 PE=1 SV=2	POMT2	1540.53	HexNAc(2)Hex(7)		4175568		1
Q9UKY4	583	N	Protein O-mannosyl-transferase 2 OS=Homo sapiens OX=9606 GN=POMT2 PE=1 SV=2	POMT2	1702.58	HexNAc(2)Hex(8)		13229413		1
Q9ULH0	230	N	Kinase D-interacting substrate of 220 kDa OS=Homo sapiens OX=9606 GN=KIDINS220 PE=1 SV=3	KIDINS220	2676.95	HexNAc(6)Hex(9)		0
Q9ULL5	1808	N	Proline-rich protein 12 OS=Homo sapiens OX=9606 GN=PRR12 PE=1 SV=3	PRR12	1930.69	HexNAc(4)Hex(6)Fuc(1)		0
Q9ULW0	308	N	Targeting protein for Xklp2 OS=Homo sapiens OX=9606 GN=TPX2 PE=1 SV=2	TPX2	1752.64	HexNAc(4)Hex(4)Fuc(2)		0
Q9ULW0	308	N	Targeting protein for Xklp2 OS=Homo sapiens OX=9606 GN=TPX2 PE=1 SV=2	TPX2	2610.93	HexNAc(6)Hex(5)NeuAc(2)		2.67161e+06		1
Q9UMR5	206	N	Lysosomal thioesterase PPT2 OS=Homo sapiens OX=9606 GN=PPT2 PE=1 SV=4	PPT2	1458.44	HexNAc(2)Hex(6)Phospho(1)		15198801		1
Q9UNW1	242	N	Multiple inositol polyphosphate phosphatase 1 OS=Homo sapiens OX=9606 GN=MINPP1 PE=1 SV=1	MINPP1	1095.4	HexNAc(3)Hex(3)		10930572		1
Q9Y266	134	N	Nuclear migration protein nudC OS=Homo sapiens OX=9606 GN=NUDC PE=1 SV=1	NUDC	1930.69	HexNAc(4)Hex(6)Fuc(1)		85607288		1
Q9Y3D9	165	N	Small ribosomal subunit protein mS23 OS=Homo sapiens OX=9606 GN=MRPS23 PE=1 SV=2	MRPS23	1549.57	HexNAc(3)Hex(4)Fuc(2)		37445272		1
Q9Y4L1	515	N	Hypoxia up-regulated protein 1 OS=Homo sapiens OX=9606 GN=HYOU1 PE=1 SV=1	HYOU1	2026.69	HexNAc(2)Hex(10)		9540346		1
Q9Y4L1	515	N	Hypoxia up-regulated protein 1 OS=Homo sapiens OX=9606 GN=HYOU1 PE=1 SV=1	HYOU1	730.264	HexNAc(2)Hex(2)		15646317		1
Q9Y4L1	596	N	Hypoxia up-regulated protein 1 OS=Homo sapiens OX=9606 GN=HYOU1 PE=1 SV=1	HYOU1	1095.4	HexNAc(3)Hex(3)		388129224		1
Q9Y4L1	596	N	Hypoxia up-regulated protein 1 OS=Homo sapiens OX=9606 GN=HYOU1 PE=1 SV=1	HYOU1	1298.48	HexNAc(4)Hex(3)		59263776		1
Q9Y4L1	596	N	Hypoxia up-regulated protein 1 OS=Homo sapiens OX=9606 GN=HYOU1 PE=1 SV=1	HYOU1	1501.56	HexNAc(5)Hex(3)		75077114		1
Q9Y4L1	596	N	Hypoxia up-regulated protein 1 OS=Homo sapiens OX=9606 GN=HYOU1 PE=1 SV=1	HYOU1	1864.63	HexNAc(2)Hex(9)		0
Q9Y4L1	596	N	Hypoxia up-regulated protein 1 OS=Homo sapiens OX=9606 GN=HYOU1 PE=1 SV=1	HYOU1	2110.79	HexNAc(8)Hex(3)		0
Q9Y4L1	862	N	Hypoxia up-regulated protein 1 OS=Homo sapiens OX=9606 GN=HYOU1 PE=1 SV=1	HYOU1	1054.37	HexNAc(2)Hex(4)		10443256		1
Q9Y4L1	869	N	Hypoxia up-regulated protein 1 OS=Homo sapiens OX=9606 GN=HYOU1 PE=1 SV=1	HYOU1	1216.42	HexNAc(2)Hex(5)		9343186		1
Q9Y4L1	869	N	Hypoxia up-regulated protein 1 OS=Homo sapiens OX=9606 GN=HYOU1 PE=1 SV=1	HYOU1	1702.58	HexNAc(2)Hex(8)		350840736		1
Q9Y5V3	116	N	Melanoma-associated antigen D1 OS=Homo sapiens OX=9606 GN=MAGED1 PE=1 SV=3	MAGED1	2459.93	HexNAc(9)Hex(3)Fuc(1)		248823840		1
pAPN	124	N	Uncharacterized protein	--	1752.64	HexNAc(4)Hex(4)Fuc(2)		41369944		1
pAPN	506	N	Uncharacterized protein	--	1702.58	HexNAc(2)Hex(8)		0
pAPN	556	N	Uncharacterized protein	--	1257.45	HexNAc(3)Hex(4)		18187916		1
pAPN	556	N	Uncharacterized protein	--	1298.48	HexNAc(4)Hex(3)		18187368		1
pAPN	556	N	Uncharacterized protein	--	1581.56	HexNAc(3)Hex(6)		1.21873e+06		1
pAPN	556	N	Uncharacterized protein	--	1622.58	HexNAc(4)Hex(5)		237102336		1
pAPN	556	N	Uncharacterized protein	--	1784.63	HexNAc(4)Hex(6)		3019243		1
pAPN	556	N	Uncharacterized protein	--	1825.66	HexNAc(5)Hex(5)		58616620		1
pAPN	556	N	Uncharacterized protein	--	1913.68	HexNAc(4)Hex(5)NeuAc(1)		8764395		1
pAPN	556	N	Uncharacterized protein	--	1987.71	HexNAc(5)Hex(6)		31317274		1
pAPN	556	N	Uncharacterized protein	--	892.317	HexNAc(2)Hex(3)		78324824		1
pAPN	569	N	Uncharacterized protein	--	1548.54	HexNAc(3)Hex(4)NeuAc(1)		44342340		1
pAPN	569	N	Uncharacterized protein	--	1710.6	HexNAc(3)Hex(5)NeuAc(1)		18980532		1
pAPN	569	N	Uncharacterized protein	--	1784.63	HexNAc(4)Hex(6)		843530940		1
pAPN	569	N	Uncharacterized protein	--	1872.65	HexNAc(3)Hex(6)NeuAc(1)		366756492		1
pAPN	569	N	Uncharacterized protein	--	1987.71	HexNAc(5)Hex(6)		31725342010		1
pAPN	569	N	Uncharacterized protein	--	2190.79	HexNAc(6)Hex(6)		362603158		1
pAPN	569	N	Uncharacterized protein	--	2278.81	HexNAc(5)Hex(6)NeuAc(1)		3122428448		1
pAPN	646	N	Uncharacterized protein	--	1548.54	HexNAc(3)Hex(4)NeuAc(1)		90085880		1
pAPN	646	N	Uncharacterized protein	--	1751.62	HexNAc(4)Hex(4)NeuAc(1)		41106064		1
pAPN	646	N	Uncharacterized protein	--	1784.63	HexNAc(4)Hex(6)		65225420		1
pAPN	646	N	Uncharacterized protein	--	1866.69	HexNAc(6)Hex(4)		748133194		1
pAPN	646	N	Uncharacterized protein	--	1907.71	HexNAc(7)Hex(3)		0
pAPN	646	N	Uncharacterized protein	--	1913.68	HexNAc(4)Hex(5)NeuAc(1)		482885344		1
pAPN	646	N	Uncharacterized protein	--	2019.73	HexNAc(3)Hex(6)Fuc(3)		13345641		1
pAPN	646	N	Uncharacterized protein	--	2110.79	HexNAc(8)Hex(3)		3.11542e+06		1
pAPN	646	N	Uncharacterized protein	--	2147.75	HexNAc(3)Hex(5)Fuc(1)NeuAc(2)		16519620		1
pAPN	646	N	Uncharacterized protein	--	2190.79	HexNAc(6)Hex(6)		1347059200		1
pAPN	646	N	Uncharacterized protein	--	2278.81	HexNAc(5)Hex(6)NeuAc(1)		202469968		1
pAPN	646	N	Uncharacterized protein	--	2352.85	HexNAc(6)Hex(7)		2695601428		1
pAPN	646	N	Uncharacterized protein	--	2482.91	HexNAc(6)Hex(6)Fuc(2)		32647530		1
pAPN	646	N	Uncharacterized protein	--	2571.95	HexNAc(5)Hex(6)Fuc(4)		10266802		1
pAPN	646	N	Uncharacterized protein	--	2621.98	HexNAc(9)Hex(4)Fuc(1)		12400510		1
pAPN	646	N	Uncharacterized protein	--	2643.94	HexNAc(6)Hex(7)NeuAc(1)		121646304		1
pAPN	646	N	Uncharacterized protein	--	2791.02	HexNAc(6)Hex(7)Fuc(3)		123023128		1
pAPN	736	N	Uncharacterized protein	--	1622.58	HexNAc(4)Hex(5)		10795616		1
pAPN	736	N	Uncharacterized protein	--	1663.61	HexNAc(5)Hex(4)		57449472		1
pAPN	736	N	Uncharacterized protein	--	1850.69	HexNAc(6)Hex(3)Fuc(1)		0
pAPN	736	N	Uncharacterized protein	--	1866.69	HexNAc(6)Hex(4)		792082240		1
pAPN	736	N	Uncharacterized protein	--	1971.72	HexNAc(5)Hex(5)Fuc(1)		279273440		1
pAPN	736	N	Uncharacterized protein	--	2190.79	HexNAc(6)Hex(6)		18198838		1
pAPN	736	N	Uncharacterized protein	--	2336.85	HexNAc(6)Hex(6)Fuc(1)		8354818		1
pAPN	736	N	Uncharacterized protein	--	2352.85	HexNAc(6)Hex(7)		887052182		1
pAPN	736	N	Uncharacterized protein	--	2393.87	HexNAc(7)Hex(6)		291498144		1

## Sheet: Annotation_Glygen
Observed Modification	Glycan_subtype	Node	glytoucan_ac	GlycanImage	record_type	classification	species_list	hit_score	All_matching
HexNAc(1)	Paucimannose	GT001	G49108TO		glycan	Other/Other	Homo sapiens;Mus musculus;Rattus norvegicus	71.21	G49108TO;G70994MS;G57321FI;G29068FM;G64581RP;G61406KC;G89565QL;G61418DU;G27025MB;G86089ZC;G39738WL;G56558YT;G82252SA;G53869BW;G14843DJ;G55226UG;G81202UN;G46133ML;G42313WU;G68544GH;G74060NY;G29322AW;G39010YA;G12395OP;G01864SU;G23688HM;G62824GF;G76540HB;G29494LA;G19922WG;G79501XB;G46851AD;G87682NE;G18476LA;G58213HR;G64091KS
HexNAc(1)Fuc(1)	Paucimannose	GT002	G91028VZ		glycan	Other/Other	Homo sapiens;Mus musculus;Rattus	19.9	G91028VZ;G86851RC;G98304AO;G35446HX;G46208LD;G47366RU;G55080MI;G34336TS;G00362UY;G75319OX;G39631KX;G64998DO;G72745TM;G58011AB;G93939KF;G68627ND;G95595RA;G88357LX;G80587NA;G61843VN;G01447WV;G14882GG;G01854VF;G98043YN;G87044VO;G32795LG;G10008BD;G69726TU;G66273AJ
HexNAc(2)	Paucimannose	GT003	G42666HT		glycan	Other/Other	Homo sapiens	20.18	G42666HT;G99909LZ;G97904NO;G00057MO;G92944GE;G27360SQ;G31736BK;G07982RO;G02137HO;G97304IA;G60683RM;G91311MD;G26983UO;G19234OH;G31801IX;G54691SH;G59480BZ;G39208KU;G99529XY;G54064OC;G50538IF;G32776KY;G07375KG;G91982VB;G97542CQ;G39964HD;G66874NW;G05026ZL;G72999QD;G29747DB;G35932AR;G30590KA;G36387CV;G26166QH;G30781KG;G59879OR;G03550OO;G79924RM;G00399LG;G40160JC;G97339XQ;G17559DG;G46917XV;G82400TF;G75…
HexNAc(2)Fuc(1)	Paucimannose	GT004	G21290RB		glycan	Other/Other	Homo sapiens	20.18	G21290RB;G02240AO;G12814JP;G76680HJ;G42116LC;G34234AZ;G03769FB;G57736LX;G81341JG;G03838OG;G91358XO;G64089BY;G68608LT;G20391ZE;G61260NT;G88449CR;G54278CQ;G24285GM;G91813SF;G46874CY;G38073HU;G93620LJ;G19870TQ;G31697GW;G96865DJ;G96245JW;G28454KX;G25833JG;G64665SI;G97268MW;G11971MR;G29316WB;G84451SS;G62300KZ
HexNAc(2)Hex(1)	Paucimannose	GT005	G15407YE		glycan	Other/Other	Homo sapiens;Rattus	20.21	G15407YE;G14469GR;G76837VW;G80153HF;G45129XM;G15973YF;G06483KZ;G17792PO;G39896WY;G61149BD;G68607SL;G57681KL;G69015PK;G53410DD;G70014JE;G67828VR;G02386TE;G20996LA;G83592DM;G58066AL;G19904RO;G83716SQ;G48094EU;G78027IR;G57330MO;G64017CW;G96325JJ;G87644AU;G45321VQ;G05159JL;G71820JW;G44322FC;G72278HU;G48720HL;G73210RQ;G72524CO;G92411CL;G93562NG;G12379UK;G54968WM;G88372CM;G05031SD;G70745AY;G51707UA;G82…
HexNAc(2)Hex(1)Fuc(1)	Paucimannose	GT006	G32152BH		glycan	Other/Other	Homo sapiens	20.15	G32152BH;G74353FF;G66163TI;G37641EM;G12899EM;G24600RJ;G58507AZ;G17108EX;G27139SJ;G51122TA;G34351JL;G51828AY;G03071KV;G06658RN;G32601MJ;G22031JX;G14873KU;G32072PH;G25347ZR;G78508PE;G09613FS;G76589GU;G97636IY;G27322KS;G97803FU;G63013RK;G84825UQ;G59354GZ;G53389HW;G59946TO;G86867OD;G54094YJ;G92376VV;G47477HI;G94195LE;G72701VD;G36539SO;G34467NW;G77577HJ;G09468GF;G70885YM;G31224UP;G35871RW;G58582QS;G92…
HexNAc(2)Hex(2)	Paucimannose	GT007	G22573RC		glycan	Other/Other	Homo sapiens;Mus musculus;Rattus norvegicus	20.21	G22573RC;G03717EM;G00058MO;G62554JH;G13947MP;G14043TF;G33636XJ;G13008EW;G91624CJ;G62103QF;G49561ZE;G56263MG;G80970HC;G96041KU;G05108UT;G45207BM;G54670RT;G08703BV;G85237WB;G62732AB;G47924XK;G92786VA;G03247RO;G76152LH;G87597CN;G58226XR;G82395RT;G00120QS;G17075EV;G89774MA;G14052TA;G59883YF;G80610PK;G31326QB;G40161ME;G33505DB;G76108PP;G69000LR;G52961XA;G88000AO;G83318BI;G43889RW;G22582AF;G49918PE;G28…
HexNAc(2)Hex(2)Fuc(1)	Paucimannose	GT008	G00395TQ		glycan	Other/Other	Homo sapiens;Mus musculus;Rattus norvegicus	20.31	G00395TQ;G32072NY;G42466VF;G28120QK;G90544QC;G84448IT;G50346FN;G88194GI;G24960JP;G09088BU;G12634PP;G35528XC;G33883EH;G57807UI;G81807BK;G82986KC;G01595SM;G29273GU;G96536XO;G49359AZ;G47829CW;G58507TC;G75415WF;G46841VU;G63974UB;G98398TH;G19829VK;G63738TV;G12400OQ;G64574RC;G83399WQ;G19483CU;G57712AU;G87787DE;G75067CP;G90765IR;G52420DZ;G73941KI;G69682OQ;G46489EK;G12641NB;G40076YB;G50312CA;G71116UW;G95…
HexNAc(2)Hex(3)	Paucimannose	GT009	G22768VO		glycan	N-linked/High mannose; N-linked/Paucimannose	Homo sapiens;Severe acute respiratory syndrome coronavirus 2;Mus musculus;Rattus norvegicus	25.64	G10756ZZ;G15301IS;G94626GC;G39852CS;G46076LA;G47715OE;G10471GS;G80498RN;G46885EU;G97051EO;G80161SF;G57311FK;G43947CR;G24949QT;G22856AB;G10964LR;G32263XB;G90187BH;G77223RQ;G24393WU;G37030CJ;G17862PG;G72160NZ;G17271TR;G89291WX;G35131NN;G47681GN;G77524MM;G31982EH;G77898EH;G61528FN;G68986OJ;G28326HR;G68265LH;G29369RY;G42402GU;G74862XX;G52322TF;G57862OP;G46264IO;G96947LY;G26835MN;G60760VF;G59853RS;G48…
HexNAc(2)Hex(3)Fuc(1)	Paucimannose	GT010	G82348BZ		glycan	N-linked/Paucimannose; N-linked/Core-fucosylated	Homo sapiens;Mus musculus;Rattus norvegicus	25.77	G94591GB;G85497PI;G69916KR;G51168CH;G91843GI;G06862BZ;G61818QD;G30070XN;G86387VT;G40544US;G41804LU;G99510WI;G32715TG;G82746VF;G40838GB;G80961NE;G12980HQ;G95437AC;G89259NV;G93198EZ;G93164CQ;G64296KS;G70043YJ;G33864DO;G15577GZ;G94017LW;G55642XB;G11150IJ;G67450JX;G57191CH;G48695AS;G51706ER;G54300XR;G39569XI;G59138NG;G33711VF;G30352SX;G59318TC;G55693GF;G00925PQ;G89097YO;G51646FM;G90700FT;G13811NF;G28…
HexNAc(2)Hex(4)	High mannose	GT011	G09724ZC		glycan	N-linked/High mannose	Homo sapiens;Rattus norvegicus	25.33	G94106MV;G81275AN;G56236GF;G03036FD;G56756FT;G97341KV;G48466UB;G76938LQ;G72511CN;G90230CI;G55304SC;G85079XK;G96345QF;G03601ZD;G85165JG;G02993KM;G74249RH;G97100OC;G19158MO;G62783KT;G82292TW;G02534MS;G02763QD;G72167HH;G47410OF;G69611WV;G10025ZX;G01760ZU;G60005GQ;G68991OC;G80405QF;G97906XW;G83173HC;G73089AB;G80524SB;G93290PO;G09371DG;G40296AW;G67849DJ;G36544AC;G86938CX;G02698RR;G89333WS;G51778NN;G88…
HexNAc(2)Hex(5)	High mannose	GT012	G55220VL		glycan	N-linked/High mannose	Homo sapiens;Mus musculus;Rattus norvegicus	26.66	G21541CK;G11837XH;G96225KT;G12838VV;G74126LG;G72150CB;G07146OH;G40617GJ;G47457DK;G70733VZ;G94559IJ;G90815BM;G44843VG;G50777HT;G23450YU;G58834YQ;G71177VF;G89970AS;G75100EY;G34725OX;G24199RH;G63802EG;G28756TJ;G42737HJ;G11568OK;G98419ZA;G97875KM;G40343UA;G91845HM;G21477HL;G27327VV;G09609EN;G83496MT;G20640NX;G85146YR;G56960KY;G84676UY;G60966ZH;G14153CY;G92561HL;G96142VH;G38144XV;G18559HW;G60074KV;G57…
HexNAc(2)Hex(6)	High mannose	GT013	G80966KZ		glycan	N-linked/High mannose	Homo sapiens;Severe acute respiratory syndrome coronavirus 2;Mus musculus;Rattus norvegicus	26.31	G17433EW;G53750DR;G78385WZ;G33721TL;G72914GQ;G59065VC;G30862PA;G15757MR;G19521BS;G04362GU;G32364QK;G50714RV;G32654US;G48018RF;G83314WY;G00702NP;G63466HH;G14481TB;G65236EL;G64138YC;G38942QM;G52311XA;G77426NR;G37561FL;G11639QY;G72723RJ;G00972DY;G97225NR;G20322GS;G88012QS;G43773UY;G11450AP;G53990PI;G99630XM;G58246QW;G24536FQ;G86677JQ;G55430NA;G56336WP;G51896LY;G83354SY;G57756RA;G29783EW;G56093KS;G23…
HexNAc(2)Hex(6)Phospho(1)	High mannose	GT014	G93180LE		glycan	Other/Other	Homo sapiens;Mus musculus	17.41	G93180LE;G03238UC
HexNAc(2)Hex(7)	High mannose	GT015	G37135JQ		glycan	N-linked/High mannose	Homo sapiens;Rattus norvegicus	25.6	G95416NX;G26298YO;G72046TZ;G51649UG;G46977WK;G63565UY;G97311JN;G62001OE;G05390PH;G51123VI;G98830DP;G69228FJ;G98869NP;G47011QA;G83512RK;G10927TS;G04662JQ;G39343IQ;G18674QP;G68759BO;G67788WU;G96524ZZ;G96200ZP;G94582KQ;G50999ES;G95248RX;G56824FQ;G37135JQ;G09775CH;G83161QT;G68668TB;G63337SS;G87618BG;G70160EA;G04689DA;G82020ZR;G63976LA;G48626HI;G35231LE;G49447IS;G57410TH;G21196UL;G63923YN;G43947VZ;G74…
HexNAc(2)Hex(8)	High mannose	GT016	G14548ZL		glycan	N-linked/High mannose	Homo sapiens;Mus musculus;Rattus norvegicus	25.54	G34567KI;G69588GB;G12406PI;G46700WH;G61109OG;G15494PG;G43111IG;G09137ZU;G76529SO;G05216VK;G43553SJ;G64462FL;G37306WL;G36350YN;G14548ZL;G40702WU;G89864BN;G91704UR;G92974UU;G55811AY;G93993PD;G67381VP;G56876DF;G98940JV;G76014WR;G66676MI;G91819LE;G85121LW;G88433PA;G26335RK;G10601XM;G64527OM;G70358QM;G61601ZZ;G84170WO;G41824PC;G59513YA;G48616UI;G91089ZR;G32149KV;G86385RC;G83958MI;G39407WQ;G39111QK;G31…
HexNAc(2)Hex(9)	High mannose	GT017	G60230HH		glycan	N-linked/High mannose	Homo sapiens;Mus musculus;Rattus norvegicus	25.78	G32780LD;G07569NS;G81632VJ;G67976UK;G66787RA;G13847GJ;G92287QG;G03019FG;G28855FB;G97854LA;G41592RO;G04977HM;G10987MU;G60230HH;G44306ED;G39617JJ;G98719SR;G71017QR;G61894MD;G48712ZJ;G51369CD;G70101JE;G57595UE;G66257KQ;G48350AZ;G29803MG;G39976KS;G56202TA;G17639DA;G95227SJ;G93575MM;G95713LQ;G92042VQ;G88561PH;G30140II;G97511SW;G23949TZ;G46559US;G74673OI;G76645JW;G35794UW;G57989AD;G46584GY;G99689NZ;G45…
HexNAc(2)Hex(10)	High mannose	GT018	G19958IL		glycan	N-linked/Other	Homo sapiens	25.35	G14374XC;G16175MV;G51722JC;G78768GH;G66375NT;G50184YP;G19958IL;G27310MQ;G92188CK;G62768NK;G66728LX;G24769QK;G19763QB;G22122FL;G82207VX;G70681VG;G51419BH;G73896IF;G34821YB;G12775RU;G90107JW;G35841YO;G00588HO;G17536AW;G00487XO;G80661YI;G00644ZZ;G72626YH;G61001HU;G17547KJ;G10543KB;G82622JD;G69298OC;G34572TY;G83460ZZ;G24620AI;G24752UA;G29056SI;G68912OX;G54715UD;G41940YX;G63366CP;G61702UX;G40821RK;G68…
HexNAc(2)Hex(11)	High mannose	GT019	G64411TU		glycan	N-linked/High mannose	Homo sapiens	24.6	G64411TU;G67971GL;G18948TG;G96153DN;G58381OV;G13746SQ;G51657FI;G61449JV;G79242MX;G59083LK;G99102GZ;G47206TB;G78445JO;G55406JQ;G24672GO;G13068CJ;G58087IP;G98256YA;G94481KZ;G17988XO;G91277HN;G63574RK;G28558PZ;G15644XE;G28281DE;G36159AI;G37612TM;G81933FO;G27803IM;G88998CC;G56381GU;G01220PX;G98048XD;G29288DT;G47006SF;G94013DC;G94252JR;G13006TG;G13335AQ;G74571ZF;G97166FW;G33030OB;G33894ZI;G54626GN;G35…
HexNAc(2)Hex(12)	High mannose	GT020	G57930PW		glycan	N-linked/Other	Homo sapiens;Mus musculus	20.38	G81371UR;G57930PW;G87784HD;G91219PM;G79916GF;G05454SP;G80767XX;G59324HL;G72079JG;G42439GB;G73234BV;G61456PF;G83417GO;G26474XX;G67118IN;G85141ZP;G49961MS;G44210FS;G93527UH;G67660KD;G10040DS;G49383JW;G20248TO;G15158LV;G85900AY;G89253ZV;G75811ON;G84764CL;G05421OW;G25463XU;G56329KE;G33066WV;G13305QJ;G37855JI;G33275DG;G06768XI;G67954RA;G74054RO;G12274AS;G39662GV;G70593DF;G60803QX;G97057SU;G40537VT;G02…
HexNAc(3)Hex(3)	Complex/hybrid	GT021	G29905OR		glycan	N-linked/Other	Homo sapiens	25.32	G37738XF;G56045WU;G10573FI;G50091EW;G39571QG;G40523QS;G53428BS;G30558XQ;G19432GA;G79695ME;G13133GZ;G20719UR;G96238FJ;G50124MK;G85429JP;G12018LP;G02783FI;G47052MI;G04856GF;G41487YW;G85758BW;G92120IY;G64922VJ;G01047YJ;G17961XM;G46055MA;G78106RQ;G48872FY;G42380DE;G47074NJ;G24841EW;G31175IC;G31681LQ;G66222CN;G08429SS;G52362IF;G03053IU;G44848DV;G04089RG;G49697YI;G32357CK;G30131YB;G95813LC;G73276UD;G52…
HexNAc(3)Hex(4)	Complex/hybrid	GT022	G69411IG		glycan	N-linked/Other	Homo sapiens;Mus musculus	25.57	G41860WU;G95801EZ;G74900AO;G73548IN;G29965VW;G95616YE;G48452ZC;G06880OV;G83751ZP;G22751JJ;G97434RI;G18443GF;G05544OY;G40976UX;G19885TN;G79351OB;G08147LK;G86664UH;G95978MK;G38941QE;G27415TQ;G17907WL;G84122MP;G69411IG;G39602UU;G56269EA;G28663KH;G53168IY;G75896PD;G49889OJ;G26684GN;G03860PZ;G83131MU;G25162JS;G79249GP;G10881VB;G86386QT;G10106TL;G70377VS;G85895SP;G66808JU;G00978TF;G13698FQ;G85460ZG;G37…
HexNAc(4)Hex(3)	Complex/hybrid	GT023	G39213VZ		glycan	N-linked/Complex	Homo sapiens;Mus musculus;Rattus norvegicus	25.62	G37857LW;G07680YZ;G67028OV;G93206NM;G79363XM;G35162CZ;G95053SH;G13375XC;G89820BU;G83167TN;G17151HI;G83162QK;G39213VZ;G42679AH;G39943KJ;G98140IX;G74916CC;G30633FJ;G11453BM;G50707YR;G96570OI;G53956RO;G19943KG;G61283FH;G10805TH;G56175ED;G44046WQ;G04048YA;G88876JQ;G40900UQ;G30915AU;G72108VJ;G05421KO;G05027SR;G60149QJ;G93310KW;G76702YY;G84678BK;G85100QD;G78368CZ;G01364WM;G78068ZV;G90743AT;G00565QJ;G00…
HexNAc(3)Hex(5)	Complex/hybrid	GT024	G08520NM		glycan	N-linked/Hybrid	Homo sapiens;Rattus norvegicus	25.43	G27478HS;G22573IV;G26242QL;G89628NS;G87611TK;G59425US;G00204EX;G02633ON;G12604EN;G74053IC;G29074HW;G73403BZ;G01131OO;G07831RZ;G05769VV;G20146LZ;G14067IQ;G52337HN;G23958ER;G08520NM;G51367TM;G89319AW;G44842OK;G37369XO;G14889WU;G18506AD;G95226CD;G70446JV;G06921UA;G47498FQ;G07929VT;G88329BN;G38297TU;G78341DP;G35916SR;G60866GG;G71537VS;G76504TU;G72035XH;G29407ZG;G29271US;G11032PR;G33581QC;G85302QR;G06…
HexNAc(4)Hex(4)	Complex/hybrid	GT025	G66937TJ		glycan	N-linked/Complex	Homo sapiens;Mus musculus	25.6	G57650VC;G71766ZW;G30395OK;G26653MA;G91073KG;G72599LB;G01859LC;G72444XQ;G11107OX;G34411BB;G32253EE;G66937TJ;G89993FE;G81397LO;G83006TR;G52064IJ;G20779SK;G61330YQ;G63640QH;G11254FL;G25381UC;G02561FC;G97101NC;G98068RN;G75798PH;G52633YA;G93624ZP;G06550JR;G91599FN;G85843WY;G88784SV;G44754DF;G36859SD;G37601IJ;G26939ZY;G99129GB;G86102WJ;G47843KQ;G96396MI;G53151DR;G03195HW;G80005YU;G45238KD;G63502NR;G72…
HexNAc(5)Hex(3)	Complex/hybrid	GT026	G59471TH		glycan	N-linked/Complex; N-linked/Bisected	Homo sapiens;Rattus norvegicus	25.46	G57705QQ;G93290WH;G66845XP;G19171CT;G10979BZ;G44446FQ;G29070AW;G53286JQ;G67924MY;G59471TH;G29011JC;G34527RW;G10219AA;G12150CK;G16717IV;G21251LN;G75584LU;G76241TN;G56653RI;G47675LW;G65415JG;G35429JB;G38047QV;G66348MF;G81253FL;G52358FD;G74368SI;G69082TL;G42970AZ;G70277OJ;G91972CK;G92172MH;G31411IU;G57832QR;G90484GL;G35479XP;G77148DL;G26383OK;G75812MR;G60092VE;G17342OD;G04672PB;G89878ZY;G78157SE;G21…
HexNAc(3)Hex(6)	Complex/hybrid	GT027	G16828VN		glycan	N-linked/Hybrid	Homo sapiens;Rattus norvegicus	25.62	G61351MP;G44858WT;G08920PY;G62229FK;G02672SI;G13938SZ;G54685SU;G58167CQ;G11362LE;G46312FW;G31331MX;G90549RF;G62262YL;G75217SA;G16828VN;G71470CO;G42493LZ;G79167DN;G00281HB;G60875XB;G44747CU;G67924FL;G02945KQ;G31603EH;G02050BR;G03609WM;G43066JS;G18775SC;G73573GX;G28677QR;G13591VJ;G87727MU;G27300LL;G35370OW;G87139MR;G97385ZA;G42262TV;G45438ZT;G87589SW;G72735IY;G28541PG;G24657IT;G30514JJ;G98671GW;G67…
HexNAc(4)Hex(5)	Complex/hybrid	GT028	G36191CD		glycan	N-linked/Complex	Homo sapiens;Mus musculus;Rattus;Rattus norvegicus	26.6	G20965WY;G89834SY;G52877MJ;G47416JM;G38590XT;G40899IB;G36191CD;G22140GZ;G43664YB;G30901GC;G00986YT;G03216SJ;G13151XE;G28347RJ;G64633BH;G20966TZ;G23087XI;G22340YC;G29568VE;G89241QS;G53450AF;G07147QM;G62808KR;G10179FS;G99622IJ;G88884NJ;G47766VH;G27874QL;G66741YQ;G18165XJ;G23817OE;G57051OG;G18264WJ;G63170HT;G59804RR;G42712XS;G61706MD;G06067KZ;G20894MY;G38404PP;G57028QM;G40200RC;G20173ZW;G09212KV;G00…
HexNAc(5)Hex(4)	Complex/hybrid	GT029	G11535IB		glycan	N-linked/Bisected; N-linked/Complex	Homo sapiens;Rattus norvegicus	25.46	G62864QE;G77365PN;G42096TS;G71579EA;G44458LZ;G93208KK;G11535IB;G72718TT;G43299SD;G96063MG;G29972ZX;G33230CR;G90426CG;G25481DT;G00504PZ;G50205RT;G98292JT;G63480NF;G67915MO;G67066JI;G93746CY;G32241HI;G71865NO;G72533FB;G23980PE;G82458BB;G17171MV;G96014TN;G81150TA;G28421RZ;G52603AI;G04861MP;G06276SU;G79564YR;G22267WV;G86477WA;G20180NF;G50293EM;G08981WF;G40013GE;G12417OE;G42096BU;G14843XQ;G72902CL;G85…
HexNAc(6)Hex(3)	Complex/hybrid	GT030	G20030CU		glycan	N-linked/Complex	Homo sapiens	25.43	G41189JN;G67497RH;G34076CZ;G46922FQ;G20030CU;G93500PH;G09482NW;G01659NO;G55302WQ;G00279YF;G91247WI;G90950UC;G45256SO;G70859XP;G54884LT;G86606NT;G76583MP;G11960UF;G83062JW;G99003YY;G31774SW;G84756VW;G85256OK;G15369VN;G41403MI;G07863NE;G87295HJ;G16233TX;G21573FN;G80382WR;G14260UH;G83633GK;G29434RB;G16523AO;G19894RH;G99927HL;G47011KD;G98066UT;G79198BK;G90223GH;G91068DJ;G82861UH;G83717YJ;G60785FE;G40…
HexNAc(4)Hex(6)	Complex/hybrid	GT031	G23934WD		glycan	N-linked/Complex; N-linked/Alditol-reduced	Rattus	20.33	G23934WD;G52770HR;G41817BL;G64860JV;G09420NN;G10844WB;G33101WA;G68429EK;G23132GK;G10302FA;G65092SV;G02886BB;G63838JW;G08187GM;G17157SF;G32319IP;G56591LC;G17264LS;G16520OZ;G04185VX;G21925JZ;G26709HU;G89099NM;G27168SG;G68221KD;G87440IH;G64514KF;G07593CW;G04472SL;G99629BM;G33972SX;G45811PK;G88573VH;G96528MI;G53860DH;G51170QD;G24995OS;G75151NJ;G00633GI;G05344FK;G91451KI;G49917NZ;G37997VP;G51134OF;G69…
HexNAc(5)Hex(5)	Complex/hybrid	GT032	G52934AK		glycan	N-linked/Complex; N-linked/Bisected	Homo sapiens;Mus musculus;Rattus norvegicus	25.61	G63664GB;G05835TV;G68490DY;G52934AK;G06772YH;G43157UW;G87422CM;G78211AM;G87694ZF;G43761WH;G00670OT;G84440YT;G86522OD;G07380TS;G60534NQ;G17820VB;G50785UU;G98131ZY;G93396XX;G36094SC;G28183PJ;G54341KJ;G97367IY;G06328AN;G66874PY;G22163FP;G09862LV;G94120DZ;G77157XU;G79568CQ;G65184UU;G49022RM;G80661IW;G94935XB;G14492PU;G47859DD;G25497SH;G18869TR;G08076GP;G78155FK;G17120XF;G06969ZX;G40142NX;G58585VA;G75…
HexNAc(6)Hex(4)	Complex/hybrid	GT033	G19267AT		glycan	N-linked/Alditol-reduced; N-linked/Complex; N-linked/Bisected	Rattus	20.41	G19267AT;G55065WV;G89532GI;G54411RI;G09130LO;G19310VN;G87217OF;G70812GK;G74311PB;G21432UE;G71885XA;G36171DC;G19370RO;G53460CX;G48584BU;G25079LO;G55828KH;G08863NS;G44504SC;G71857KQ;G32201IL;G29112GC;G62048AU;G21969LH;G35096EN;G39029JR;G12991XQ;G07228BR;G27123NH;G08418PB;G49104KI;G88219FI;G63596DU;G66215MG;G64538ZR;G72698LT;G93464IM;G12266SO;G44996SV;G24292VT;G40564KP;G76980RS;G08636CQ;G94027HD;G84…
HexNAc(7)Hex(3)	Complex/hybrid	GT034	G43814TV		glycan	N-linked/Complex; N-linked/Bisected	Homo sapiens	25.32	G20475UC;G23182IR;G73697YX;G43814TV;G20168MP;G39794DN;G04767HS;G25787HL;G36898CO;G51971TR;G92219PK;G04717US;G70881GL;G36537XZ;G16733YD;G12878NK;G04118JZ;G49754EX;G16444ZD;G98857EK;G72398FA;G73430PD;G77639OD;G02290KA;G77974XY;G63708BZ;G09670SR;G42372YG;G12762FV;G37140SO;G81923ER;G00951UF;G36816DT;G94506PU;G78509IY;G49601RS;G58955OJ;G95782RB;G46415RP;G92008YL;G18803CK;G43610AB;G06446LG;G23706HG;G32…
HexNAc(4)Hex(7)	Complex/hybrid	GT035	G05260RH		glycan	N-linked/Complex	Mus musculus	20.35	G50911OK;G83619QP;G34301QX;G48017SR;G15018WW;G74193ZC;G29191ST;G05260RH;G17339LD;G52724WY;G94177LC;G89808TP;G60604SE;G10666VQ;G14020CV;G37319YE;G57971XD;G76613WN;G49018RC;G17213JF;G11823ZO;G73178TM;G07887XY;G26069FK;G30569KZ;G91257NC;G24984RR;G17465IO;G98369DU;G51212OK;G09702SG;G79066ZG;G31784HW;G09759ZB;G69331II;G56302SI;G21044EL;G39806KA;G01361JC;G37208JV;G51566ND;G97153YO
HexNAc(5)Hex(6)	Complex/hybrid	GT036	G29857RC		glycan	N-linked/Complex	Homo sapiens;Mus musculus;Rattus norvegicus	25.96	G98512CR;G48189XH;G39507NZ;G29665AE;G25084TN;G29857RC;G79809MM;G24748QU;G20815TK;G82320NZ;G82779CI;G22388FD;G55661CO;G36131WL;G19490DN;G18641IV;G93742BI;G38756OC;G92793BY;G68164MW;G98712QJ;G58350LJ;G77939BF;G24604HV;G66441ML;G05478GN;G33970VN;G42013HP;G84271HK;G22538PK;G93788SW;G80343LW;G89364NG;G29109PM;G23667XV;G41576FY;G30529FG;G06804FL;G88141SC;G44598QA;G06730AH;G86993RB;G62109NW;G53272SL;G80…
HexNAc(6)Hex(5)	Complex/hybrid	GT037	G75051CY		glycan	N-linked/Complex	Homo sapiens	25.01	G89797XK;G96244FH;G52471KB;G69231HI;G75051CY;G31010RQ;G35912PE;G99503MW;G04622LK;G69060LX;G79996DQ;G84260SO;G78944YP;G56869RQ;G36053YX;G00383YF;G77396HT;G46627AU;G15988BO;G27687QP;G52965YW;G77037YG;G57861RA;G63303ZY;G33653GT;G96988DW;G10019ZY;G39619TI;G43769HG;G94497JT;G07669FN;G78661LW;G99645NK;G72060AW;G38115KZ;G06131VP;G38663XJ;G26756VT;G43433FA;G96091LW;G58403SV;G74574VX;G84228AV;G97548TA;G96…
HexNAc(7)Hex(4)	Complex/hybrid	GT038	G93906VI		glycan	N-linked/Complex	Homo sapiens	20.4	G93906VI;G78813BX;G37552GO;G31515BE;G18323DI;G66766XF;G69905CP;G65239SF;G99235VG;G33322SU;G04811EI;G22481XF;G14156JX;G39438KB;G34029GR
HexNAc(8)Hex(3)	Complex/hybrid	GT039	G69985ZX		glycan	N-linked/Complex	Homo sapiens	20.38	G69985ZX;G97948YW;G13836YR;G66474IG;G86215UQ;G21803EF;G26759AS;G34905OT;G52187WF;G19019TY;G01685IB;G33909XJ;G78625LN;G23416VJ;G95010JN;G86471YN;G05884CO;G61555GN;G66045IA;G46808JY;G95156MW;G55565MQ;G24804IV;G53214CA;G83090ZI;G14003KG;G96430BV;G69177DS;G43869VZ;G33074IU;G66708CO
HexNAc(6)Hex(6)	Complex/hybrid	GT040	G74645FT		glycan	N-linked/Bisected; N-linked/Complex	Homo sapiens	25.45	G93520OM;G11758TL;G66108CQ;G52529UE;G49170DH;G19144JR;G50448JS;G74645FT;G81349OI;G16293AI;G95222PD;G73308YY;G28659UB;G22511DQ;G85422ZY;G36909MR;G73302KW;G31700GV;G47260LO;G98739YW;G00221CZ;G91591WO;G15410OI;G77371VZ;G78790NZ;G75185NU;G75049FP;G48658PB;G78503JC;G77576VI;G97093EP;G83499UD;G50078RT;G31679YU;G17807LO;G60972PW;G38019PR;G23871IS;G74594TP;G58897VR;G84862EE;G42597SV;G74068RR;G28652DF;G60…
HexNAc(8)Hex(4)	Complex/hybrid	GT041	G65540UB		glycan	Other/Other	Homo sapiens;Mus musculus	17.45	G65540UB;G59334JE
HexNAc(9)Hex(3)	Complex/hybrid	GT042	G37276TY		glycan	N-linked/Complex	Homo sapiens	20.39	G37276TY;G09513RD;G71918HH;G91255CS;G74438AB;G53227QM;G76935VY;G00586TU;G13195NY;G44996XN;G83975FN;G31028YV
HexNAc(6)Hex(7)	Complex/hybrid	GT044	G18938DW		glycan	N-linked/Complex	Homo sapiens;Mus musculus;Rattus norvegicus	25.76	G68310DT;G18938DW;G89186VO;G49197XP;G17095DP;G62165AG;G37310RN;G42830YF;G09568JT;G91312MX;G88800UV;G58547FH;G53031JB;G81910BW;G05188BU;G11721NX;G64841EF;G72075FO;G43558RC;G31223MN;G50535IT;G37420XW;G50839HB;G00747UC;G56732OZ;G99220BF;G59950EF;G66024RJ;G38977DN;G75029KP;G67515ZL;G52242HT;G25168RI;G47012YE;G43669FQ;G98862GW;G33052SB;G86730KO;G29445ZK;G82572FN;G65850ES;G65508FE;G50258QB;G82853YO;G73…
HexNAc(7)Hex(6)	Complex/hybrid	GT045	G75318VB		glycan	N-linked/Complex	Homo sapiens	20.45	G75318VB;G40065EM;G93795IB;G75607BQ;G43734MM;G28298VW;G06743VP;G66660TW;G58992HL;G44515AE;G39818ST;G07353BE;G62097YH;G67221ZT
HexNAc(8)Hex(5)	Complex/hybrid	GT046	G94423NC		glycan	N-linked/Complex	Homo sapiens	20.45	G94423NC;G29574TI;G06728MM;G76329HL;G26881SV;G04670NE;G97713WY;G11716PI;G95711TD;G01914YF;G34090FY;G04854VP
HexNAc(7)Hex(7)	Complex/hybrid	GT048	G85304RG		glycan	N-linked/Bisected; N-linked/Complex; N-linked/Alditol-reduced	Rattus	20.45	G85304RG;G96852SM;G17032PX;G66098KC;G75412QZ;G93237CR;G38773BX;G31712AB;G31736JO;G41045CU;G57748MK;G35849YC;G07166XN;G01069CZ;G28622IK
HexNAc(6)Hex(9)	Complex/hybrid	GT049	G58596DI		glycan	Other/Other	Homo sapiens;Mus musculus	17.21	G58596DI;G87672CW
HexNAc(7)Hex(8)	Complex/hybrid	GT050	G46449AK		glycan	N-linked/Complex	Homo sapiens	25.48	G46449AK;G64271PC;G14950CY;G94192DA;G46576CR;G39308XN;G81266TW;G94989HM;G99595YZ;G96251ED;G81294ZY;G20544CY;G89325VN;G17207FU;G26730QM;G88749TS;G31822CM;G35211AB;G36306KM;G99626QO;G55781KV;G15826FL;G48305IM;G64687ON;G42292MP;G41774ZC;G03988RW;G73244WV;G97104WC;G23212XQ;G77582RK;G75568BH;G24402OX;G08493GY;G12715RL;G41596PV;G83402YY;G07352BK;G61705AR;G13720TX;G84712FX;G01521YU;G83689NL;G28846QB;G57…
HexNAc(8)Hex(7)	Complex/hybrid	GT051	G30799SW		glycan	Other/Other	Homo sapiens;Severe acute respiratory syndrome coronavirus 2	17.32	G30799SW;G13193DT
HexNAc(9)Hex(6)	Complex/hybrid	GT052	G39368QD		glycan	Other/Other	Homo sapiens;Mus musculus	17.35	G39368QD;G86339HP
HexNAc(8)Hex(8)	Complex/hybrid	GT053	G28135GF		glycan	Other/Other	Homo sapiens;Mus musculus	17.27	G28135GF;G93910IH
HexNAc(8)Hex(9)	Complex/hybrid	GT054	G84756CG		glycan	N-linked/Complex	Homo sapiens;Rattus norvegicus	25.31	G61441IE;G73703YI;G84756CG;G92289SP;G74518AV;G04328BO;G19687OL;G04598XU;G71094TJ;G06756XE;G43290WV;G20522WI;G53050ZJ;G19972YZ;G91624NX;G51799AX;G95695ZV;G13744OG;G57075KG;G03431NA;G23166NU;G02474FD;G46442EF;G48110TK;G36943OL;G88494BA;G59966CW;G25960MV;G64858OY;G49555RB;G39471UU;G42710BN;G14532BD;G67192XE;G60534MS;G83035RI;G77923TL;G23207YQ
HexNAc(9)Hex(10)	Complex/hybrid	GT055	G35324SL		glycan	N-linked/Complex	Homo sapiens;Rattus norvegicus	25.05	G35324SL;G20305DX;G72687GQ;G21013JK;G34276SS;G88582ZD;G11165BC;G58233BW;G65284HT;G97743NA;G15127JD;G46058YI;G46206XL
HexNAc(2)Hex(4)Fuc(1)	Fucosylated	GT056	G32156ZV		glycan	N-linked/Core-fucosylated	Rattus norvegicus	25.28	G26148PQ;G98903KQ;G55013TE;G99867KU;G99520LC;G86836LG;G06850AE;G38401SD;G96982KC;G87038UU;G70938LN;G94894XC;G48609TB;G25846VM;G07198JW;G42486DD;G33175GZ;G66272NF;G71827NV;G94047JS;G25426IP;G54874VI;G32156ZV;G93975QL;G08011QI;G06371NP;G21411GO;G23938MO;G95720YT;G67449TK;G39253LL;G06191ME;G00406II;G82364UA;G27389SR;G99801SM;G10440YK;G36400RA;G08551YA;G37274WB;G34634NL;G20064NM;G79499QH;G33473DN;G00…
HexNAc(3)Hex(3)Fuc(1)	Fucosylated	GT057	G07483YN		glycan	N-linked/Core-fucosylated	Homo sapiens;Mus musculus;Rattus norvegicus	25.45	G83632OV;G89878AA;G77653XA;G59872UP;G42556BP;G92567CF;G07301IS;G18878GY;G02297WO;G39916NT;G05206VR;G72373YW;G33439FJ;G75022UP;G69777JE;G36693BM;G18559LN;G13270NH;G10602EW;G06193LD;G41156EW;G20254HG;G26550NW;G60057EM;G24410DJ;G27457VN;G60939UT;G33099PX;G57176DC;G62038OF;G00628MV;G16650JL;G23279AD;G37116BL;G13380TW;G85213RR;G35612AX;G95693MA;G52845OO;G39775LJ;G13680ZF;G21326MT;G43264US;G56912OP;G15…
HexNAc(2)Hex(5)Fuc(1)	Fucosylated	GT058	G99858XP		glycan	N-linked/Core-fucosylated	Homo sapiens;Rattus norvegicus	25.33	G64678ML;G56302TD;G04918QS;G36052KJ;G17680DJ;G74081CV;G41802UK;G51129KH;G29949IO;G04883CA;G84392MH;G74408VE;G99858XP;G01304XG;G95575GS;G84155GY;G97353GO;G18410AS;G26629TM;G05744AS;G25637MV;G16407EV;G24172SG;G51175PR;G98795XC;G88727SH;G45229AI;G73624BK;G31561NQ;G42171JS;G09328CA;G49674YK;G76535VK;G31041RI;G12777XA;G05364NW;G73861TH;G50282JC;G87415GR;G85309ZZ;G73886RN
HexNAc(3)Hex(4)Fuc(1)	Fucosylated	GT059	G12398HZ		glycan	N-linked/Core-fucosylated	Homo sapiens;Mus musculus	25.6	G88703MC;G84996EP;G70199PM;G09107CZ;G42952ID;G85145IY;G43088IK;G89351PK;G32078TL;G57815XD;G84195XF;G71516NY;G83535HI;G87602PV;G61848LC;G73907EX;G54818JE;G41126OA;G16568AK;G93225RJ;G69071XF;G04339EV;G28231MV;G96776PP;G63840IZ;G76651NP;G12398HZ;G61334IA;G33734YD;G04744XB;G03597FX;G59358BQ;G52622SW;G09176OA;G80155BS;G68698AP;G18160VJ;G16276IK;G17800QD;G92257YN;G39893KL;G61717JN;G13074BX;G36118RA;G65…
HexNAc(4)Hex(3)Fuc(1)	Fucosylated	GT060	G80858MF		glycan	N-linked/Complex; N-linked/Core-fucosylated	Homo sapiens;Mus musculus;Rattus norvegicus	25.85	G04187IN;G11578PH;G86961WX;G73271MD;G85511VL;G13625KU;G65454YQ;G88372NG;G01257PC;G03851WA;G12989UM;G80858MF;G82680EC;G56903ZB;G65962DP;G20751GZ;G17336WC;G11329LI;G10374FO;G75927AR;G83355KE;G53492UE;G84053BQ;G78961ZT;G65984FE;G87777GG;G78342SP;G89637WE;G14809NR;G06070KG;G49930HB;G12699AI;G27461ST;G49993RR;G22330AF;G18043EY;G76085KR;G56321MP;G88185OE;G32810TH;G03913NS;G58886BN;G21195ZJ;G78525CL;G28…
HexNAc(2)Hex(6)Fuc(1)	Fucosylated	GT061	G08790WV		glycan	N-linked/Core-fucosylated	Homo sapiens	25.15	G08790WV;G96430HF;G51895WL;G02860WV;G63536HB;G26756UI;G40244KN;G11318KT;G88035HT;G15531KO;G90575OW;G25700AJ;G34996FL;G14895EX
HexNAc(3)Hex(4)Fuc(2)	Fucosylated	GT062	G36004BS		glycan	N-linked/Core-fucosylated	Homo sapiens	25.34	G87217CO;G36131VO;G84222DD;G18251WP;G36004BS;G24068UY;G92709EO;G31531YC;G52956BX;G64468KS;G28550OD;G17977UE;G79781PS;G70387YT;G24668UI;G38271CW;G35692YN;G97884WW;G65712VD;G43139BN;G42026VC;G55383ZG;G92597CK;G21916IS;G49096WS;G04269TC;G52224MB;G01450VD;G54177WI;G65593RU;G07997TN;G90396JH;G46660WU;G50710KI;G94629RC;G34524LV;G58209EN;G46154JK;G55828FD;G97695SH;G92133SS;G50361JT;G85269DF;G52472EB;G80…
HexNAc(3)Hex(5)Fuc(1)	Fucosylated	GT063	G82942ZJ		glycan	N-linked/Hybrid; N-linked/Core-fucosylated	Homo sapiens;Rattus norvegicus	25.38	G31816HU;G06333WN;G36498TP;G11162ZF;G04937DD;G81090GI;G89268FO;G82942ZJ;G62389NM;G04109RU;G03605BS;G65893EZ;G19841IT;G87815ZV;G21305WL;G32954SJ;G09709WX;G62477JN;G83953IZ;G83653PM;G37238KB;G17996KS;G82119TF;G15486FH;G16753NR;G43325ZI;G49357ZK;G32704TW;G11365AH;G11286QT;G95272YB;G71972AT;G70410NP;G02081QK;G31213GU;G87178PF;G31276XF;G10614GM;G03974HM;G90000WS;G71042XC;G12504XV;G48148UW;G15732HH;G50…
HexNAc(4)Hex(4)Fuc(1)	Fucosylated	GT064	G27919IH		glycan	N-linked/Core-fucosylated; N-linked/Complex	Homo sapiens;Mus musculus;Rattus norvegicus	25.66	G55659LV;G22043WL;G93680CK;G58978IW;G27262LH;G45583TB;G56907CZ;G19282BU;G83043MX;G12239LB;G32304WN;G07502OB;G17152TS;G27919IH;G58667NI;G52080WL;G68957QP;G75727PF;G01367ZS;G02397SF;G44413JJ;G02661MY;G87633UQ;G51057KO;G37969WK;G50636SI;G61937QU;G99309EE;G32915BP;G70374BH;G37827FY;G53582JE;G29024OJ;G39062YR;G74837KH;G22587DK;G70059SD;G70819AR;G97910HZ;G21168QR;G57153UY;G57435DB;G47242QB;G61020WT;G22…
HexNAc(5)Hex(3)Fuc(1)	Fucosylated	GT065	G30159WR		glycan	N-linked/Bisected; N-linked/Core-fucosylated; N-linked/Complex	Homo sapiens;Mus musculus;Rattus norvegicus	25.75	G04535LS;G88663JN;G80738II;G41801LM;G68835PT;G94455UQ;G74675HH;G70306LL;G30159WR;G61207RZ;G88461FF;G92129PT;G80393PG;G47108UC;G55484MX;G45981GB;G05229BF;G75698JE;G15828HX;G61170KL;G31943KG;G81436EU;G00695JO;G78681QL;G87695KR;G44770ZI;G60956VN;G05382JE;G87309GS;G89663TB;G84495HF;G45826PJ;G12686TK;G91518YX;G87377GM;G27196XM;G58284AM;G74120KH;G40033BQ;G34135IW;G84540IP;G54578EI;G11333WT;G35834FM;G51…
HexNAc(2)Hex(7)Fuc(1)	Fucosylated	GT066	G72282QM		glycan	N-linked/Core-fucosylated	Homo sapiens	24.99	G72282QM;G78290JM;G83400DU;G14191MJ;G64582TJ;G04987NY;G15222RS;G58183RP;G15001YX;G64951NH;G79986LV;G29046XY;G88891KO;G30293CE;G64967DO;G72140KZ;G36484LS;G98130IT
HexNAc(3)Hex(6)Fuc(1)	Fucosylated	GT067	G11637WL		glycan	N-linked/Hybrid; N-linked/Core-fucosylated	Homo sapiens;Rattus norvegicus	25.42	G05384WR;G15402YD;G26697HL;G19090UP;G23067BX;G61324ZT;G54556EG;G53652NA;G20747JX;G37382NM;G71763JZ;G11637WL;G68732HN;G35291GU;G81422ZI;G31993QW;G46308WD;G51471ON;G18085UM;G98092VH;G19600YQ;G77228II;G21170XT;G84820NF;G03574QJ;G66544RE;G78980OK;G06374YY;G69960SA;G16614GV;G23897ET;G98766GK;G09025ID;G95223HL;G53464HK;G54934XS;G77325FG;G98544CD;G28492PA;G04779SN;G25100UZ;G68700KQ;G35949WQ;G51347TG;G25…
HexNAc(4)Hex(4)Fuc(2)	Fucosylated	GT068	G48975GN		glycan	N-linked/Complex; N-linked/Core-fucosylated; N-linked/Arm-fucosylated	Rattus norvegicus	25.44	G22546XD;G64854QG;G35312VR;G06250ZP;G44023GI;G58697JA;G22995SW;G56796RC;G73080AO;G28906NT;G71275SD;G14513OM;G03223ZB;G30086CM;G48975GN;G97459BD;G27293OK;G22493AJ;G16536EO;G25495RY;G62364JZ;G44541JO;G19710JA;G75594VJ;G75817RU;G23399NX;G25592WY;G74430RZ;G50073PQ;G19843TY;G84942UA;G65356DX;G90017UO;G35878KK;G85250EQ;G88779WR;G03058EK;G53054ED;G68578NZ;G39232QP;G89547PG;G23113NH;G99283HW;G62816JK;G02…
HexNAc(4)Hex(5)Fuc(1)	Fucosylated	GT069	G78059CC		glycan	N-linked/Complex; N-linked/Core-fucosylated	Homo sapiens;Mus musculus;Rattus norvegicus	26.86	G57696GW;G39627DZ;G34065SW;G97363HP;G26407DP;G78059CC;G57818FI;G52428MJ;G87073UP;G04483SK;G82420SH;G07695ZT;G71835BN;G42264OV;G91591MO;G09921WG;G09394JN;G11392CL;G10995NB;G17751ZM;G48390IG;G70757BE;G88696CU;G27561QX;G03802LT;G36836GD;G14050KB;G97037FD;G06069CG;G93775KQ;G31118FR;G23863VK;G77670FL;G34595KJ;G08474XG;G16768LX;G80637VS;G50474FI;G03740OH;G94718HG;G62779OI;G94736EY;G40922OB;G02156UW;G00…
HexNAc(5)Hex(3)Fuc(2)	Fucosylated	GT070
HexNAc(5)Hex(4)Fuc(1)	Fucosylated	GT071	G85767HW		glycan	N-linked/Bisected; N-linked/Core-fucosylated; N-linked/Complex	Homo sapiens;Mus musculus;Rattus norvegicus	25.54	G35645QP;G09005IK;G08535US;G02826HN;G54497CJ;G73506TY;G42204RE;G79337ZY;G43646KJ;G28044YY;G44516FH;G92287RI;G85767HW;G71013KY;G88417ED;G21361AZ;G92617LF;G90717TP;G26644DW;G48381WH;G75594YZ;G50888WV;G15938BX;G04595ZA;G12953IP;G78454JO;G03081ER;G31618AH;G84362VL;G64661YG;G84456HG;G20079RG;G92575UZ;G49664YG;G08161JQ;G86517XT;G30309QX;G36977EW;G81554CS;G18578CO;G44207BG;G79473WX;G21218WO;G49467LT;G62…
HexNAc(6)Hex(3)Fuc(1)	Fucosylated	GT072	G85542KD		glycan	N-linked/Core-fucosylated; N-linked/Complex	Homo sapiens;Mus musculus	25.45	G63099PM;G32381ON;G41812FF;G75395YP;G44586RI;G85542KD;G00176HZ;G35808UX;G59277TZ;G99952ON;G07493GF;G83892WB;G83710ZZ;G75367YS;G49369WH;G34838RM;G94946LG;G02310VX;G01414CL;G04508HC;G09666WO;G08820NR;G64803AP;G07982BU;G60653VD;G26275JI;G07672VG;G73014NZ;G91074JT;G89285QP;G22562DG;G49872TN;G95640VH;G81338NH;G60078FW;G93934MI;G39856ST;G52477OC;G83001IJ;G13563KX;G03512HG;G24003BN;G32455PS;G56036XY;G75…
HexNAc(4)Hex(5)Fuc(2)	Fucosylated	GT073	G76478FT		glycan	N-linked/Core-fucosylated; N-linked/Arm-fucosylated; N-linked/Complex	Homo sapiens	25.44	G66689VP;G76485JE;G76478FT;G47606XQ;G47175EF;G18219CJ;G82252QI;G57607BW;G74838NI;G71367OV;G55373ZG;G15198VK;G25703UN;G15791TK;G00249IY;G50829CY;G14354BD;G73683LQ;G55184GH;G75197HN;G97109LT;G54151YB;G10627KR;G86414FL;G01489UZ;G99154NV;G65294YU;G04751OE;G47925EV;G10080RX;G56809XB;G65945PP;G67734FT;G69078RG;G64959IQ;G10859ES;G73852BH;G96342WK;G04873JX;G94568XL;G43075NB;G06864XN;G54584SU;G16224PF;G42…
HexNAc(4)Hex(6)Fuc(1)	Fucosylated	GT074	G82955EQ		glycan	N-linked/Complex	Homo sapiens	25.41	G82955EQ;G23824AT;G95198OA;G08113XU;G01476WA;G96168ED;G54611ZT;G81121OC;G70052MF;G84674JQ;G93320VA;G68354TY;G13178HT;G26928DP;G17960CK;G11571JL;G70102HC;G46902YN;G09197ZW;G39906AT;G26949IX;G74675FC;G55258MY;G40806JH;G60284TY;G12699VT;G55070AA;G82357WL;G00186OS;G48714KU;G59256VO;G13477HM;G79924QN;G98539YZ;G83971HS;G13751NN;G53178HH;G41523QO;G97040GM;G36639KI;G27112FS;G45118EP;G77828QM;G08174NQ;G27…
HexNAc(5)Hex(4)Fuc(2)	Fucosylated	GT075	G82753OZ		glycan	N-linked/Arm-fucosylated; N-linked/Complex; N-linked/Bisected; N-linked/Core-fucosylated	Homo sapiens;Rattus norvegicus	25.5	G08979EC;G45640DX;G36707KT;G02469EJ;G19292KY;G82753OZ;G10820KD;G36581MF;G93856AJ;G70258ML;G46923KZ;G65550TC;G10898KH;G08712ES;G68969GZ;G22098NU;G86928UZ;G69485SE;G61519GA;G60485RX;G99382AP;G62519IY;G73868PD;G82159VB;G30623ZE;G32205YW;G04209KR;G02280UH;G40446XG;G89624LF;G59050NQ;G73029YR;G14038LZ;G33283JR;G70418MS;G19379ID;G06795XH;G79588PU;G71156OO;G21359NQ;G82261XI;G39765RY;G75143LK;G79369FE;G64…
HexNAc(5)Hex(5)Fuc(1)	Fucosylated	GT076	G25520XG		glycan	N-linked/Complex; N-linked/Core-fucosylated; N-linked/Bisected	Homo sapiens;Mus musculus;Rattus norvegicus	25.92	G48458AB;G23681NU;G50499BR;G40858NV;G13027RH;G03090HG;G51045UG;G40014XX;G86854GO;G25520XG;G45187EI;G23901NY;G33262YZ;G61792ET;G01378OV;G28723UT;G61627IG;G29228MX;G52038JM;G03889MY;G97693ZT;G54702KT;G26145IL;G47837MS;G93141AZ;G20218ZS;G93019KS;G08439GP;G17205DU;G08916CY;G66504LK;G12604EW;G47253CO;G38753OV;G32371XG;G10691MJ;G59024DC;G09650BK;G71606HZ;G91151XY;G58517TJ;G49280JI;G13583BZ;G74325TG;G22…
HexNAc(6)Hex(3)Fuc(2)	Fucosylated	GT077	G23626NI		glycan	N-linked/Complex; N-linked/Arm-fucosylated; N-linked/Core-fucosylated	Homo sapiens	25.45	G23626NI;G86102AA;G76012OT;G43453KC;G68679LW;G59984BF;G68651MF;G12524BD;G18960KY;G79190JZ;G70838JA;G49134ZT;G99419RR;G67913LB;G82592ZH;G30372WK;G06432WK;G34625UY;G18391RR;G27600GP;G07550TX;G66307RE;G61102WW;G84452UJ;G74254KM;G45074QQ;G61143ZV;G95345VY;G10488MI;G59540CB;G95001AQ;G21212XH;G40614LT;G02597KH
HexNAc(6)Hex(4)Fuc(1)	Fucosylated	GT078	G88948CY		glycan	N-linked/Core-fucosylated; N-linked/Complex	Homo sapiens	25.46	G88948CY;G55521GY;G45045RU;G84316BO;G93994MR;G72460OS;G71451NN;G24364HL;G24366XJ;G26215AL;G92320PF;G83945MQ;G24897QX;G15705XB;G30031SW;G03679BF;G68959TR;G51640FO;G56610MH;G52333TF;G63734KU;G22107KA;G37825LG;G79457WN;G71679MX;G90870DG;G61008CN;G21246OH;G37210VL;G51670CS;G09351VH;G90797SN;G79617NL;G35310KA;G04471LY;G23060KN;G61312PU;G59915YZ;G37046CZ;G55099PN;G46712PI;G49827WK;G99505XE;G30319FW;G93…
HexNAc(7)Hex(3)Fuc(1)	Fucosylated	GT079	G59361OW		glycan	N-linked/Complex; N-linked/Core-fucosylated	Homo sapiens	25.4	G59361OW;G00463XD;G02000AU;G45058LS;G33522ME;G00470UO;G91827TX;G86504RY;G29713JZ;G27669RW;G66655HQ;G71296WI;G20883QG;G68560MK;G90083OQ;G54278KA;G32332VU;G12061IK;G40358EZ;G63585HN;G48698GX;G82420AC;G06895PM;G07001AU;G68500FC;G38266JX;G80769AX;G75337UB;G11275FH;G29362FG;G05676RG;G97100SS;G67329OP;G71775LO;G68727RT;G36290XI;G54800IU;G87814KJ;G97684YT;G91034CB;G24528MX;G52039RG;G67367OT;G37438SW;G59…
HexNAc(4)Hex(7)Fuc(1)	Fucosylated	GT081	G81912AC		glycan	N-linked/Core-fucosylated; N-linked/Alditol-reduced; N-linked/Complex	Homo sapiens	20.37	G18011IN;G54286RQ;G68762AY;G32912BE;G58827PN;G08807TL;G29157QS;G81912AC;G70708LW;G95528UC;G60103QI;G67342MA;G05979RR;G03605XM;G39992DR;G28128KH;G41934AP;G90435TI;G33842PB;G62550PH;G01855OX;G66621EA;G62595EF;G07810DU;G13843CF;G27263RW;G23709VK;G86083QZ;G29032AL;G03228NK;G24977IR;G23175TS;G97801ZH;G73905BX;G35924KK;G35498PK;G09558HV;G80542OK;G33380RQ;G15664MX;G87524DG;G70378PA;G89649LQ;G95280UM;G43…
HexNAc(5)Hex(5)Fuc(2)	Fucosylated	GT082	G97765TT		glycan	N-linked/Complex; N-linked/Core-fucosylated	Homo sapiens	25.45	G62870ZM;G39372YR;G76741XB;G68020TD;G84144JO;G50378AV;G21890FV;G97765TT;G41331JX;G60215UL;G55396DW;G66265KN;G32898UF;G44660UQ;G35687VS;G31838XA;G80180SI;G21380FF;G95617FJ;G56271ML;G55327VV;G37841WI;G66122ZT;G61539GW;G13672YG;G87937HR;G52112MC;G98419CX;G27040MJ;G98217YG;G47531XE;G99403CC;G07429FY;G95061TN;G85891RL;G38908KI;G33295DT;G49980RY;G79595QQ;G64188CP;G26911EP;G36366CN;G74891FV;G70822IO;G29…
HexNAc(5)Hex(6)Fuc(1)	Fucosylated	GT083	G86357DX		glycan	N-linked/Complex; N-linked/Core-fucosylated	Homo sapiens;Mus musculus;Rattus norvegicus	26.02	G02226PP;G16961BB;G64282SO;G85288QT;G15214PF;G86357DX;G45359RY;G28948UC;G36523TZ;G44623TX;G23546LY;G02679YX;G74286KY;G85447US;G05279MG;G12920QL;G49105NA;G61505ZR;G48296OD;G45300SB;G51519NL;G21112KH;G45695EY;G20697MN;G19588HA;G57081YJ;G45498YC;G65186XA;G06656BE;G00551JZ;G08939IS;G35975NI;G78644BR;G86503RS;G25132GJ;G00432WV;G70800WO;G13537KO;G84368MT;G40482NA;G44327JQ;G59897WN;G36960FP;G50216QG;G66…
HexNAc(6)Hex(4)Fuc(2)	Fucosylated	GT084	G07262RR		glycan	N-linked/Complex; N-linked/Bisected; N-linked/Core-fucosylated	Homo sapiens	25.43	G07262RR;G87505EW;G91425YG;G26371XR;G83864PP;G09125WG;G53996MC;G45000ZN;G09571HJ;G64703DQ;G11911BT;G20698EO;G09255AF;G94754ZO;G04078TP;G64823DM;G23419AQ;G57565PX;G95415LS;G46512UJ;G10541QN;G19863GR;G28514LQ;G03812ZY;G66057ZP;G43682GE;G72725FT;G22702VY;G24202NU;G87389XI;G60141RP;G74771MN;G34693QT;G07922MT;G05104OH;G46108VA;G61636VN
HexNAc(6)Hex(5)Fuc(1)	Fucosylated	GT085	G09150LP		glycan	N-linked/Core-fucosylated; N-linked/Complex	Homo sapiens	25.46	G09150LP;G72221XM;G40124HY;G17893UF;G81107PN;G31747RS;G22137OG;G61088TM;G00503EE;G07589QZ;G74716XL;G09578TK;G15987FM;G21729HC;G59456VR;G56852BX;G89905SH;G64725VJ;G95473VJ;G03921DY;G13370OX;G74256AQ;G72923FK;G00167VE;G81101GO;G26030JN;G76746DW;G35398OT;G45756OH;G41540QC;G32080QS;G01828CI;G04715AF;G90951IM;G16883LE;G60508YL;G89098OM;G69364JQ;G69018AJ;G06283RQ;G05801RW;G45660WC;G24767EG;G06032HI;G44…
HexNAc(7)Hex(4)Fuc(1)	Fucosylated	GT086	G25350TT		glycan	N-linked/Complex; N-linked/Core-fucosylated	Homo sapiens	25.46	G25350TT;G68758PE;G20170YB;G65365UP;G30857WQ;G94926TV;G81153QC;G63714PL;G06578MY;G92417HI;G96782OT;G93683YO;G06853GH;G68551IQ;G76075NA;G06581HO;G62333MG;G50933UG;G11012KS;G07800ED;G70594XD;G47031UJ;G43447HY;G08826KQ;G69457SW;G14554IP;G96968IA;G55271RI;G26442UP;G29256WH;G39592HT;G78787DI;G31299AR;G32098XC;G78447QN
HexNAc(8)Hex(3)Fuc(1)	Fucosylated	GT087	G29377XJ		glycan	N-linked/Complex; N-linked/Core-fucosylated	Homo sapiens	25.38	G29377XJ;G44533KV;G13515ZY;G24870CO;G71320DE;G03165SD;G47155QQ;G84227HS;G98836DL;G90039BP;G68696RQ;G96416FQ;G79344MI;G54986EB;G25142NH;G45217YN;G47023LO;G69408QG;G08799JV;G92979HX;G63803GG;G90211BB;G64964LN;G40709MW;G20959HZ;G87749GH;G03641VM;G78073TS;G06281SB;G85554XF;G49642SA;G46982GD;G69505HR;G69274TJ;G64717JC;G73602OZ;G08490CT
HexNAc(5)Hex(5)Fuc(3)	Fucosylated	GT088	G07041CT		glycan	N-linked/Core-fucosylated; N-linked/Arm-fucosylated; N-linked/Complex	Homo sapiens	25.45	G82216JH;G10082ZS;G74678FD;G06175CN;G49473DH;G53611MH;G18140HR;G73544PN;G07041CT;G70945OS;G96489SM;G41742IZ;G20767LB;G94163JU;G52692IB;G02441OB;G40268BC;G99647DZ;G11256DQ;G68817WF;G61956VN;G55084NR;G07681KR;G26557AV;G43997BS;G01107YB;G98243KG;G81324MV;G96484CT;G97622MB;G22625SJ;G69107AL;G74912VG;G98950NS;G03272YQ;G98590PE;G65015ZK;G73515IW;G29629ZD;G82889XG;G25764FB;G48644HC;G82430BO;G58819SR;G12…
HexNAc(5)Hex(6)Fuc(2)	Fucosylated	GT089	G68283NG		glycan	N-linked/Complex; N-linked/Arm-fucosylated; N-linked/Core-fucosylated	Homo sapiens	25.5	G81867VC;G84472HT;G68283NG;G74264KM;G08709JB;G52567OL;G85098WU;G05746XD;G26142HL;G52003QG;G52782YT;G57937LQ;G18286BM;G62973JK;G29695SR;G28436VD;G36225RM;G44825QL;G57762GE;G13441KG;G86018QV;G67608DN;G32854OK;G62960MX;G32522KP;G50959AX;G82035KS;G19626TP;G81356WP;G92279MO;G60951JA;G35068DX;G53977IC;G36244SG;G47274MT;G81384WY;G55779ES;G66163OV;G66933CM;G47645YK;G30651IU;G43603TQ;G96223WK;G92359VA;G76…
HexNAc(6)Hex(5)Fuc(2)	Fucosylated	GT090	G16546ZZ		glycan	N-linked/Bisected; N-linked/Complex; N-linked/Core-fucosylated	Homo sapiens	25.43	G03944IG;G16546ZZ;G16739XK;G62837IG;G94232LU;G33981FE;G08608DR;G04672QB;G61613II;G79790LK;G04467BX;G76127VR;G82227EQ;G64127GJ;G44182FH;G88757PX;G26298FT;G09142NP;G41387DW;G98348QS;G73223XO;G27432KC;G54384PL;G76975IV;G82356VZ;G64808LD;G82871IM;G13009PB;G99160VY;G96635YG;G49652WF;G29666DI;G06741XC;G65612XR;G85554PZ;G41085IJ;G99112UB;G45771VM;G26166NJ;G03598AI;G91857IX;G95590HB;G05608EC;G79849TQ;G50…
HexNAc(6)Hex(6)Fuc(1)	Fucosylated	GT091	G95898GD		glycan	N-linked/Complex; N-linked/Bisected; N-linked/Core-fucosylated	Homo sapiens	25.48	G32660RB;G66482QZ;G95898GD;G84783XD;G01120GS;G15065YV;G36134VO;G33284WZ;G96079KC;G09026AJ;G83433HW;G84153KU;G56791SN;G79089EU;G04855ZO;G63710WS;G99770NO;G70617CF;G69964CA;G34277BH;G69983FE;G79029VZ;G44326UJ;G30644AZ;G12643ES;G91215YF;G81353SK;G16864TR;G40045PY;G67998RB;G43602WF;G70375MX;G80735OA;G08205LJ;G33202XC;G42619IV;G60941RE;G66572SF;G86202BL;G52886RR;G89255EP;G87349YT;G78097CL;G13976WV;G57…
HexNAc(9)Hex(3)Fuc(1)	Fucosylated	GT092	G22246QW		glycan	N-linked/Core-fucosylated; N-linked/Complex	Homo sapiens	20.41	G22246QW;G08492JZ;G71356JZ;G78502KD;G65796FM;G93365SG;G82036IP;G25094AH;G13495XB;G73981VW;G96385XQ;G37692EO;G05926FW
HexNAc(5)Hex(6)Fuc(3)	Fucosylated	GT093	G90974PL		glycan	N-linked/Core-fucosylated; N-linked/Complex; N-linked/Arm-fucosylated	Homo sapiens	25.06	G90974PL;G24132CP;G54073XZ;G43660IT;G59303WP;G96577RX;G41126SR;G91147LL;G17437BX;G27316ME;G41811VQ;G40670DJ;G95919TI;G68907ZA;G69976JD;G35929YH;G39509DP;G51908QJ;G66580IT;G88416XN;G49120UY;G62460UH;G07089VQ;G10617KL;G14232GJ;G09325HD;G38611TY;G43680QJ;G52407QQ;G62595XB;G57398RJ;G57605JU;G08729NX;G00120OY;G22657OF;G78583CA;G87123QX;G46327XR;G62654HS;G62065RK;G76513JF;G15470UW;G02618MZ;G64597KF;G89…
HexNAc(5)Hex(8)Fuc(1)	Fucosylated	GT094	G75087EW		glycan	N-linked/Core-fucosylated; N-linked/Complex; N-linked/Alditol-reduced	Mus musculus	20.43	G75087EW;G54149OE;G95994EE;G20692QU;G65466VT;G59130GH;G79794WE;G92826BL;G65277OQ;G81375TC;G60743GT;G77475MM;G11929SN;G39595CR;G46432HW;G59458AW;G03207XQ;G74928QN;G86781KH;G72690KN;G33862NZ;G28144EE;G94770AN;G77608VQ;G45934LD;G15867JB;G14716YL;G53951ZA;G82761DR;G11163NQ;G07008XD;G03840SS;G01134UQ;G55137LW;G33416PL;G61065XW;G42384GG;G46018FV;G30128LJ;G89875GG;G33017GB;G85077PX;G28309UJ;G03830CT;G58…
HexNAc(6)Hex(6)Fuc(2)	Fucosylated	GT096	G82140BL		glycan	N-linked/Core-fucosylated; N-linked/Complex	Homo sapiens	25.45	G01635ZC;G54064BC;G82140BL;G84543RP;G26896YH;G54639VI;G47171PS;G62411TF;G35013TY;G29501UT;G13646GG;G53098FA;G87018HM;G23458QH;G90033AN;G09019KT;G03347EL;G58244GN;G56621NM;G26877LE;G62945MQ;G17286ZM;G95019KZ;G37868JH;G29931YE;G22043HZ;G78768UQ;G62415QZ;G50869YE;G24914SY;G27459KS;G79508LR;G62681SA;G40363YE;G09255SB;G45978IP;G87026IC;G12054UE;G63198FP;G05049IC;G66370UY;G99741GR;G74252PR;G06377DE;G22…
HexNAc(7)Hex(6)Fuc(1)	Fucosylated	GT097	G23484GM		glycan	N-linked/Core-fucosylated; N-linked/Complex	Homo sapiens	25.5	G23484GM;G27290LL;G93446UA;G50343XZ;G90712YJ;G66341WM;G55992JL;G58288KD;G54782QY;G79420SO;G25379SA;G16057DE;G23210FC;G92940AF;G91180QG;G08371QU;G28449NP;G56427QU;G43838OY;G66102DS;G23773ZI;G10006KY;G24382RE;G30973LD;G66073OH;G74396ZF;G56043OY;G19410AK;G47446LW;G64865PC;G98130KM;G78955IC;G42686BI;G97139MY;G96154EW;G95762CJ;G30970QQ;G36185ZD;G89009DQ;G59331IV;G01608SJ;G15333MM
HexNAc(9)Hex(4)Fuc(1)	Fucosylated	GT099	G60963AS		glycan	N-linked/Core-fucosylated; N-linked/Complex	Homo sapiens	25.5	G60963AS;G07292LK;G67534LV;G52358QA;G08174SZ;G48877GX;G90740AN;G12238AG;G75418YA;G37659EV
HexNAc(5)Hex(6)Fuc(4)	Fucosylated	GT100	G32671AN		glycan	N-linked/Complex; N-linked/Bisected; N-linked/Core-fucosylated; N-linked/Arm-fucosylated	Mus musculus	25.06	G32671AN;G35139NO;G33370EK;G43869EE;G43075VF;G05982NR;G63612SE;G95133RI;G26271XI;G25097RR;G51050LD;G27587OB;G93162SU;G76190UX;G25853OY;G34495UB;G32484LQ;G99111LK;G84053UW;G72291TK;G46077HB;G24332CA;G65114FX;G63395BB;G60834IK;G34794YT
HexNAc(7)Hex(7)Fuc(1)	Fucosylated	GT103	G75520NV		glycan	N-linked/Bisected; N-linked/Complex; N-linked/Core-fucosylated	Homo sapiens	25.04	G23936WL;G39005ZB;G75520NV;G44325XR;G35679TE;G43131ZX;G21159AT;G01868JD;G74093LU;G45883VE;G88966ZO;G74324QB;G89168LM;G51956RJ;G47186PA;G06809IG;G28235NF;G44362OF;G92697XR;G80733LA;G77181OD;G60521JM;G83133WF;G43230YB;G38051NL;G34399PU;G16125XL;G97532DL;G17650MH;G26446JY
HexNAc(6)Hex(7)Fuc(3)	Fucosylated	GT104	G74320MK		glycan	N-linked/Bisected; N-linked/Arm-fucosylated; N-linked/Complex; N-linked/Core-fucosylated	Mus musculus	24.97	G74320MK;G22276PO;G87260SO;G84680HD;G26892SG;G32518YQ;G91386RN;G60610NA;G62307SM;G39444QC;G78205VT;G47253VG;G93138GI;G35541EV;G42789YX;G04820IN;G83208TE;G96602YW;G15827LG;G07107DH;G14689PP
HexNAc(7)Hex(8)Fuc(1)	Fucosylated	GT105	G31991IV		glycan	N-linked/Complex; N-linked/Core-fucosylated	Homo sapiens	25.58	G31991IV;G40428GO;G75308SV;G53854XZ;G77149EE;G12436UO;G85479RL;G78374AB;G71919QK;G36436SB;G17791VR;G66685IX;G16389EC;G94536SD;G14015IL;G01613KN;G02122FK;G77244ZA;G09902CG;G36362BK;G87264NH;G67505LV;G30121LP;G59471JC;G01223AA;G31627MW;G12746TT;G75023MF;G78848UG;G67474DW;G18163ZO;G27388WO;G83645LY;G53046TR;G04838UQ;G71289YC;G60683IM;G14567OB;G31544HA;G55216FT;G36787EI;G99165YY;G82773SI;G75475RA;G35…
HexNAc(3)Hex(4)NeuAc(1)	Sialylated	GT109	G14996IQ		glycan	N-linked/Other	Homo sapiens	25.47	G33138MM;G27530PD;G33079YK;G61147VR;G83007AG;G43750PC;G70827FX;G81164ED;G59686NP;G15149UW;G14996IQ;G06209KS;G97720QM;G27165KO;G87418CY;G98666DD;G81960EK;G88421PE;G75448JJ;G21005TQ;G12715AH;G62112AO;G31865AG;G99258WN;G38362AS;G40578SN;G02410EE;G41036NU;G98338IO;G68828SF;G94449IF;G61370BB;G70829NO;G31565BP;G09057YJ;G94309NH;G17941LH;G95166FG;G41787AW;G44513XM;G45479GM;G72291OX;G95865ZB;G61551YB;G21…
HexNAc(3)Hex(4)Fuc(1)NeuAc(1)	Sialylated	GT111	G48954CA		glycan	N-linked/Core-fucosylated	Homo sapiens	25.42	G66995VS;G80088VB;G99663DA;G19085AS;G54322HH;G54105KA;G58423BB;G60892SA;G41505WN;G89333JG;G61849TH;G48954CA;G44617UT;G84852GW;G33269XL;G81581UV;G71146MY;G46759WS;G59576IJ;G30109UP;G58809AD;G53923UR;G05319BS;G37986HU;G95984JN;G67719WQ;G12531EE;G24195NC;G05619KO;G43216EX;G23099XP;G45578XY;G10897BF;G09839ES;G38883ZX;G98054FV;G54811KN;G18410UY;G37442IW;G13825LK;G71221VI;G11870QZ;G72791KH;G36588OE;G82…
HexNAc(3)Hex(5)NeuAc(1)	Sialylated	GT112	G53962WT		glycan	N-linked/Hybrid	Homo sapiens	25.46	G96214EI;G04817LD;G77828MY;G85766UK;G53962WT;G24440EI;G55321QC;G66116BW;G79982IL;G83624CJ;G15683CN;G97575FW;G89343RJ;G83393GK;G82273ZM;G85176IW;G68427CL;G45454HN;G41449ZD;G72762SJ;G74859CV;G04930QT;G27357MT;G52308VC;G69299FB;G82463GQ;G37399XV;G54466RT;G49933AX;G15503SL;G52928OQ;G71298BD;G36861QC;G76610HM;G08371VN;G20363CT;G52558CF;G43677XO;G91591ER;G44479SH;G91558YX;G10169QE;G16026TZ;G76483WK;G31…
HexNAc(4)Hex(4)NeuAc(1)	Sialylated	GT113	G04791QM		glycan	N-linked/Complex	Homo sapiens	25.45	G48989LO;G36262HG;G26511YU;G03565BV;G29361QX;G23405LR;G93580VA;G96486IM;G01599KP;G04791QM;G90725ZC;G13290KJ;G88509SO;G28839WC;G27170NH;G24585JV;G34582DB;G70851FQ;G36218DJ;G46107JU;G78910WQ;G40245CP;G59877ET;G17661OZ;G28579RV;G03987JH;G03369CY;G68784OK;G73139AM;G07323UU;G67983WD;G40252XD;G07783DH;G87267JO;G83204BU;G31916IQ;G45504EY;G30844CL;G16759KR;G81528UX;G10255XW;G62446JD;G52153CS;G48802KI;G36…
HexNAc(3)Hex(5)Fuc(1)NeuAc(1)	Sialylated	GT115	G35599NO		glycan	N-linked/Core-fucosylated; N-linked/Hybrid	Homo sapiens	25.43	G18136DY;G57445HD;G23325BK;G49312MM;G25689LI;G34663UW;G90377FE;G55748AZ;G59951FE;G35599NO;G10300DY;G83258AP;G30439IP;G39431MA;G85121UD;G17268FT;G17978LE;G75090UL;G08380AT;G86822MM;G24191XX;G36766KS;G46946SC;G34730YF;G67324HN;G44223QP;G52302PL;G48595FA;G51715FH;G10463IQ;G94070CG;G68452OO;G67302OM;G99335SW;G31594LR;G69492TQ;G63041LO;G15075HJ;G04852LJ;G16019JF;G47193BS;G33056EO
HexNAc(3)Hex(6)NeuAc(1)	Sialylated	GT116	G65890UA		glycan	N-linked/Hybrid	Homo sapiens;Rattus norvegicus	25.5	G65890UA;G92570PJ;G38586WN;G14696LD;G75847DX;G61302NC;G27122CE;G49043NO;G47613FH;G04576KS;G74290AC;G79477YQ;G93164KQ;G71917KP;G74066YL;G99110FH;G26600MH;G87009PS;G95450GE;G61551RF;G04146DI;G78502FJ;G76331QP;G47706TA;G45957IW;G12143FS;G93776NO;G23294PN;G01650EU;G19242QH;G37581LU;G79713BZ;G64330NA;G25700EP;G54950JZ;G60269YM;G55036HU;G28230EL;G18267EU;G46951KU;G51149EA;G78616NO;G31261NL;G60644BF;G40…
HexNAc(4)Hex(4)Fuc(1)NeuAc(1)	Sialylated	GT117	G43694RQ		glycan	N-linked/Complex; N-linked/Core-fucosylated	Homo sapiens	25.52	G24833OQ;G65921QW;G31751VR;G12410BU;G74907TO;G10712PK;G14164JJ;G99941DT;G17692UQ;G74539CA;G44503UE;G18060CQ;G75139ML;G95367FP;G49671KH;G43694RQ;G23295TF;G68937TM;G63787RZ;G48489PM;G46768QH;G06601SQ;G75303RX;G50131RA;G82514MH;G54380FJ;G69159WK;G96896RL;G71782CJ;G19447ZX;G58551VR;G28959FS;G10421KO;G48409OW;G43301TW;G68832TW;G75750DH;G57001BK;G59234CC;G01680CB;G75859QM;G15747DD;G27719XP;G97052YY;G50…
HexNAc(4)Hex(5)NeuAc(1)	Sialylated	GT118	G91365ZQ		glycan	N-linked/Complex	Homo sapiens	25.88	G85136IQ;G00105XF;G91360AG;G11860RT;G91365ZQ;G45560HM;G75850OP;G07995VK;G93284HQ;G76675AB;G81282CC;G71269BI;G87433AX;G62785VB;G36598FV;G21823MR;G04909DG;G57413FT;G73455AR;G50739NP;G09811YI;G65835SY;G37868ZX;G46754UW;G06356OH;G69752OZ;G79446WY;G07990UY;G58236FD;G68318SH;G01670UQ;G37591JC;G27170BX;G44826KU;G59281EP;G43366RC;G14889QM;G17849ZC;G18609BT;G08646YJ;G42846BO;G71309WZ;G77177HT;G11942BB;G58…
HexNAc(5)Hex(3)Fuc(1)NeuAc(1)	Sialylated	GT119	G44339YF		glycan	N-linked/Core-fucosylated; N-linked/Complex	Homo sapiens	25.21	G44339YF;G62091GQ;G73888CI;G41223DK;G85228QD;G62792OG;G45264AM;G81358TE;G83257QY;G35416FS;G60869NB;G35253PZ;G40968WZ
HexNAc(5)Hex(4)NeuAc(1)	Sialylated	GT120	G25835MT		glycan	N-linked/Complex	Homo sapiens	25.46	G25835MT;G86705PH;G49991UY;G61726TP;G55504WE;G55041IW;G84287MH;G03764XL;G44132BD;G35626TC;G41731DX;G03873JW;G24835MQ;G86182NS;G92466WU;G12472CC;G34748WY;G16038YA;G47822QX;G13267ZY;G59029AQ;G60667OL;G55015QS;G66866LE;G29870RM;G86188FJ;G03004PD;G22795QB;G78255XL;G04964UA;G65697SK;G23601EL;G95426VJ;G14035PE;G26399DO;G60065IV;G74372YP;G41323XJ;G68712AK;G36292UY;G87593LV;G63814RL;G26123CC;G37973OF;G01…
HexNAc(3)Hex(5)Fuc(1)NeuAc(2)	Sialylated	GT121
HexNAc(3)Hex(6)Fuc(1)NeuAc(1)	Sialylated	GT122	G37166HP		glycan	N-linked/Core-fucosylated; N-linked/Hybrid	Homo sapiens	25.43	G37166HP;G12511VU;G65575TV;G79810PX;G61714PI;G42713IF;G29969FK;G06131JN;G64144LP;G88365LW;G10773YW;G09528DL;G21109OS;G93107BF;G22946YB;G09009DV;G71153ZE;G92061JJ;G67628PC;G42155ZX;G72404VA;G85964RL;G42268WK;G49022TK;G75566BJ;G20854OC;G96091TT;G67733JP;G42184CY;G51511NW
HexNAc(4)Hex(5)Fuc(1)NeuAc(1)	Sialylated	GT123	G11041DA		glycan	N-linked/Complex; N-linked/Core-fucosylated	Homo sapiens;Rattus norvegicus	25.81	G06216JP;G21268CL;G48050CZ;G04400AY;G08757HG;G11041DA;G53752TA;G30460NZ;G07392QY;G69982RY;G54505OS;G44444MB;G88068QT;G85678WN;G83461WR;G22674CI;G81413UE;G25837HW;G96095QD;G76242WH;G28362DW;G89417VQ;G03584KV;G45495MK;G57141NR;G35061TJ;G05950HG;G75221WP;G62831KM;G50903RY;G12708JQ;G78019KD;G62130AA;G84452RH;G63565MO;G69996RR;G33685ZQ;G82221BU;G06731AE;G70382WT;G46031NV;G02646YL;G88242BL;G01361CV;G47…
HexNAc(4)Hex(5)NeuAc(2)	Sialylated	GT124	G84467IZ		glycan	N-linked/Complex	Homo sapiens;Mus musculus;Rattus;Rattus norvegicus	26.19	G15945ON;G32648IV;G93529RD;G66788KX;G12873UA;G69235GE;G45522SR;G78116WJ;G15286HU;G70013RS;G91208CS;G65508OC;G92466CT;G79342RE;G29895LZ;G56082OV;G67355XO;G90477RA;G43177PB;G84467IZ;G42358LZ;G77252PU;G14047PA;G53276NK;G51793MY;G25067TK;G37020YV;G47832TO;G34449FW;G80123ZU;G95660LN;G58489ZK;G98205FV;G20966IA;G59616TT;G00875VP;G70898AL;G48414YA;G31668AP;G96915NW;G52971DE;G35722YG;G39764AC;G82368PU;G09…
HexNAc(4)Hex(6)NeuAc(1)	Sialylated	GT125	G99448WD		glycan	N-linked/Complex	Mus musculus	20.38	G99448WD;G36157OV;G85652EW;G96338EK;G75052YA;G93780IW;G56256XB;G55706KC;G25418HZ;G27126ED;G55974RB;G02284UY;G41820ZZ;G77755RE;G42686NP;G57863LA;G22678XU;G90858SP;G83735HV;G04554UL;G25471TR;G59141EN;G96585HS;G56039JB;G42501VF;G01657DW;G82341NZ;G23811AK;G33089BG;G42702VU;G54659TT;G06123VV;G50791ES;G05979QC;G94407CM;G52326GT;G93955WL;G94281RO;G62056RD;G41092IE;G86937KG;G47311ZI;G21379KR;G42562GD;G85…
HexNAc(5)Hex(4)Fuc(1)NeuAc(1)	Sialylated	GT126	G80578OK		glycan	N-linked/Core-fucosylated; N-linked/Bisected; N-linked/Complex	Rattus norvegicus	25.44	G75235YS;G42112OK;G80578OK;G17848HM;G67942CH;G71797UT;G66751BK;G36167NI;G16265MV;G29895JE;G51705EB;G39841VH;G58481XO;G85196QC;G31393GR;G65896IX;G34306IB;G56069TX;G51177EP;G14176QY;G14367JE;G23416CI;G87854BA;G04528DU;G20088JQ;G35120AS;G83159ZN;G15720UK;G01730TA;G48318RH;G89835HT;G27509ZF;G28688RT;G51722UJ;G39988UV;G72667IM;G44953PJ;G48945UO;G30723RE;G98218PF;G37385TT;G61718TK;G96484SJ;G04743RS;G44…
HexNAc(5)Hex(4)NeuAc(2)	Sialylated	GT127	G10258MC		glycan	N-linked/Complex	Homo sapiens	25.52	G10258MC;G42440OJ;G87656FV;G84329MX;G58742HD;G11321RX;G54612UD;G37412TK;G67549HD;G54042WO;G82841UV;G63240YA;G44152CO;G38625SV;G84167AV;G67020AY;G72049UT;G88229ZV;G50509CK;G11144IF;G61833IO;G38290PW;G01722AX;G52245AY;G70278QZ;G15187JJ;G19086BQ;G58221RE;G14839YM;G52598RF;G79504ED;G42233EG;G22877AV;G11141KE
HexNAc(5)Hex(5)NeuAc(1)	Sialylated	GT128	G25140TA		glycan	N-linked/Complex; N-linked/Bisected	Homo sapiens	25.42	G25140TA;G53989JC;G00830CM;G72356JA;G97814YJ;G52231BF;G23024PQ;G40791GU;G05365PX;G13849JB;G44204WA;G58039DV;G87721BR;G40734VV;G66760KM;G83646BJ;G19697JA;G85319UV;G32156DB;G86681BW;G72334XM;G98190RD;G90618SW;G57943ZV;G68572OG;G23290TL;G65799WV;G75039HL;G01223IC;G55040UL;G57149GY;G79256WE;G56259BH;G66602EI;G26796WO;G15289EW;G80171QI;G13359TO;G55640OH;G52681LT;G61150FY;G09237BA;G87442NP;G82865BT;G48…
HexNAc(6)Hex(3)Fuc(1)NeuAc(1)	Sialylated	GT129	G00743WU		glycan	N-linked/Core-fucosylated; N-linked/Complex	Homo sapiens	25.38	G00743WU;G81877PA;G64706DG;G48848IF;G57084IU;G59149SL;G98549NZ;G52776UT;G13528WO;G41536ZF;G36102LE;G08110WX;G33556XM;G09826WW;G21627CA;G94166OZ;G76497KR;G91945RF;G86847VO;G80520AJ;G56450GE;G61256FT;G12621YH
HexNAc(6)Hex(4)NeuAc(1)	Sialylated	GT130	G42826YI		glycan	N-linked/Bisected; N-linked/Complex	Homo sapiens	24.94	G42826YI;G99966GV;G23505EP;G50392ZV;G65680SX;G45155FK;G46314PI;G74612QZ;G93405VL;G11010YY;G33753EI;G39374GZ;G45378DO;G40534LY;G66717CC;G72650QL;G88931YV;G25946GS;G66776UP;G47982FB
HexNAc(4)Hex(6)Fuc(1)NeuAc(1)	Sialylated	GT133	G99610EG		glycan	N-linked/Core-fucosylated; N-linked/Complex	Mus musculus	25.34	G99610EG;G82388RB;G36701GV;G01406RR;G91511MZ;G18442YA;G42415XD;G78276SQ;G41937ED;G37260FV;G28153EC;G50112PT;G31894KJ;G75764FQ;G91518OM;G42823LH;G39557EZ;G92015OM;G25164FO;G93780GR;G89370FG;G39887ME;G54375EU;G59600VW;G87550UN;G92625FO;G48341FU;G91322IG;G82830MN;G15038BD;G56691CA;G93707PO;G31019WF;G88878CV;G38955TH;G27571QK;G05794RZ;G55453IK;G53170RJ;G39722LF;G00738BQ;G62254QB;G07451AO;G72828OR;G48…
HexNAc(4)Hex(7)NeuAc(1)	Sialylated	GT134	G36995QY		glycan	N-linked/Hybrid	Mus musculus	20.11	G36995QY;G50644WX;G86226EA;G31986NC;G61530CE;G67646EV;G29680KY;G56376TA;G29565HU;G63904JQ;G46058VP;G54939AX;G69123BU;G77186KY;G99402IP
HexNAc(5)Hex(5)Fuc(1)NeuAc(1)	Sialylated	GT136	G91023GB		glycan	N-linked/Complex; N-linked/Bisected; N-linked/Core-fucosylated	Homo sapiens	25.53	G91023GB;G57504TA;G23340ZN;G48648VZ;G33947BV;G80759CD;G86632ZU;G05850WN;G58063ME;G61465OY;G21327TO;G24202BK;G51500VV;G79018NX;G00531ZU;G37491LV;G72905QH;G42295MA;G29884LW;G10483PN;G58561KE;G50036VV;G11948QD;G71145QW;G76887WW;G15887VX;G18958EQ;G45285RN;G18890TE;G85702AE;G75601RG;G72011DH;G01606CH;G81174YQ;G85555HC;G39401OQ;G84817HK;G79340ZK;G39309FI;G02030ZB;G12580WI;G65307KA;G14068WV;G10733HY;G35…
HexNAc(5)Hex(5)NeuAc(2)	Sialylated	GT137	G14998UC		glycan	N-linked/Complex; N-linked/Bisected	Homo sapiens	25.5	G14998UC;G50779LX;G33780DA;G31372JR;G62781GE;G73907HE;G14854WL;G41865ZJ;G42989XH;G47679MT;G49462EF;G04820ZR;G36348OS;G78071LY;G98732QD;G99493HM;G26403SG;G98611JV;G05698FC;G20873FQ;G01244DB;G84709FG;G56830SM;G83508KY;G48069JX;G19124KK;G71118NV;G42365AT;G23511JD;G20266PH;G88500SX;G93204KY;G10650OV;G12187FG;G28763UO;G84494PZ;G36891UZ;G85122WC;G12139OQ;G00598SQ;G89799OK;G16005BJ;G58926NQ;G20746DT;G59…
HexNAc(5)Hex(6)NeuAc(1)	Sialylated	GT138	G49478NM		glycan	N-linked/Complex	Homo sapiens	25.39	G19430QH;G49478NM;G46568MX;G73073LQ;G68866GS;G84369XK;G38738YC;G27383GK;G16758MX;G79578JB;G43301PF;G09322OS;G81873QA;G17164DX;G64693IG;G09276TA;G71914DZ;G35791OW;G11800WA;G44883NU;G02251YG;G67656PN;G47299BP;G82763XK;G33438CM;G54696PD;G23437PF;G01178HS;G00955WX;G75348SF;G95761EB;G71785HW;G06285KB;G87300XC;G93374GV;G45071EF;G31021LA;G24203XI;G95324TW;G05953WP;G30838QM;G61576RZ;G64901XZ;G37206AU;G29…
HexNAc(5)Hex(6)Fuc(1)NeuAc(1)	Sialylated	GT144	G00155YT		glycan	N-linked/Complex; N-linked/Core-fucosylated	Homo sapiens	25.33	G00155YT;G53280MT;G44121LY;G58444TO;G32854GF;G48275DN;G80920TO;G90352XZ;G59331KK;G77122IZ;G32246SI;G54422SY;G53572QC;G41611UP;G86475BX;G12727SF;G54904QW;G21986MJ;G51743KG;G42735RP;G74111QE;G86280ZQ;G79066FM;G38667ZB;G43454VB;G83393QM;G21667GZ;G77282MO;G15365AE;G96569SZ;G72774FL;G45287IG;G13541NC;G52962ZI;G31767LY;G17568ZS;G76953NP;G15320FW;G69811HR;G81263BG;G86752LQ;G69758TR;G57466QX;G36066DO;G04…
HexNAc(5)Hex(6)NeuAc(2)	Sialylated	GT145	G75120WS		glycan	N-linked/Complex	Homo sapiens	25.52	G56265FS;G75120WS;G99074EO;G16155TD;G73759SD;G56549DH;G66282NU;G89664KV;G52126RR;G31639NG;G14572XX;G91130VE;G29500SJ;G61151LQ;G90202LF;G98455QP;G13661YX;G47741BL;G69672LF;G67642SS;G00413UF;G59594CP;G63413QV;G75082OS;G99141XX;G06607JJ;G33841EB;G24705DL;G84558OA;G39299DH;G72407WU;G36727AR;G82113OO;G98516TP;G13631VW;G18720ZB;G79989JJ;G40865GN;G33225NX;G72156EQ;G21211KU;G26121NN;G83192FQ;G30879ZB;G90…
HexNAc(6)Hex(5)Fuc(1)NeuAc(1)	Sialylated	GT146	G41786IU		glycan	N-linked/Core-fucosylated	Rattus norvegicus	24.33	G41786IU;G96486FH;G24954UD;G43638QT;G20528HD;G72961RM
HexNAc(6)Hex(6)NeuAc(1)	Sialylated	GT147	G80678MA		glycan	N-linked/Bisected; N-linked/Complex	Homo sapiens	24.9	G80678MA;G18211PK;G52627IB;G02315DX;G85282JO;G90670ZD;G97628LQ;G66313YW;G35655SC;G38659HF;G32646BW;G88235NV;G05553PQ;G87641EM;G06407UW;G04355NX;G11318MQ;G09583VP;G19536OF;G65761OP;G56624DD;G97002XV;G70091CH;G73410JO;G73390OW;G72559TO;G86943FJ
HexNAc(5)Hex(6)Fuc(1)NeuAc(2)	Sialylated	GT149	G91905FJ		glycan	N-linked/Complex; N-linked/Core-fucosylated	Homo sapiens	25.61	G91905FJ;G62765SF;G38022PE;G80537QW;G16529MG;G96503EZ;G10228OD;G42686NQ;G72580QS;G16150CJ;G01543ZX;G74239ZQ;G45661NA;G58848QS;G75977KH;G00800WJ;G22208HN;G25713RA;G64076LG;G00553AN;G06215XQ;G79939YZ;G41929NX;G58232MG;G52754KY;G61575RT;G97123TW;G21454AE;G25460BQ;G72356VO;G31341PC;G58571IP;G59345UT;G44361OH;G32510IZ;G64048GU;G84223RT;G54338PJ;G37306TB;G56770AH;G96916QO;G47961DI;G92057EA;G50782LR;G49…
HexNAc(6)Hex(5)Fuc(1)NeuAc(2)	Sialylated	GT153	G50135PA		glycan	N-linked/Complex; N-linked/Core-fucosylated	Rattus norvegicus	25.42	G50135PA;G01817YC;G19075PM;G26014MK;G59813BD;G56703XH;G62142PS;G87015RU;G19517GM;G17041TR;G00948WV;G86598ZY;G25505NO;G52367SW;G75472NY;G34718WT;G27640AW;G88885UE;G97876DH;G34980LJ;G46810SC;G00459BD;G69860JP;G72597SM;G57292HF;G90066XJ;G52361YY;G39873XY;G75523OL;G14694NF;G81407FM;G15902GI;G12986GJ
HexNAc(6)Hex(6)Fuc(1)NeuAc(1)	Sialylated	GT155	G27996AZ		glycan	N-linked/Core-fucosylated; N-linked/Bisected; N-linked/Complex	Rattus norvegicus	24.45	G27996AZ;G56102PZ;G98961TI;G05951JM;G02558LA;G31596VW;G54417MJ;G01923XE;G05343DC;G18295XA;G68125GD;G87140NS;G50817TZ;G58585VB;G42173FT;G67025AF;G20377JL;G14440FH;G32225EF;G56194CX;G68490OW;G07238DT;G80729WA;G30593ZL;G56513ZL;G54384CK;G43825IQ;G89718HW;G95827YG;G78146WJ;G49470BI;G12437ZR
HexNAc(6)Hex(6)NeuAc(2)	Sialylated	GT156	G40554DX		glycan	N-linked/Complex	Homo sapiens	25.52	G40554DX;G24131KD;G83540SE;G05360PA;G37881RL;G12318EJ;G71923IX;G79349EV;G34561BL;G63782AK;G24936MG;G97078FW;G70478PS;G24371XA;G23378YH;G25264CN;G93154HG;G85501TK;G75860QV;G38643HC;G69167MP;G75584UI;G24972DX;G11555UY;G16591FM;G49755GI;G13507RY;G56300OC;G84727TC;G04614YY;G24168SM;G31140SV
HexNAc(6)Hex(7)NeuAc(1)	Sialylated	GT157	G24501HF		glycan	N-linked/Complex	Homo sapiens	25.3	G24501HF;G88067KZ;G93999ON;G29783JJ;G83252PW;G21010YO;G11450PA;G86260IV;G41882MT;G44753VC;G73775WR;G17909DH;G76073FF;G54584ER;G08194HH;G53485VW;G91832SW;G43070PV;G45108QT;G56740AO;G84106ZV;G98211UF;G69315KN;G94267KU;G91077AF;G01208GZ;G72999XC;G59722IA;G36122ZH;G97763ON;G72354DK;G01791IN;G07232FJ;G65900XG;G07091AK;G99047AA;G20178AP;G28482WD;G94548ZQ
HexNAc(5)Hex(6)Fuc(1)NeuAc(3)	Sialylated	GT158	G91413ZX		glycan	N-linked/Core-fucosylated; N-linked/Complex	Homo sapiens;Mus musculus;Rattus norvegicus;Rattus	25.86	G94974XB;G03246MZ;G59874JZ;G53331NQ;G67371LF;G30258SY;G87655FC;G75707EC;G60471KT;G99090XZ;G91413ZX;G45209NR;G97674NY;G43702IX;G33241WC;G57955DP;G53342VT;G62408IZ;G98956LI;G00227RN;G37320GX;G24432GW;G74815GQ;G15016TE;G51941GC;G44268RP;G05751AZ;G84331QL;G71527NE;G00814BW;G70263JI;G98425JK;G10236SD;G46141DD;G59041MP;G96045AL;G02207TG;G17228YV;G04903PZ;G69738ZU;G57158CS;G69813CQ;G23722TU;G77638EE;G50…
HexNAc(6)Hex(5)Fuc(1)NeuAc(3)	Sialylated	GT161	G95658PH		glycan	N-linked/Complex; N-linked/Core-fucosylated	Homo sapiens	25.54	G95658PH;G61467QZ;G58808TX;G84504LI;G71332MU;G22927MQ;G04585NN;G54740VA;G06635WE;G45747TC;G58768FH;G60532CM;G15859AU;G93839ET;G07639BG;G20576NE;G98931FI;G76084UE;G85389EM;G43543TM;G51632ZC;G42075PU;G63010YR;G21620FH;G78649WQ;G21976AG;G49844KK;G75987IJ
HexNAc(6)Hex(6)NeuAc(3)	Sialylated	GT163	G13694XX		glycan	Other/Other	Homo sapiens	17.85	G13694XX;G30740WO;G41861LY
HexNAc(6)Hex(7)Fuc(1)NeuAc(1)	Sialylated	GT164	G45546UR		glycan	N-linked/Core-fucosylated; N-linked/Complex	Homo sapiens	25.36	G45546UR;G28003YJ;G11688DS;G10292TC;G02483WT;G55701FR;G08378WD;G93152RZ;G14244NF;G57814LX;G74962RY;G68209WQ;G53452PP;G98289OU;G57072QB;G34617SM;G73686WG;G88321DT;G21319HP;G35565NM;G18905AN;G47171PW;G10228AY;G76842ZR;G78797VK;G40606GB;G83588YY;G37642WS;G61636KP;G29649MR;G63100TS;G77997TA;G19397EJ;G90633BY;G12566UU;G07106XG;G94698BS;G52099OS;G76751DW;G68655IN;G95054EI;G04650WV;G70137BM;G93718GY;G13…
HexNAc(6)Hex(8)NeuAc(1)	Sialylated	GT166	G87208AT		glycan	N-linked/Other	Homo sapiens;Severe acute respiratory syndrome coronavirus 2	11.97	G49084LP;G87208AT;G37079PY;G46359UX
HexNAc(6)Hex(7)Fuc(1)NeuAc(2)	Sialylated	GT170	G02311IE		glycan	N-linked/Complex; N-linked/Core-fucosylated	Homo sapiens	25.59	G02311IE;G17155VX;G40194MN;G57789QC;G98568VG;G37588ZB;G41690KS;G87947EJ;G47992RQ;G82864KM;G02193CV;G87273JO;G99342HD;G10578GY;G44723YJ;G84480OF;G53521RZ;G67323SW;G44982ZA;G42362AN;G80228NL;G95402JB;G07137NF;G83295QG;G99533KM;G53572UK;G55812LA;G68474CQ;G64394MX;G32926LW;G96677EZ;G32287FD;G90284FM;G54599TV;G37682CJ;G81753QM;G96886RU;G32332OM;G90850QQ;G82594YX;G12252PH;G92918JF;G81374LB;G80034HK;G43…
HexNAc(6)Hex(7)NeuAc(3)	Sialylated	GT172	G32551IQ		glycan	N-linked/Complex	Homo sapiens	25.19	G32551IQ;G11346GZ;G53604QR;G04920ZE;G83213GG;G41566AJ;G90304FZ;G41366ZD;G08132AH;G07675FU;G12793SR;G99679NM;G75237SS;G99891PR;G98852TR;G83992YN;G79950YS;G69319YQ;G60059UH;G19120ZM;G59626FR;G36411SK;G08735ZX;G34440QX;G12638YK;G35145LR;G84964XI;G59927DK;G46575CV;G39504IE;G66145PV;G76243VM
HexNAc(7)Hex(8)NeuAc(1)	Sialylated	GT174	G67410LQ		glycan	N-linked/Complex	Homo sapiens	20.43	G67410LQ;G12438DW;G76417NN;G12341GU;G87202LK;G93933CG;G60170CX;G20744OH;G11121QU;G50019AO;G21610QZ;G25929QB;G94679DO;G80874WH
HexNAc(3)Hex(8)	Complex/hybrid	GL209	G85599NG		glycan	N-linked/Other	Mus musculus	20.3	G85599NG;G62421QL;G63776KU;G53539XB;G03008XH;G85966RT;G85723RM;G28905MY
HexNAc(5)Hex(7)	Complex/hybrid	GL214	G33802UM		glycan	N-linked/Complex	Rattus norvegicus	20.39	G33802UM;G44030BX;G87908HE;G07368IA;G51472TJ;G19116TW;G34947FX;G64827NU;G71828FH;G20410RW;G11010AN;G38549YL;G75937YG;G11641YE;G40785MA;G18897YF;G47854HN;G83089UA;G79298QI;G52904TE;G85838ZJ;G42176GK;G67328UY;G72191AG;G75488YU;G32237WQ;G03855TY;G95537KQ;G84739AM;G66622AX;G61128UV;G44645CP;G27744SG;G14634AH;G85738YX;G54384IM;G89724ZE;G41555LM;G25529AF;G27320YK;G99658OL;G92647DE;G32574YK;G09819TF;G89…
HexNAc(3)Hex(4)Fuc(3)	Fucosylated	GL236	G80583XN		glycan	N-linked/Arm-fucosylated; N-linked/Core-fucosylated	Homo sapiens	20.39	G80583XN;G62894KT;G03930BU;G74012OU;G96869WA;G52176KG;G47950XN
HexNAc(2)Hex(8)Fuc(1)	Fucosylated	GL239	G52096TR		glycan	Other/Other	Homo sapiens	16.93	G52096TR;G69031IF
HexNAc(3)Hex(5)Fuc(3)	Fucosylated	GL240	G73162HV		glycan	N-linked/Core-fucosylated; N-linked/Hybrid; N-linked/Arm-fucosylated	Homo sapiens	20.38	G73162HV;G92062TF;G06231AO;G58114PM;G55348TP;G28823AE;G47702MW
HexNAc(3)Hex(6)Fuc(2)	Fucosylated	GL241	G49401CB		glycan	N-linked/Core-fucosylated; N-linked/Hybrid; N-linked/Arm-fucosylated	Homo sapiens	20.36	G49401CB;G20210JR;G50372IH;G67215MI;G13483MH;G48917MI;G24417DY;G04912RF;G78651SL;G41840AI
HexNAc(4)Hex(4)Fuc(3)	Fucosylated	GL243	G21672MV		glycan	Other/Other	Homo sapiens	15.12	G21672MV;G59810YR;G26913VN;G09544FO
HexNAc(5)Hex(3)Fuc(3)	Fucosylated	GL244
HexNAc(3)Hex(6)Fuc(3)	Fucosylated	GL246	G46763GM		glycan	N-linked/Core-fucosylated; N-linked/Arm-fucosylated; N-linked/Hybrid	Homo sapiens	20.42	G46763GM;G23984SE;G24255JV;G08427TM;G46777RZ;G29184RN
HexNAc(4)Hex(5)Fuc(3)	Fucosylated	GL247	G52880ZN		glycan	N-linked/Core-fucosylated; N-linked/Arm-fucosylated; N-linked/Complex	Homo sapiens	25.49	G10859BP;G00675GF;G47452EQ;G52937XP;G85357PU;G99388YO;G30619BE;G36202LB;G87755UZ;G52880ZN;G33320JS;G85709JZ;G07682PQ;G06830JN;G68765US;G22898PA;G04448SF;G41821MR;G28896CL;G45888VL;G22117HL;G53889SN;G46503KK;G19287UY;G03249KD;G76782BU;G36802IG;G04561MG;G66853KC;G18510WC;G36805MW;G17921KR;G67118EH;G46823DK;G39318DL;G25451PN;G87051GH;G50451XH;G09538AR;G59742ZT;G35880DP;G30007CD;G35482NV;G40493BL;G57…
HexNAc(6)Hex(3)Fuc(3)	Fucosylated	GL249	G76136FD		glycan	N-linked/Complex; N-linked/Core-fucosylated; N-linked/Arm-fucosylated	Homo sapiens	25.47	G76136FD;G83644CC;G17996ZO;G98209DO;G56284ZY;G93526NJ;G95760YY;G04410LH;G20238CC;G89467OL;G92551JA
HexNAc(4)Hex(7)Fuc(2)	Fucosylated	GL257	G31615DN		glycan	Other/Other	Homo sapiens	17.11	G31615DN;G49345XT
HexNAc(2)Hex(11)Fuc(1)	Fucosylated	GL265
HexNAc(6)Hex(7)Fuc(1)	Fucosylated	GL267	G63889NK		glycan	N-linked/Complex; N-linked/Core-fucosylated	Homo sapiens;Mus musculus;Rattus norvegicus	25.95	G52106FW;G51028ME;G57779BA;G54473IG;G27974HN;G24478ZA;G63889NK;G98559XP;G07410AW;G40906DZ;G88382QE;G16679DU;G07947TY;G65832JS;G12932QT;G50783JY;G14882EB;G10944ZI;G60288TK;G80218BM;G76055XW;G03481FE;G27102CT;G67610NV;G22826KU;G59922XB;G26267FS;G86157UQ;G11700UP;G60274JN;G39809FW;G78434AN;G35484EX;G79084MU;G75236EF;G32746QI;G75701BM;G62968IF;G54273KX;G25328BM;G56655CC;G64175SO;G79916NT;G02322JK;G75…
HexNAc(5)Hex(5)Fuc(4)	Fucosylated	GL269	G61605LI		glycan	Other/Other		6.81	G61605LI
HexNAc(5)Hex(7)Fuc(3)	Fucosylated	GL278
HexNAc(6)Hex(8)Fuc(2)	Fucosylated	GL292
HexNAc(6)Hex(5)NeuAc(1)	Sialylated	GL412	G35305EF		glycan	Other/Other	Homo sapiens	17.39	G35305EF;G32392SM;G30583FG
HexNAc(4)Hex(5)NeuAc(3)	Sialylated	GL417	G29130SY		glycan	N-linked/Complex	Rattus norvegicus;Rattus	25.52	G29130SY;G00320ZP;G72317JJ;G56095ZZ;G79520GQ;G08624KO;G13580OP;G72769FF;G75543TY;G28916LJ;G40064GR;G94541XJ;G01034MJ;G58473KL;G56265BA;G10540LB;G82195FD;G53795OV;G68313WI;G13343UZ;G39377JQ;G27899VX;G99518NJ;G00328CG;G69362MR;G72179WW;G07555OL;G13710XN;G42283OX;G88057TN;G67031OU;G26862DU;G84044GC;G29708KY
HexNAc(4)Hex(5)NeuAc(4)	Sialylated	GL419	G99306JE		glycan	N-linked/Complex	Mus musculus	20.35	G99306JE;G09362VG;G57173NZ;G87457SB;G73869CT;G66193EV;G24635ZS;G40095NL;G98844GM;G24052ZD;G91495YA;G85677PP;G26445MR
HexNAc(6)Hex(5)NeuAc(2)	Sialylated	GL440	G44659VQ		glycan	N-linked/Bisected; N-linked/Complex	Homo sapiens	24.86	G44659VQ;G52056FF;G81536GE;G30013YE;G43130DH;G09406IK;G94453UB;G18347SD
HexNAc(2)Hex(10)Fuc(1)NeuAc(1)	Sialylated	GL444

## Sheet: N736 WT_KO
Node	Observed Modification	Intensity WT	Intensity KO		Node	Observed Modification	Intensity WT	Intensity KO
GL239	HexNAc(2)Hex(8)Fuc(1)	37213596	0		GT028	HexNAc(4)Hex(5)	0	10795616
GL243	HexNAc(4)Hex(4)Fuc(3)	34589152	0		GT029	HexNAc(5)Hex(4)	0	57449472
GL244	HexNAc(5)Hex(3)Fuc(3)	87195816	0		GT033	HexNAc(6)Hex(4)	0	792082240
GT010	HexNAc(2)Hex(3)Fuc(1)	10003230872	0		GT076	HexNAc(5)Hex(5)Fuc(1)	0	279273440
GT057	HexNAc(3)Hex(3)Fuc(1)	64353356	77967696		GT091	HexNAc(6)Hex(6)	0	18198838
GT059	HexNAc(3)Hex(4)Fuc(1)	354133072	0		GT155	HexNAc(6)Hex(6)Fuc(1)	0	8354818
GT060	HexNAc(4)Hex(3)Fuc(1)	3253764108	0		GT157	HexNAc(6)Hex(7)	0	887052182
GT063	HexNAc(3)Hex(5)Fuc(1)	54427632	0		GT045	HexNAc(7)Hex(6)	0	291498144
GT064	HexNAc(4)Hex(4)Fuc(1)	2422971650	0
GT065	HexNAc(5)Hex(3)Fuc(1)	1990271554	0
GT071	HexNAc(5)Hex(4)Fuc(1)	3955856000	0
GT082	HexNAc(5)Hex(5)Fuc(2)	7.93365e+06	0
GT083	HexNAc(5)Hex(6)Fuc(1)	222977460	0
GT065	HexNAc(5)Hex(3)Fuc(1)	68633560	0
GT096	HexNAc(6)Hex(6)Fuc(2)	89954792	0
GT097	HexNAc(7)Hex(6)Fuc(1)	80524232	105693896
GT123	HexNAc(4)Hex(5)Fuc(1)NeuAc(1)	137424992	0
GT144	HexNAc(5)Hex(6)Fuc(1)NeuAc(1)	91244952	0
GT164	HexNAc(6)Hex(7)Fuc(1)NeuAc(1)	85349384	0
Total		1.21274e+09	9.6664e+06
Ratio(KO/WT)		1	0.00797071
Ratio(%)		100	0.797071
