# Supplementary material for: FUT8-mediated core fucosylation of receptor APN drives entry of multiple alphacoronaviruses
Source: PLoS Pathog. 2026 May 18;22(5):e1014227. doi: 10.1371/journal.ppat.1014227 (PMC13221147; doi:10.1371/journal.ppat.1014227)
Supplement: S2 Table — This table lists all primers and sgRNA sequences used for cloning and gene editing experiments. (XLSX) [file ppat.1014227.s008.xlsx]

## Sheet: sgRNA
Gene name	Species	sgRNA（5’-3’-NGG）sgRNA sequence （5’-3’-NGG）
FUT1	（Sus Scrofa）	GCTTCACGACTGGATGTCCG
FUT2	（Sus Scrofa）	TGGTGAAGATTCAACCCACG
FUT3	（Sus Scrofa）	CCAGCTGACTGACAACCGCG
FUT4	（Sus Scrofa）	CCGCCTGCTCACCGATCGCG
FUT5	（Sus Scrofa）	CGGTCAGGGTGCGCTACTAC
FUT7	（Sus Scrofa）	CGCTCGGAGCTTTCGTGTTT
FUT9	（Sus Scrofa）	CTGAAGATCCAGCTGTTGGT
FUT10	（Sus Scrofa）	GCAGCATGGTTCGGATACGG
FUT11	（Sus Scrofa）	GAGCGCATCGAGTGCGCGCG
POFUT1	（Sus Scrofa）	CAGTAGAGCAGATAACCGGC
POFUT2	（Sus Scrofa）	GTCGGCAGCCGACATCTTGT
FUT8	（Sus Scrofa）	CAACGCCACGAACCAGTCCA
FUT8	（Homo sapiens）	ATTGATCAGGGGCCAGCTAT
FUT8	（Felis catus）	AATGAGCATAATCCAACGCC
pAPN	（Sus Scrofa）	AGCTCAACTACACCACCCAG

## Sheet: Primers
Gene name	Species	Primer name	sequences of primers
FUT1	（Sus Scrofa）	FUT1-KO-F	CGTGGTATCATCTCCCGTGG
	（Sus Scrofa）	FUT1-KO-R	CATCGCCAGCAAAGATCACG
FUT2	（Sus Scrofa）	FUT2-KO-F	GTTTCCACGCACCCACAAAG
	（Sus Scrofa）	FUT2-KO-R	AGGTGGTGGTAGAAGGTCCA
FUT3	（Sus Scrofa）	FUT3-KO-F	CAGGACTCGTGAAGATTGAC
	（Sus Scrofa）	FUT3-KO-R	TCAGGTTGAAGTACCCGTCCA
FUT4	（Sus Scrofa）	FUT4-KO-F	GGACCCGTGGAGCTTTAGAT
	（Sus Scrofa）	FUT4-KO-R	GCTAGGATGGGTCCTAGGGT
FUT5	（Sus Scrofa）	FUT5-KO-F	GCAGCCCAAGAAATGGCAA
	（Sus Scrofa）	FUT5-KO-R	GTTGAAGTACCCGTCCAGGG
FUT7	（Sus Scrofa）	FUT7-KO-F	AGATGAAAGGAGAGCGGTGC
	（Sus Scrofa）	FUT7-KO-R	GCCATAGGGCACGAAGATGT
FUT9	（Sus Scrofa）	FUT9-KO-F	TGGTGATGGCAGTCTTTGTCA
	（Sus Scrofa）	FUT9-KO-R	GGGGTGTGTGAGTTGGTGAT
FUT10	（Sus Scrofa）	FUT10-KO-F	AGATCTGCTCTGATGGGCTC
	（Sus Scrofa）	FUT10-KO-R	ACCTGACACACCCACTCACTA
FUT11	（Sus Scrofa）	FUT11-KO-F	GAGCGCATCGAGTGCGCGCG
	（Sus Scrofa）	FUT11-KO-R	CAACGGGTAGTCCGAGTGAC
POFUT1	（Sus Scrofa）	FUT12-KO-F	CGTGGGCATCGTCGC
	（Sus Scrofa）	FUT12-KO-R	GGAGCGTTGCATCAGTGAC
POFUT2	（Sus Scrofa）	FUT13-KO-F	CGGTCGCCGGAAGTGTG
	（Sus Scrofa）	FUT13-KO-R	ACCATCTCTACACCCCGCAT

## Sheet: qpcr Primers
Primer name	sequences of primers
β-actin-QPCR-F	CGGGACCTGACCGACTACCT
β-actin-QPCR-R	GGCCGTGATCTCCTTCTGC
TGEV-N-F	GAGTTGTCTGGGTTGCCAAG
TGEV-N-R	TGAATTGTTGCCTGCCTCTA
FUT8-QPCR-F-1	CTGGACATTGGTCAGGTGAAGT
FUT8-QPCR-R-1	CAGGATCACCATGGACTCGT
pAPN-qPCR-F	TGTTTGACCCACAGTCCT
pAPN-qPCR-R	TCCACATAGGAGGCAAAG
Q-FIPV-N-F	TCTCGTGGTCGGAAGAATAA
Q-FIPV-N-R	TAACCAATTTGTTGATCCTT
