# Supplementary material for: FUT8-mediated core fucosylation of receptor APN drives entry of multiple alphacoronaviruses
Source: PLoS Pathog. 2026 May 18;22(5):e1014227. doi: 10.1371/journal.ppat.1014227 (PMC13221147; doi:10.1371/journal.ppat.1014227)
Supplement: S3 Table — (XLSX) [file ppat.1014227.s009.xlsx]

## Sheet: Raw data
	WT			FUT8-KO
Fig 1C	100.125	102.181	97.694	91.7108	120.269	108.165
Fig 1E		WT			FUT8-KO
	0h	0	0	0	0	0	0
	12h	5	4.8	5.5	2.571	2	1.5
	24h	8.59	8.164	8.5	2.571	3.333	2.571	Titer(log10 TCID50/ml)
	36h	9.3	8.667	8.8	2.667	3.5	2.667
	48h	8.429	8.333	8	3.23	3.8	3.59
Fig 2B	WT			+pcDNA3.1
	1.13196	1.39408	0.633698	0.626961	0.25074	0.546714
FUT8	+FUT8-WT			+FUT8-365A
	61.5772	46.9898	44.2327	45.8557	50.4725	45.7263
	WT			+pcDNA3.1
	9.29541e+08	6.8393e+08	668766612	3.44156e+07	3.03125e+07	4.94346e+07
TGEV-N	+FUT8-WT			+FUT8-365A
	4.85793e+08	4.61231e+08	4.7227e+08	5.31161e+07	3.10125e+07	4.41331e+07
Fig 2C	WT	200	400	600	800	uM
	7.41	7.289	6.9	6.41	5.41
	7.5	7.41	6.667	6.41	5.59		Titer(log10 TCID50/ml)
	7.289	7.231	6.59	6.5	5.667
Fig 2D	WT	50	100	uM
	6.43	4.25	3.2
	6.8	4.4	3.33				Titer(log10 TCID50/ml)
	6.59	4.375	3.2
Fig 3C	pAPN-KO	FUT8-KO+pAPN-KO
	5.58349	5.73715
	5.6106	5.45694					Titer(log10 TCID50/ml)
	5.66183	5.50816
Fig 3D	WT			FUT8-KO
	296004	335598	362552	96762.7	130198	121856
Attachment	APN-KO
	210491	242675	220481
Fig 3E	WT			FUT8-KO
	100162	119197	96249.9	60051.9	81699.1	74256
Internalization	APN-KO
	74243.2	76943.6	54857.1
Fig 3F	WT			FUT8-KO
	0.984426	1.10146	1.02457	0.0639479	0.0558678	0.0635026
Fig 3G		Control			800			uM
	Attachment	281687	289170	337898	94557.3	55389.2	52198.3
	Internalization	128190	105183	169526	49169.4	57317.6	37490.5
Fig 3H	WT			FUT8-KO
	0.93476	1.07868	0.986565	0.530236	0.554164	0.465551
Fig 3I	PK-15	FUT8-KO
	1.05702	1.11987
	0.933033	1.06683
	1.01396	1.1434
Fig 3J	0	20	40	80	ug/ml
	0.987722	0.918606	0.824234	0.752712
	1.00398	0.913237	0.814315	0.794769
	1.0083	0.908611	0.795682	0.814193
Fig 4D	WT-pAPN			WT-pAPN N736A
	43.06	43.46	41.16	10.06	10.76	9.56
	FUT8-KO-pAPN			FUT8-KO-pAPN N736A
	11.92	10.92	9.26	7.47	11.32	9.01
Fig 4F	WT-pAPN			WT-pAPN-N736A
	0.975489	1.00643	1.01808	0.43272	0.44392	0.453056
	FUT8-KO-pAPN			FUT8-KO-pAPN-N736A
	0.405736	0.474826	0.462466	0.449373	0.495127	0.430535
Fig 5B	WT	FUT8-KO
	1250024263	0.797071
Fig 6C	WT-cAPN			WT-cAPN-N747A
	0.974549	0.99322	1.03223	0.246583	0.255133	0.255069
	FUT8-KO-cAPN			FUT8-KO-cAPN-N747A
	0.199199	0.185922	0.191001	0.192652	0.190083	0.206269
Fig 6E	WT-fAPN			WT-fAPN-N740A
	1.02196	0.979862	0.998182	0.099089	0.096892	0.086266
	FUT8-KO-fAPN			FUT8-KO-fAPN-N740A
	0.044396	0.046976	0.042818	0.044827	0.042103	0.046393
Fig 6F	WT	+pcDNA3.1	+FUT8
	8	6.375	7.5
	7.5	6.44	7	Titer(log10 TCID50/ml)
	7.5	6.33	7
Fig.S2	WT	FUT1-KO	FUT2-KO	FUT3-KO	FUT4-KO	FUT5-KO
	23.6614	34.8972	39.2056	35.1896	18.6215	38.1404
	30.9059	43.795	61.0423	44.6895	25.8741	26.7464
	38.4325	43.2221	51.2148	45.4044	22.5405	32.7578
	FUT7-KO	FUT9-KO	FUT10-KO	FUT11-KO	POFUT1-KO	POFUT2-KO
	27.0507	49.1503	28.5643	28.2447	40.9377	31.2801
	23.6298	31.4439	25.7426	19.2574	39.6818	29.5769
	37.2116	45.2545	30.4479	30.9145	41.7978	58.4811
Fig.S3A	WT	50	200	400	600	800	uM
	100.716	101.051	102.93	106.251	104.608	105.614
	99.7428	101.219	106.755	107.124	106.688	106.117
	99.5415	102.192	107.124	106.755	106.99	105.01
Fig.S3B	WT	50	100	uM
	95.4488	103.733	105.207
	107.007	99.8175	101.234
	101.555	103.504	108.572
Fig.S5A	WT-pcDNA3.1			WT-pAPN			WT-pAPN N736A
	0.32	0.36	0.17	59.2	59.5	58.5	57.1	56.2	59.1
	FUT8-KO-pcDNA3.1			FUT8-KO-pAPN			FUT8-KO-pAPN N736A
	0.27	0.29	0.36	59	57.7	57.1	60.1	59.1	57.5
Fig.S5B	WT-pcDNA3.1			FUT8-KO-pcDNA3.1			WT-pAPN
	1069	1032	1048	1115	1103	1242	13311	12937	12824
	WT-pAPN N736A			FUT8-KO-pAPN			FUT8-KO-pAPN N736A
	13028	12935	14529	13146	13609	13467	13663	14604	13305
Fig.S6A	Attachment			Internalization
	CRFK	CRFK-FUT8-KO		CRFK	CRFK-FUT8-KO
	42695	15480		21300	6950
	55990	16210		22580	17820
	41180	17580		31000	6790
Fig.S6C	WT	FUT8-KO
	4.667	4.41
	4.711	4.667
	4.8	4.667

## Sheet: SPR TGEV-RBD&pAPN-WT
Plot name	Kinetics evaluation: New Overlay(1)
Plot xlabel	Time (s)
Plot ylabel	Signal
Property Analysis temp
Property Analysis date
Property Filename
Property Instrument id
Property Instrument type
Property Software
Property Solid support
Curve	0	Curve	1	Curve	2	Curve	3	Curve	4	Curve	5	Curve	6	Curve	7	Curve	8	Curve	9
Curve name	pAPN-WT_40 nM fitted	Curve name	pAPN-WT_20 nM fitted	Curve name	pAPN-WT_10 nM fitted	Curve name	pAPN-WT_5 nM fitted	Curve name	pAPN-WT_2.5 nM fitted	Curve name	pAPN-WT_40 nM	Curve name	pAPN-WT_20 nM	Curve name	pAPN-WT_10 nM	Curve name	pAPN-WT_5 nM	Curve name	pAPN-WT_2.5 nM
Curve protected	FALSE	Curve protected	FALSE	Curve protected	FALSE	Curve protected	FALSE	Curve protected	FALSE	Curve protected	FALSE	Curve protected	FALSE	Curve protected	FALSE	Curve protected	FALSE	Curve protected	FALSE
Curve type	Curve	Curve type	Curve	Curve type	Curve	Curve type	Curve	Curve type	Curve	Curve type	Curve	Curve type	Curve	Curve type	Curve	Curve type	Curve	Curve type	Curve
Curve ligand		Curve ligand		Curve ligand		Curve ligand		Curve ligand		Curve ligand		Curve ligand		Curve ligand		Curve ligand		Curve ligand
Curve concentration (M)	0.0000E0	Curve concentration (M)	0.0000E0	Curve concentration (M)	0.0000E0	Curve concentration (M)	0.0000E0	Curve concentration (M)	0.0000E0	Curve concentration (M)	0.0000E0	Curve concentration (M)	0.0000E0	Curve concentration (M)	0.0000E0	Curve concentration (M)	0.0000E0	Curve concentration (M)	0.0000E0
Curve target		Curve target		Curve target		Curve target		Curve target		Curve target		Curve target		Curve target		Curve target		Curve target
Curve description	Kinetic fit to curve pAPN-WT_40 nM	Curve description	Kinetic fit to curve pAPN-WT_20 nM	Curve description	Kinetic fit to curve pAPN-WT_10 nM	Curve description	Kinetic fit to curve pAPN-WT_5 nM	Curve description	Kinetic fit to curve pAPN-WT_2.5 nM	Curve description		Curve description		Curve description		Curve description		Curve description
X	Y	X	Y	X	Y	X	Y	X	Y	X	Y	X	Y	X	Y	X	Y	X	Y
0.0000000E0	0.0000000E0	0.0000000E0	0.0000000E0	0.0000000E0	0.0000000E0	0.0000000E0	0.0000000E0	0.0000000E0	0.0000000E0	0.0000000E0	0.0000000E0	0.0000000E0	0.0000000E0	0.0000000E0	0.0000000E0	0.0000000E0	0.0000000E0	0.0000000E0	0.0000000E0
2.0000000E-1	0.0000000E0	2.1000000E-1	0.0000000E0	2.0000000E-1	0.0000000E0	2.2000000E-1	0.0000000E0	2.0000000E-1	0.0000000E0	2.0000000E-1	7.7495895E-2	2.1000000E-1	-0.0824333	2.0000000E-1	-0.025047	2.2000000E-1	1.2174332E-1	2.0000000E-1	-0.0353728
4.0000000E-1	0.0000000E0	4.1000000E-1	0.0000000E0	4.0000000E-1	0.0000000E0	4.2000000E-1	0.0000000E0	6.4000000E-1	0.0000000E0	4.0000000E-1	2.0384986E-1	4.1000000E-1	-0.124976	4.0000000E-1	-0.0522547	4.2000000E-1	2.1093962E-1	6.4000000E-1	-0.0393324
6.1000000E-1	0.0000000E0	6.1000000E-1	0.0000000E0	6.1000000E-1	0.0000000E0	6.2000000E-1	0.0000000E0	8.2000000E-1	0.0000000E0	6.1000000E-1	3.1787777E-1	6.1000000E-1	-0.1811	6.1000000E-1	-0.0810253	6.2000000E-1	2.9141905E-1	8.2000000E-1	-0.0420956
8.1000000E-1	0.0000000E0	8.2000000E-1	0.0000000E0	8.1000000E-1	0.0000000E0	8.2000000E-1	0.0000000E0	1.0200000E0	0.0000000E0	8.1000000E-1	4.1139694E-1	8.2000000E-1	-0.256348	8.1000000E-1	-0.0732576	8.2000000E-1	3.1996487E-1	1.0200000E0	-0.0527122
1.0200000E0	0.0000000E0	1.0200000E0	0.0000000E0	1.0100000E0	0.0000000E0	1.0100000E0	0.0000000E0	1.2500000E0	0.0000000E0	1.0200000E0	4.6671208E-1	1.0200000E0	-0.298452	1.0100000E0	-0.0302765	1.0100000E0	3.0178794E-1	1.2500000E0	-0.0833921
1.2200000E0	0.0000000E0	1.2200000E0	0.0000000E0	1.2100000E0	0.0000000E0	1.2200000E0	0.0000000E0	1.4500000E0	0.0000000E0	1.2200000E0	4.9874895E-1	1.2200000E0	-0.300206	1.2100000E0	3.2784571E-2	1.2200000E0	3.0415919E-1	1.4500000E0	-0.122376
1.4200000E0	0.0000000E0	1.4300000E0	0.0000000E0	1.4200000E0	0.0000000E0	1.4200000E0	0.0000000E0	1.7100000E0	0.0000000E0	1.4200000E0	4.7327591E-1	1.4300000E0	-0.300317	1.4200000E0	1.2779146E-1	1.4200000E0	3.2496389E-1	1.7100000E0	-0.17403
1.6200000E0	0.0000000E0	1.6300000E0	0.0000000E0	1.6200000E0	0.0000000E0	1.6300000E0	0.0000000E0	1.8700000E0	0.0000000E0	1.6200000E0	4.4610774E-1	1.6300000E0	-0.286615	1.6200000E0	2.1339881E-1	1.6300000E0	3.0703844E-1	1.8700000E0	-0.234524
1.8200000E0	0.0000000E0	1.8300000E0	0.0000000E0	1.8200000E0	0.0000000E0	1.8200000E0	0.0000000E0	2.1300000E0	0.0000000E0	1.8200000E0	4.2689178E-1	1.8300000E0	-0.285784	1.8200000E0	2.6469713E-1	1.8200000E0	2.7782333E-1	2.1300000E0	-0.32826
2.0300000E0	0.0000000E0	2.0400000E0	0.0000000E0	2.0200000E0	0.0000000E0	2.0300000E0	0.0000000E0	2.3300000E0	0.0000000E0	2.0300000E0	4.1421205E-1	2.0400000E0	-0.321458	2.0200000E0	3.1684783E-1	2.0300000E0	1.7439151E-1	2.3300000E0	-0.426237
2.2300000E0	0.0000000E0	2.2400000E0	0.0000000E0	2.2200000E0	0.0000000E0	2.2200000E0	0.0000000E0	2.5200000E0	0.0000000E0	2.2300000E0	3.9250430E-1	2.2400000E0	-0.333086	2.2200000E0	3.7497586E-1	2.2200000E0	3.7322205E-2	2.5200000E0	-0.504183
2.4300000E0	0.0000000E0	2.4400000E0	0.0000000E0	2.4200000E0	0.0000000E0	2.4300000E0	0.0000000E0	2.7200000E0	0.0000000E0	2.4300000E0	3.1167032E-1	2.4400000E0	-0.385156	2.4200000E0	4.4670519E-1	2.4300000E0	-0.0880561	2.7200000E0	-0.581503
2.6300000E0	0.0000000E0	2.6400000E0	0.0000000E0	2.6200000E0	0.0000000E0	2.6300000E0	0.0000000E0	2.9200000E0	0.0000000E0	2.6300000E0	2.4988612E-1	2.6400000E0	-0.426971	2.6200000E0	5.2232468E-1	2.6300000E0	-0.197001	2.9200000E0	-0.6144
2.8400000E0	0.0000000E0	2.8500000E0	0.0000000E0	2.8300000E0	0.0000000E0	2.8300000E0	0.0000000E0	3.1200000E0	0.0000000E0	2.8400000E0	1.9644326E-1	2.8500000E0	-0.488316	2.8300000E0	5.6614249E-1	2.8300000E0	-0.289643	3.1200000E0	-0.642302
3.0400000E0	0.0000000E0	3.0500000E0	0.0000000E0	3.0300000E0	0.0000000E0	3.0300000E0	0.0000000E0	3.3300000E0	0.0000000E0	3.0400000E0	1.3478357E-1	3.0500000E0	-0.549688	3.0300000E0	5.8684784E-1	3.0300000E0	-0.379503	3.3300000E0	-0.658735
3.2400000E0	0.0000000E0	3.2500000E0	0.0000000E0	3.2300000E0	0.0000000E0	3.2600000E0	0.0000000E0	3.5200000E0	0.0000000E0	3.2400000E0	1.2876557E-1	3.2500000E0	-0.619072	3.2300000E0	6.3800691E-1	3.2600000E0	-0.506379	3.5200000E0	-0.668786
3.4500000E0	0.0000000E0	3.4600000E0	0.0000000E0	3.4300000E0	0.0000000E0	3.4600000E0	0.0000000E0	3.7300000E0	0.0000000E0	3.4500000E0	1.6597171E-1	3.4600000E0	-0.666996	3.4300000E0	6.8031048E-1	3.4600000E0	-0.660089	3.7300000E0	-0.664829
3.6500000E0	0.0000000E0	3.6600000E0	0.0000000E0	3.6300000E0	0.0000000E0	3.6600000E0	0.0000000E0	3.9200000E0	0.0000000E0	3.6500000E0	1.7826478E-1	3.6600000E0	-0.690154	3.6300000E0	7.5463627E-1	3.6600000E0	-0.79998	3.9200000E0	-0.660041
3.8500000E0	0.0000000E0	3.8600000E0	0.0000000E0	3.8400000E0	0.0000000E0	3.8600000E0	0.0000000E0	4.1200000E0	0.0000000E0	3.8500000E0	1.7964969E-1	3.8600000E0	-0.685839	3.8400000E0	8.5068033E-1	3.8600000E0	-0.941618	4.1200000E0	-0.621789
4.0600000E0	0.0000000E0	4.0700000E0	0.0000000E0	4.0400000E0	0.0000000E0	4.0700000E0	0.0000000E0	4.3300000E0	0.0000000E0	4.0600000E0	1.7068702E-1	4.0700000E0	-0.647775	4.0400000E0	9.1163987E-1	4.0700000E0	-0.98294	4.3300000E0	-0.574924
4.2600000E0	0.0000000E0	4.2700000E0	0.0000000E0	4.2400000E0	0.0000000E0	4.2700000E0	0.0000000E0	4.5300000E0	0.0000000E0	4.2600000E0	1.4694184E-1	4.2700000E0	-0.600224	4.2400000E0	9.4280067E-1	4.2700000E0	-1.0287	4.5300000E0	-0.534956
4.4600000E0	0.0000000E0	4.4700000E0	0.0000000E0	4.4400000E0	0.0000000E0	4.4700000E0	0.0000000E0	4.7300000E0	0.0000000E0	4.4600000E0	1.1440783E-1	4.4700000E0	-0.497436	4.4400000E0	9.8854972E-1	4.4700000E0	-1.08216	4.7300000E0	-0.496883
4.6700000E0	0.0000000E0	4.6900000E0	0.0000000E0	4.6900000E0	0.0000000E0	4.7100000E0	0.0000000E0	4.9300000E0	0.0000000E0	4.6700000E0	7.1852932E-2	4.6900000E0	-0.410639	4.6900000E0	1.0372875E0	4.7100000E0	-1.14891	4.9300000E0	-0.475148
4.8700000E0	0.0000000E0	4.8800000E0	0.0000000E0	4.8600000E0	0.0000000E0	4.8900000E0	0.0000000E0	5.1300000E0	0.0000000E0	4.8700000E0	2.8137879E-2	4.8800000E0	-0.313978	4.8600000E0	1.0821769E0	4.8900000E0	-1.1905	5.1300000E0	-0.441129
5.0700000E0	0.0000000E0	5.0800000E0	0.0000000E0	5.0500000E0	0.0000000E0	5.0900000E0	0.0000000E0	5.3300000E0	0.0000000E0	5.0700000E0	-0.00213215	5.0800000E0	-0.186949	5.0500000E0	1.1078673E0	5.0900000E0	-1.21051	5.3300000E0	-0.381057
5.2800000E0	0.0000000E0	5.2900000E0	0.0000000E0	5.2500000E0	0.0000000E0	5.3000000E0	0.0000000E0	5.5400000E0	0.0000000E0	5.2800000E0	-0.0528843	5.2900000E0	-0.0663772	5.2500000E0	1.1024719E0	5.3000000E0	-1.21065	5.5400000E0	-0.309204
5.4800000E0	0.0000000E0	5.4900000E0	0.0000000E0	5.4600000E0	0.0000000E0	5.5000000E0	0.0000000E0	5.7300000E0	0.0000000E0	5.4800000E0	-0.105219	5.4900000E0	2.3440843E-2	5.4600000E0	1.0864905E0	5.5000000E0	-1.22029	5.7300000E0	-0.252249
5.6800000E0	0.0000000E0	5.6900000E0	0.0000000E0	5.6600000E0	0.0000000E0	5.6900000E0	0.0000000E0	5.9400000E0	0.0000000E0	5.6800000E0	-0.144645	5.6900000E0	6.7373945E-2	5.6600000E0	1.0438263E0	5.6900000E0	-1.24539	5.9400000E0	-0.180629
5.8900000E0	0.0000000E0	5.9000000E0	0.0000000E0	5.8900000E0	0.0000000E0	5.9000000E0	0.0000000E0	6.1300000E0	0.0000000E0	5.8900000E0	-0.182177	5.9000000E0	1.0354106E-1	5.8900000E0	9.9781126E-1	5.9000000E0	-1.24689	6.1300000E0	-0.115261
6.0900000E0	0.0000000E0	6.1000000E0	0.0000000E0	6.0900000E0	0.0000000E0	6.1000000E0	0.0000000E0	6.3400000E0	0.0000000E0	6.0900000E0	-0.217172	6.1000000E0	1.2332199E-1	6.0900000E0	9.6430841E-1	6.1000000E0	-1.32188	6.3400000E0	-0.067239
6.3000000E0	0.0000000E0	6.3100000E0	0.0000000E0	6.2900000E0	0.0000000E0	6.3000000E0	0.0000000E0	6.5400000E0	0.0000000E0	6.3000000E0	-0.247218	6.3100000E0	9.3039730E-2	6.2900000E0	9.3363015E-1	6.3000000E0	-1.32086	6.5400000E0	-0.0101377
6.4900000E0	0.0000000E0	6.5100000E0	0.0000000E0	6.4900000E0	0.0000000E0	6.5000000E0	0.0000000E0	6.7400000E0	0.0000000E0	6.4900000E0	-0.268654	6.5100000E0	2.5328887E-2	6.4900000E0	8.8264316E-1	6.5000000E0	-1.27676	6.7400000E0	-0.00434043
6.7000000E0	0.0000000E0	6.7100000E0	0.0000000E0	6.6900000E0	0.0000000E0	6.7000000E0	0.0000000E0	6.9500000E0	0.0000000E0	6.7000000E0	-0.283978	6.7100000E0	-0.0484381	6.6900000E0	8.1295455E-1	6.7000000E0	-1.22123	6.9500000E0	-0.00562727
6.9000000E0	0.0000000E0	6.9100000E0	0.0000000E0	6.8900000E0	0.0000000E0	6.9100000E0	0.0000000E0	7.1500000E0	0.0000000E0	6.9000000E0	-0.287184	6.9100000E0	-0.113932	6.8900000E0	7.3759461E-1	6.9100000E0	-1.20111	7.1500000E0	-0.00275033
7.1100000E0	0.0000000E0	7.1200000E0	0.0000000E0	7.0900000E0	0.0000000E0	7.1100000E0	0.0000000E0	7.3800000E0	0.0000000E0	7.1100000E0	-0.252763	7.1200000E0	-0.180316	7.0900000E0	6.9266469E-1	7.1100000E0	-1.16188	7.3800000E0	3.5468895E-4
7.3100000E0	0.0000000E0	7.3200000E0	0.0000000E0	7.2900000E0	0.0000000E0	7.3100000E0	0.0000000E0	7.5800000E0	0.0000000E0	7.3100000E0	-0.207241	7.3200000E0	-0.25534	7.2900000E0	6.6009573E-1	7.3100000E0	-1.12971	7.5800000E0	9.3149559E-3
7.5100000E0	0.0000000E0	7.5200000E0	0.0000000E0	7.5000000E0	0.0000000E0	7.5200000E0	0.0000000E0	7.7800000E0	0.0000000E0	7.5100000E0	-0.156702	7.5200000E0	-0.332937	7.5000000E0	6.2186811E-1	7.5200000E0	-1.06364	7.7800000E0	1.7076389E-2
7.7200000E0	0.0000000E0	7.7300000E0	0.0000000E0	7.6900000E0	0.0000000E0	7.7200000E0	0.0000000E0	7.9800000E0	0.0000000E0	7.7200000E0	-0.142372	7.7300000E0	-0.401942	7.6900000E0	5.9711376E-1	7.7200000E0	-0.982868	7.9800000E0	1.7548813E-2
7.9200000E0	0.0000000E0	7.9300000E0	0.0000000E0	7.8900000E0	0.0000000E0	7.9200000E0	0.0000000E0	8.1800000E0	0.0000000E0	7.9200000E0	-0.161958	7.9300000E0	-0.494062	7.8900000E0	5.2910218E-1	7.9200000E0	-0.885324	8.1800000E0	2.4723444E-2
8.1200000E0	0.0000000E0	8.1300000E0	0.0000000E0	8.0900000E0	0.0000000E0	8.1100000E0	0.0000000E0	8.3800000E0	0.0000000E0	8.1200000E0	-0.211409	8.1300000E0	-0.57033	8.0900000E0	4.3904370E-1	8.1100000E0	-0.760629	8.3800000E0	3.5531968E-2
8.3200000E0	0.0000000E0	8.3300000E0	0.0000000E0	8.3000000E0	0.0000000E0	8.3200000E0	0.0000000E0	8.5800000E0	0.0000000E0	8.3200000E0	-0.276713	8.3300000E0	-0.617053	8.3000000E0	3.7093377E-1	8.3200000E0	-0.739682	8.5800000E0	3.5544759E-2
8.5200000E0	0.0000000E0	8.5400000E0	0.0000000E0	8.4900000E0	0.0000000E0	8.5200000E0	0.0000000E0	8.7800000E0	0.0000000E0	8.5200000E0	-0.349073	8.5400000E0	-0.647628	8.4900000E0	3.0169710E-1	8.5200000E0	-0.749967	8.7800000E0	8.5128339E-2
8.7300000E0	0.0000000E0	8.7400000E0	0.0000000E0	8.7000000E0	0.0000000E0	8.7200000E0	0.0000000E0	8.9800000E0	0.0000000E0	8.7300000E0	-0.444719	8.7400000E0	-0.666992	8.7000000E0	2.3363301E-1	8.7200000E0	-0.761884	8.9800000E0	1.4071170E-1
8.9300000E0	0.0000000E0	8.9400000E0	0.0000000E0	8.9000000E0	0.0000000E0	8.9200000E0	0.0000000E0	9.1800000E0	0.0000000E0	8.9300000E0	-0.526888	8.9400000E0	-0.691372	8.9000000E0	1.5927109E-1	8.9200000E0	-0.737872	9.1800000E0	1.6640377E-1
9.1300000E0	0.0000000E0	9.1500000E0	0.0000000E0	9.1000000E0	0.0000000E0	9.1300000E0	0.0000000E0	9.3900000E0	0.0000000E0	9.1300000E0	-0.599044	9.1500000E0	-0.736361	9.1000000E0	6.7379344E-2	9.1300000E0	-0.738674	9.3900000E0	1.6635251E-1
9.3400000E0	0.0000000E0	9.3500000E0	0.0000000E0	9.3000000E0	0.0000000E0	9.3300000E0	0.0000000E0	9.5800000E0	0.0000000E0	9.3400000E0	-0.668351	9.3500000E0	-0.836211	9.3000000E0	-0.0258844	9.3300000E0	-0.722521	9.5800000E0	1.3829651E-1
9.5500000E0	0.0000000E0	9.5500000E0	0.0000000E0	9.5000000E0	0.0000000E0	9.5300000E0	0.0000000E0	9.8000000E0	0.0000000E0	9.5500000E0	-0.735615	9.5500000E0	-0.930954	9.5000000E0	-0.108383	9.5300000E0	-0.716942	9.8000000E0	1.1264397E-1
9.7500000E0	0.0000000E0	9.7600000E0	0.0000000E0	9.7100000E0	0.0000000E0	9.7300000E0	0.0000000E0	1.0000000E1	0.0000000E0	9.7500000E0	-0.796377	9.7600000E0	-0.991552	9.7100000E0	-0.201899	9.7300000E0	-0.724367	1.0000000E1	6.4777929E-2
9.9500000E0	0.0000000E0	9.9600000E0	0.0000000E0	9.9000000E0	0.0000000E0	9.9300000E0	0.0000000E0	1.0200000E1	0.0000000E0	9.9500000E0	-0.818066	9.9600000E0	-0.997563	9.9000000E0	-0.247504	9.9300000E0	-0.727518	1.0200000E1	4.7497550E-3
1.0150000E1	0.0000000E0	1.0160000E1	0.0000000E0	1.0110000E1	0.0000000E0	1.0130000E1	0.0000000E0	1.0410000E1	0.0000000E0	1.0150000E1	-0.799558	1.0160000E1	-0.98016	1.0110000E1	-0.278041	1.0130000E1	-0.752666	1.0410000E1	-0.0340426
1.0350000E1	0.0000000E0	1.0360000E1	0.0000000E0	1.0310000E1	0.0000000E0	1.0340000E1	0.0000000E0	1.0610000E1	0.0000000E0	1.0350000E1	-0.765304	1.0360000E1	-0.952406	1.0310000E1	-0.336124	1.0340000E1	-0.720038	1.0610000E1	-0.0538859
1.0560000E1	0.0000000E0	1.0570000E1	0.0000000E0	1.0510000E1	0.0000000E0	1.0540000E1	0.0000000E0	1.0810000E1	0.0000000E0	1.0560000E1	-0.700781	1.0570000E1	-0.893159	1.0510000E1	-0.361421	1.0540000E1	-0.731404	1.0810000E1	-0.101801
1.0760000E1	0.0000000E0	1.0770000E1	0.0000000E0	1.0710000E1	0.0000000E0	1.0740000E1	0.0000000E0	1.1010000E1	0.0000000E0	1.0760000E1	-0.593086	1.0770000E1	-0.827968	1.0710000E1	-0.375511	1.0740000E1	-0.775412	1.1010000E1	-0.148476
1.0960000E1	0.0000000E0	1.0970000E1	0.0000000E0	1.0910000E1	0.0000000E0	1.0940000E1	0.0000000E0	1.1210000E1	0.0000000E0	1.0960000E1	-0.485732	1.0970000E1	-0.727979	1.0910000E1	-0.390923	1.0940000E1	-0.830195	1.1210000E1	-0.172036
1.1160000E1	0.0000000E0	1.1180000E1	0.0000000E0	1.1120000E1	0.0000000E0	1.1150000E1	0.0000000E0	1.1420000E1	0.0000000E0	1.1160000E1	-0.414493	1.1180000E1	-0.649449	1.1120000E1	-0.376707	1.1150000E1	-0.887847	1.1420000E1	-0.209074
1.1360000E1	0.0000000E0	1.1380000E1	0.0000000E0	1.1320000E1	0.0000000E0	1.1350000E1	0.0000000E0	1.1620000E1	0.0000000E0	1.1360000E1	-0.34907	1.1380000E1	-0.528459	1.1320000E1	-0.386252	1.1350000E1	-0.976082	1.1620000E1	-0.239274
1.1570000E1	0.0000000E0	1.1580000E1	0.0000000E0	1.1520000E1	0.0000000E0	1.1610000E1	0.0000000E0	1.1820000E1	0.0000000E0	1.1570000E1	-0.278736	1.1580000E1	-0.418774	1.1520000E1	-0.386452	1.1610000E1	-1.09366	1.1820000E1	-0.265451
1.1770000E1	0.0000000E0	1.1790000E1	0.0000000E0	1.1720000E1	0.0000000E0	1.1800000E1	0.0000000E0	1.2020000E1	0.0000000E0	1.1770000E1	-0.18971	1.1790000E1	-0.322181	1.1720000E1	-0.374506	1.1800000E1	-1.22199	1.2020000E1	-0.257724
1.1980000E1	0.0000000E0	1.1990000E1	0.0000000E0	1.1910000E1	0.0000000E0	1.1990000E1	0.0000000E0	1.2220000E1	0.0000000E0	1.1980000E1	-0.107918	1.1990000E1	-0.237786	1.1910000E1	-0.357942	1.1990000E1	-1.34191	1.2220000E1	-0.261732
1.2180000E1	0.0000000E0	1.2190000E1	0.0000000E0	1.2120000E1	0.0000000E0	1.2200000E1	0.0000000E0	1.2430000E1	0.0000000E0	1.2180000E1	-0.0399307	1.2190000E1	-0.16732	1.2120000E1	-0.33324	1.2200000E1	-1.46517	1.2430000E1	-0.294143
1.2380000E1	0.0000000E0	1.2390000E1	0.0000000E0	1.2320000E1	0.0000000E0	1.2400000E1	0.0000000E0	1.2630000E1	0.0000000E0	1.2380000E1	3.5878659E-2	1.2390000E1	-0.145915	1.2320000E1	-0.246549	1.2400000E1	-1.58695	1.2630000E1	-0.331749
1.2590000E1	0.0000000E0	1.2590000E1	0.0000000E0	1.2530000E1	0.0000000E0	1.2600000E1	0.0000000E0	1.2830000E1	0.0000000E0	1.2590000E1	9.1970602E-2	1.2590000E1	-0.168179	1.2530000E1	-0.182607	1.2600000E1	-1.66834	1.2830000E1	-0.350528
1.2790000E1	0.0000000E0	1.2800000E1	0.0000000E0	1.2720000E1	0.0000000E0	1.2800000E1	0.0000000E0	1.3030000E1	0.0000000E0	1.2790000E1	1.3638518E-1	1.2800000E1	-0.225623	1.2720000E1	-0.109451	1.2800000E1	-1.71963	1.3030000E1	-0.359788
1.2990000E1	0.0000000E0	1.3000000E1	0.0000000E0	1.2920000E1	0.0000000E0	1.3000000E1	0.0000000E0	1.3240000E1	0.0000000E0	1.2990000E1	2.0388023E-1	1.3000000E1	-0.304322	1.2920000E1	-0.0338695	1.3000000E1	-1.78218	1.3240000E1	-0.364917
1.3200000E1	0.0000000E0	1.3210000E1	0.0000000E0	1.3120000E1	0.0000000E0	1.3200000E1	0.0000000E0	1.3440000E1	0.0000000E0	1.3200000E1	2.5195429E-1	1.3210000E1	-0.373687	1.3120000E1	9.5928950E-3	1.3200000E1	-1.83192	1.3440000E1	-0.341339
1.3400000E1	0.0000000E0	1.3410000E1	0.0000000E0	1.3320000E1	0.0000000E0	1.3410000E1	0.0000000E0	1.3630000E1	0.0000000E0	1.3400000E1	2.2735537E-1	1.3410000E1	-0.445131	1.3320000E1	9.2381988E-2	1.3410000E1	-1.85682	1.3630000E1	-0.282485
1.3600000E1	0.0000000E0	1.3610000E1	0.0000000E0	1.3530000E1	0.0000000E0	1.3610000E1	0.0000000E0	1.3830000E1	0.0000000E0	1.3600000E1	2.2453709E-1	1.3610000E1	-0.476694	1.3530000E1	1.4686111E-1	1.3610000E1	-1.85578	1.3830000E1	-0.227923
1.3810000E1	0.0000000E0	1.3810000E1	0.0000000E0	1.3730000E1	0.0000000E0	1.3810000E1	0.0000000E0	1.4040000E1	0.0000000E0	1.3810000E1	2.2783452E-1	1.3810000E1	-0.517031	1.3730000E1	2.0953414E-1	1.3810000E1	-1.83684	1.4040000E1	-0.17946
1.4010000E1	0.0000000E0	1.4020000E1	0.0000000E0	1.3930000E1	0.0000000E0	1.4010000E1	0.0000000E0	1.4240000E1	0.0000000E0	1.4010000E1	2.4954983E-1	1.4020000E1	-0.585566	1.3930000E1	2.7682669E-1	1.4010000E1	-1.84612	1.4240000E1	-0.130282
1.4210000E1	0.0000000E0	1.4220000E1	0.0000000E0	1.4130000E1	0.0000000E0	1.4230000E1	0.0000000E0	1.4440000E1	0.0000000E0	1.4210000E1	2.3879052E-1	1.4220000E1	-0.685017	1.4130000E1	3.3150626E-1	1.4230000E1	-1.85483	1.4440000E1	-0.0789542
1.4410000E1	0.0000000E0	1.4420000E1	0.0000000E0	1.4330000E1	0.0000000E0	1.4430000E1	0.0000000E0	1.4650000E1	0.0000000E0	1.4410000E1	1.9946430E-1	1.4420000E1	-0.743035	1.4330000E1	3.2396200E-1	1.4430000E1	-1.86878	1.4650000E1	-0.0436037
1.4610000E1	0.0000000E0	1.4620000E1	0.0000000E0	1.4530000E1	0.0000000E0	1.4640000E1	0.0000000E0	1.4850000E1	0.0000000E0	1.4610000E1	1.6962910E-1	1.4620000E1	-0.808702	1.4530000E1	2.9295252E-1	1.4640000E1	-1.87826	1.4850000E1	-0.0348834
1.4820000E1	0.0000000E0	1.4820000E1	0.0000000E0	1.4730000E1	0.0000000E0	1.4840000E1	0.0000000E0	1.5040000E1	0.0000000E0	1.4820000E1	9.8064015E-2	1.4820000E1	-0.849364	1.4730000E1	2.2691184E-1	1.4840000E1	-1.87484	1.5040000E1	-0.0261898
1.5020000E1	0.0000000E0	1.5030000E1	0.0000000E0	1.4930000E1	0.0000000E0	1.5040000E1	0.0000000E0	1.5250000E1	0.0000000E0	1.5020000E1	4.6748230E-3	1.5030000E1	-0.894347	1.4930000E1	1.9607819E-1	1.5040000E1	-1.87079	1.5250000E1	-0.0160182
1.5220000E1	0.0000000E0	1.5230000E1	0.0000000E0	1.5130000E1	0.0000000E0	1.5240000E1	0.0000000E0	1.5450000E1	0.0000000E0	1.5220000E1	-0.0651335	1.5230000E1	-0.960877	1.5130000E1	1.9102134E-1	1.5240000E1	-1.88241	1.5450000E1	-0.018479
1.5430000E1	0.0000000E0	1.5430000E1	0.0000000E0	1.5330000E1	0.0000000E0	1.5440000E1	0.0000000E0	1.5650000E1	0.0000000E0	1.5430000E1	-0.0908597	1.5430000E1	-1.02098	1.5330000E1	1.4353138E-1	1.5440000E1	-1.90133	1.5650000E1	-0.0525395
1.5630000E1	0.0000000E0	1.5640000E1	0.0000000E0	1.5540000E1	0.0000000E0	1.5640000E1	0.0000000E0	1.5850000E1	0.0000000E0	1.5630000E1	-0.170611	1.5640000E1	-1.12647	1.5540000E1	1.1599721E-1	1.5640000E1	-1.9202	1.5850000E1	-0.0989433
1.5840000E1	0.0000000E0	1.5840000E1	0.0000000E0	1.5730000E1	0.0000000E0	1.5840000E1	0.0000000E0	1.6050000E1	0.0000000E0	1.5840000E1	-0.318778	1.5840000E1	-1.20576	1.5730000E1	7.2625238E-2	1.5840000E1	-1.90845	1.6050000E1	-0.132183
1.6040000E1	0.0000000E0	1.6040000E1	0.0000000E0	1.5940000E1	0.0000000E0	1.6040000E1	0.0000000E0	1.6250000E1	0.0000000E0	1.6040000E1	-0.474612	1.6040000E1	-1.26669	1.5940000E1	-0.00884672	1.6040000E1	-1.87452	1.6250000E1	-0.159632
1.6240000E1	0.0000000E0	1.6240000E1	0.0000000E0	1.6140000E1	0.0000000E0	1.6240000E1	0.0000000E0	1.6450000E1	0.0000000E0	1.6240000E1	-0.622467	1.6240000E1	-1.30969	1.6140000E1	-0.098105	1.6240000E1	-1.83648	1.6450000E1	-0.160811
1.6440000E1	0.0000000E0	1.6450000E1	0.0000000E0	1.6340000E1	0.0000000E0	1.6450000E1	0.0000000E0	1.6650000E1	0.0000000E0	1.6440000E1	-0.771151	1.6450000E1	-1.348	1.6340000E1	-0.146965	1.6450000E1	-1.78736	1.6650000E1	-0.128508
1.6650000E1	0.0000000E0	1.6650000E1	0.0000000E0	1.6540000E1	0.0000000E0	1.6640000E1	0.0000000E0	1.6850000E1	0.0000000E0	1.6650000E1	-0.906662	1.6650000E1	-1.33048	1.6540000E1	-0.197482	1.6640000E1	-1.74053	1.6850000E1	-0.0707161
1.6850000E1	0.0000000E0	1.6860000E1	0.0000000E0	1.6750000E1	0.0000000E0	1.6850000E1	0.0000000E0	1.7060000E1	0.0000000E0	1.6850000E1	-0.991912	1.6860000E1	-1.29297	1.6750000E1	-0.247478	1.6850000E1	-1.7012	1.7060000E1	-0.0357631
1.7050000E1	0.0000000E0	1.7060000E1	0.0000000E0	1.6940000E1	0.0000000E0	1.7050000E1	0.0000000E0	1.7250000E1	0.0000000E0	1.7050000E1	-1.07775	1.7060000E1	-1.235	1.6940000E1	-0.322748	1.7050000E1	-1.66701	1.7250000E1	-0.0374441
1.7250000E1	0.0000000E0	1.7260000E1	0.0000000E0	1.7150000E1	0.0000000E0	1.7260000E1	0.0000000E0	1.7450000E1	0.0000000E0	1.7250000E1	-1.16794	1.7260000E1	-1.18143	1.7150000E1	-0.389186	1.7260000E1	-1.62101	1.7450000E1	-0.0668926
1.7460000E1	0.0000000E0	1.7460000E1	0.0000000E0	1.7350000E1	0.0000000E0	1.7460000E1	0.0000000E0	1.7660000E1	0.0000000E0	1.7460000E1	-1.25377	1.7460000E1	-1.13116	1.7350000E1	-0.393486	1.7460000E1	-1.58873	1.7660000E1	-0.109446
1.7660000E1	0.0000000E0	1.7660000E1	0.0000000E0	1.7550000E1	0.0000000E0	1.7660000E1	0.0000000E0	1.7850000E1	0.0000000E0	1.7660000E1	-1.31562	1.7660000E1	-1.04597	1.7550000E1	-0.403761	1.7660000E1	-1.56862	1.7850000E1	-0.176864
1.7870000E1	0.0000000E0	1.7870000E1	0.0000000E0	1.7750000E1	0.0000000E0	1.7860000E1	0.0000000E0	1.8050000E1	0.0000000E0	1.7870000E1	-1.35722	1.7870000E1	-0.967311	1.7750000E1	-0.405719	1.7860000E1	-1.56572	1.8050000E1	-0.264374
1.8070000E1	0.0000000E0	1.8080000E1	0.0000000E0	1.7950000E1	0.0000000E0	1.8060000E1	0.0000000E0	1.8260000E1	0.0000000E0	1.8070000E1	-1.42647	1.8080000E1	-0.897254	1.7950000E1	-0.37843	1.8060000E1	-1.57518	1.8260000E1	-0.347318
1.8270000E1	0.0000000E0	1.8280000E1	0.0000000E0	1.8160000E1	0.0000000E0	1.8260000E1	0.0000000E0	1.8460000E1	0.0000000E0	1.8270000E1	-1.50869	1.8280000E1	-0.831589	1.8160000E1	-0.373918	1.8260000E1	-1.56857	1.8460000E1	-0.412165
1.8470000E1	0.0000000E0	1.8480000E1	0.0000000E0	1.8360000E1	0.0000000E0	1.8460000E1	0.0000000E0	1.8650000E1	0.0000000E0	1.8470000E1	-1.60079	1.8480000E1	-0.760882	1.8360000E1	-0.366147	1.8460000E1	-1.56431	1.8650000E1	-0.511142
1.8670000E1	0.0000000E0	1.8680000E1	0.0000000E0	1.8560000E1	0.0000000E0	1.8660000E1	0.0000000E0	1.8850000E1	0.0000000E0	1.8670000E1	-1.66238	1.8680000E1	-0.757177	1.8560000E1	-0.324461	1.8660000E1	-1.57959	1.8850000E1	-0.593505
1.8880000E1	0.0000000E0	1.8880000E1	0.0000000E0	1.8770000E1	0.0000000E0	1.8870000E1	0.0000000E0	1.9060000E1	0.0000000E0	1.8880000E1	-1.75342	1.8880000E1	-0.752249	1.8770000E1	-0.239767	1.8870000E1	-1.61233	1.9060000E1	-0.65342
1.9080000E1	0.0000000E0	1.9090000E1	0.0000000E0	1.8970000E1	0.0000000E0	1.9070000E1	0.0000000E0	1.9260000E1	0.0000000E0	1.9080000E1	-1.85677	1.9090000E1	-0.760563	1.8970000E1	-0.161163	1.9070000E1	-1.64736	1.9260000E1	-0.67834
1.9290000E1	0.0000000E0	1.9290000E1	0.0000000E0	1.9170000E1	0.0000000E0	1.9270000E1	0.0000000E0	1.9460000E1	0.0000000E0	1.9290000E1	-1.9733	1.9290000E1	-0.753475	1.9170000E1	-0.123836	1.9270000E1	-1.66732	1.9460000E1	-0.683936
1.9490000E1	0.0000000E0	1.9500000E1	0.0000000E0	1.9380000E1	0.0000000E0	1.9470000E1	0.0000000E0	1.9670000E1	0.0000000E0	1.9490000E1	-2.10478	1.9500000E1	-0.741597	1.9380000E1	-0.112382	1.9470000E1	-1.68171	1.9670000E1	-0.67986
1.9700000E1	0.0000000E0	1.9700000E1	0.0000000E0	1.9580000E1	0.0000000E0	1.9670000E1	0.0000000E0	1.9870000E1	0.0000000E0	1.9700000E1	-2.20713	1.9700000E1	-0.736858	1.9580000E1	-0.0807667	1.9670000E1	-1.66968	1.9870000E1	-0.622565
1.9900000E1	0.0000000E0	1.9900000E1	0.0000000E0	1.9790000E1	0.0000000E0	1.9870000E1	0.0000000E0	2.0070000E1	0.0000000E0	1.9900000E1	-2.25345	1.9900000E1	-0.73043	1.9790000E1	-0.0596278	1.9870000E1	-1.66183	2.0070000E1	-0.55585
2.0100000E1	0.0000000E0	2.0100000E1	0.0000000E0	1.9990000E1	0.0000000E0	2.0070000E1	0.0000000E0	2.0270000E1	0.0000000E0	2.0100000E1	-2.24645	2.0100000E1	-0.73038	1.9990000E1	-0.0605177	2.0070000E1	-1.65564	2.0270000E1	-0.497284
2.0300000E1	0.0000000E0	2.0300000E1	0.0000000E0	2.0190000E1	0.0000000E0	2.0280000E1	0.0000000E0	2.0490000E1	0.0000000E0	2.0300000E1	-2.22804	2.0300000E1	-0.720946	2.0190000E1	-0.00406429	2.0280000E1	-1.66528	2.0490000E1	-0.479847
2.0530000E1	0.0000000E0	2.0510000E1	0.0000000E0	2.0390000E1	0.0000000E0	2.0470000E1	0.0000000E0	2.0680000E1	0.0000000E0	2.0530000E1	-2.20769	2.0510000E1	-0.719068	2.0390000E1	2.7004170E-2	2.0470000E1	-1.6953	2.0680000E1	-0.474642
2.0730000E1	0.0000000E0	2.0710000E1	0.0000000E0	2.0600000E1	0.0000000E0	2.0680000E1	0.0000000E0	2.0880000E1	0.0000000E0	2.0730000E1	-2.18469	2.0710000E1	-0.662847	2.0600000E1	4.4326192E-2	2.0680000E1	-1.75616	2.0880000E1	-0.500761
2.0930000E1	0.0000000E0	2.0920000E1	0.0000000E0	2.0800000E1	0.0000000E0	2.0880000E1	0.0000000E0	2.1070000E1	0.0000000E0	2.0930000E1	-2.11769	2.0920000E1	-0.636265	2.0800000E1	4.0682367E-2	2.0880000E1	-1.82347	2.1070000E1	-0.545604
2.1140000E1	0.0000000E0	2.1120000E1	0.0000000E0	2.1000000E1	0.0000000E0	2.1080000E1	0.0000000E0	2.1280000E1	0.0000000E0	2.1140000E1	-2.04317	2.1120000E1	-0.63302	2.1000000E1	4.9939200E-2	2.1080000E1	-1.87501	2.1280000E1	-0.595463
2.1340000E1	0.0000000E0	2.1320000E1	0.0000000E0	2.1210000E1	0.0000000E0	2.1280000E1	0.0000000E0	2.1480000E1	0.0000000E0	2.1340000E1	-1.94808	2.1320000E1	-0.612872	2.1210000E1	8.3482560E-2	2.1280000E1	-1.92871	2.1480000E1	-0.632933
2.1550000E1	0.0000000E0	2.1520000E1	0.0000000E0	2.1400000E1	0.0000000E0	2.1490000E1	0.0000000E0	2.1680000E1	0.0000000E0	2.1550000E1	-1.82009	2.1520000E1	-0.577976	2.1400000E1	7.8939190E-2	2.1490000E1	-1.95517	2.1680000E1	-0.639811
2.1740000E1	0.0000000E0	2.1730000E1	0.0000000E0	2.1610000E1	0.0000000E0	2.1690000E1	0.0000000E0	2.1880000E1	0.0000000E0	2.1740000E1	-1.68895	2.1730000E1	-0.54289	2.1610000E1	3.0395542E-2	2.1690000E1	-2.00496	2.1880000E1	-0.644828
2.1950000E1	0.0000000E0	2.1930000E1	0.0000000E0	2.1810000E1	0.0000000E0	2.1890000E1	0.0000000E0	2.2080000E1	0.0000000E0	2.1950000E1	-1.55317	2.1930000E1	-0.530271	2.1810000E1	-0.0031511	2.1890000E1	-2.05036	2.2080000E1	-0.655831
2.2150000E1	0.0000000E0	2.2130000E1	0.0000000E0	2.2010000E1	0.0000000E0	2.2100000E1	0.0000000E0	2.2280000E1	0.0000000E0	2.2150000E1	-1.41345	2.2130000E1	-0.503308	2.2010000E1	-0.0167019	2.2100000E1	-2.09646	2.2280000E1	-0.636148
2.2350000E1	0.0000000E0	2.2340000E1	0.0000000E0	2.2210000E1	0.0000000E0	2.2300000E1	0.0000000E0	2.2480000E1	0.0000000E0	2.2350000E1	-1.2271	2.2340000E1	-0.494903	2.2210000E1	-0.0594168	2.2300000E1	-2.14589	2.2480000E1	-0.601177
2.2560000E1	0.0000000E0	2.2540000E1	0.0000000E0	2.2420000E1	0.0000000E0	2.2500000E1	0.0000000E0	2.2690000E1	0.0000000E0	2.2560000E1	-1.02758	2.2540000E1	-0.485027	2.2420000E1	-0.0647215	2.2500000E1	-2.16912	2.2690000E1	-0.539178
2.2760000E1	0.0000000E0	2.2750000E1	0.0000000E0	2.2620000E1	0.0000000E0	2.2710000E1	0.0000000E0	2.2890000E1	0.0000000E0	2.2760000E1	-0.83168	2.2750000E1	-0.504948	2.2620000E1	-0.0975041	2.2710000E1	-2.1522	2.2890000E1	-0.44507
2.2960000E1	0.0000000E0	2.2950000E1	0.0000000E0	2.2820000E1	0.0000000E0	2.2910000E1	0.0000000E0	2.3090000E1	0.0000000E0	2.2960000E1	-0.671449	2.2950000E1	-0.525436	2.2820000E1	-0.128514	2.2910000E1	-2.09241	2.3090000E1	-0.390505
2.3170000E1	0.0000000E0	2.3150000E1	0.0000000E0	2.3030000E1	0.0000000E0	2.3110000E1	0.0000000E0	2.3290000E1	0.0000000E0	2.3170000E1	-0.500182	2.3150000E1	-0.537454	2.3030000E1	-0.157723	2.3110000E1	-2.01487	2.3290000E1	-0.342323
2.3360000E1	0.0000000E0	2.3350000E1	0.0000000E0	2.3230000E1	0.0000000E0	2.3310000E1	0.0000000E0	2.3490000E1	0.0000000E0	2.3360000E1	-0.322988	2.3350000E1	-0.556236	2.3230000E1	-0.180731	2.3310000E1	-1.92467	2.3490000E1	-0.312345
2.3570000E1	0.0000000E0	2.3560000E1	0.0000000E0	2.3430000E1	0.0000000E0	2.3520000E1	0.0000000E0	2.3690000E1	0.0000000E0	2.3570000E1	-0.160998	2.3560000E1	-0.581932	2.3430000E1	-0.162877	2.3520000E1	-1.84566	2.3690000E1	-0.307895
2.3770000E1	0.0000000E0	2.3760000E1	0.0000000E0	2.3630000E1	0.0000000E0	2.3720000E1	0.0000000E0	2.3890000E1	0.0000000E0	2.3770000E1	-0.0210557	2.3760000E1	-0.639581	2.3630000E1	-0.129025	2.3720000E1	-1.76517	2.3890000E1	-0.324878
2.3980000E1	0.0000000E0	2.3960000E1	0.0000000E0	2.3840000E1	0.0000000E0	2.3920000E1	0.0000000E0	2.4100000E1	0.0000000E0	2.3980000E1	9.1486545E-2	2.3960000E1	-0.676587	2.3840000E1	-0.105844	2.3920000E1	-1.71707	2.4100000E1	-0.356965
2.4180000E1	0.0000000E0	2.4170000E1	0.0000000E0	2.4040000E1	0.0000000E0	2.4120000E1	0.0000000E0	2.4300000E1	0.0000000E0	2.4180000E1	1.3939430E-1	2.4170000E1	-0.670371	2.4040000E1	-0.08425	2.4120000E1	-1.67963	2.4300000E1	-0.398825
2.4380000E1	0.0000000E0	2.4370000E1	0.0000000E0	2.4240000E1	0.0000000E0	2.4330000E1	0.0000000E0	2.4500000E1	0.0000000E0	2.4380000E1	1.2486565E-1	2.4370000E1	-0.642599	2.4240000E1	-0.0359807	2.4330000E1	-1.63875	2.4500000E1	-0.468527
2.4580000E1	0.0000000E0	2.4570000E1	0.0000000E0	2.4440000E1	0.0000000E0	2.4530000E1	0.0000000E0	2.4700000E1	0.0000000E0	2.4580000E1	9.2619220E-2	2.4570000E1	-0.610521	2.4440000E1	-0.0218556	2.4530000E1	-1.6336	2.4700000E1	-0.514136
2.4790000E1	0.0000000E0	2.4770000E1	0.0000000E0	2.4640000E1	0.0000000E0	2.4730000E1	0.0000000E0	2.4900000E1	0.0000000E0	2.4790000E1	5.7203547E-2	2.4770000E1	-0.582407	2.4640000E1	1.2550889E-2	2.4730000E1	-1.60585	2.4900000E1	-0.546142
2.4990000E1	0.0000000E0	2.4980000E1	0.0000000E0	2.4840000E1	0.0000000E0	2.4930000E1	0.0000000E0	2.5100000E1	0.0000000E0	2.4990000E1	4.2069307E-2	2.4980000E1	-0.58649	2.4840000E1	2.4908820E-2	2.4930000E1	-1.56347	2.5100000E1	-0.548032
2.5190000E1	0.0000000E0	2.5180000E1	0.0000000E0	2.5040000E1	0.0000000E0	2.5130000E1	0.0000000E0	2.5310000E1	0.0000000E0	2.5190000E1	-0.0156347	2.5180000E1	-0.577742	2.5040000E1	2.2125032E-2	2.5130000E1	-1.52345	2.5310000E1	-0.561615
2.5390000E1	0.0000000E0	2.5380000E1	0.0000000E0	2.5250000E1	0.0000000E0	2.5330000E1	0.0000000E0	2.5500000E1	0.0000000E0	2.5390000E1	-0.123343	2.5380000E1	-0.558101	2.5250000E1	2.4720338E-2	2.5330000E1	-1.51326	2.5500000E1	-0.565832
2.5600000E1	0.0000000E0	2.5580000E1	0.0000000E0	2.5450000E1	0.0000000E0	2.5540000E1	0.0000000E0	2.5700000E1	0.0000000E0	2.5600000E1	-0.242382	2.5580000E1	-0.561531	2.5450000E1	1.3363431E-3	2.5540000E1	-1.53319	2.5700000E1	-0.569948
2.5800000E1	0.0000000E0	2.5790000E1	0.0000000E0	2.5650000E1	0.0000000E0	2.5730000E1	0.0000000E0	2.5900000E1	0.0000000E0	2.5800000E1	-0.390321	2.5790000E1	-0.557131	2.5650000E1	-0.0160664	2.5730000E1	-1.54856	2.5900000E1	-0.576692
2.6000000E1	0.0000000E0	2.5990000E1	0.0000000E0	2.5850000E1	0.0000000E0	2.5940000E1	0.0000000E0	2.6110000E1	0.0000000E0	2.6000000E1	-0.53605	2.5990000E1	-0.562198	2.5850000E1	-0.0315607	2.5940000E1	-1.56561	2.6110000E1	-0.570494
2.6210000E1	0.0000000E0	2.6200000E1	0.0000000E0	2.6050000E1	0.0000000E0	2.6140000E1	0.0000000E0	2.6310000E1	0.0000000E0	2.6210000E1	-0.65161	2.6200000E1	-0.598895	2.6050000E1	-0.0768126	2.6140000E1	-1.58008	2.6310000E1	-0.572272
2.6410000E1	0.0000000E0	2.6400000E1	0.0000000E0	2.6260000E1	0.0000000E0	2.6340000E1	0.0000000E0	2.6510000E1	0.0000000E0	2.6410000E1	-0.755191	2.6400000E1	-0.655725	2.6260000E1	-0.115594	2.6340000E1	-1.59269	2.6510000E1	-0.565038
2.6620000E1	0.0000000E0	2.6590000E1	0.0000000E0	2.6470000E1	0.0000000E0	2.6540000E1	0.0000000E0	2.6710000E1	0.0000000E0	2.6620000E1	-0.90799	2.6590000E1	-0.69664	2.6470000E1	-0.146827	2.6540000E1	-1.59332	2.6710000E1	-0.573666
2.6820000E1	0.0000000E0	2.6800000E1	0.0000000E0	2.6670000E1	0.0000000E0	2.6740000E1	0.0000000E0	2.6910000E1	0.0000000E0	2.6820000E1	-1.0297	2.6800000E1	-0.732728	2.6670000E1	-0.16766	2.6740000E1	-1.62137	2.6910000E1	-0.623596
2.7020000E1	0.0000000E0	2.7010000E1	0.0000000E0	2.6860000E1	0.0000000E0	2.6950000E1	0.0000000E0	2.7110000E1	0.0000000E0	2.7020000E1	-1.20332	2.7010000E1	-0.733271	2.6860000E1	-0.161853	2.6950000E1	-1.68776	2.7110000E1	-0.648662
2.7220000E1	0.0000000E0	2.7210000E1	0.0000000E0	2.7070000E1	0.0000000E0	2.7150000E1	0.0000000E0	2.7310000E1	0.0000000E0	2.7220000E1	-1.34828	2.7210000E1	-0.730953	2.7070000E1	-0.133931	2.7150000E1	-1.76072	2.7310000E1	-0.646159
2.7430000E1	0.0000000E0	2.7410000E1	0.0000000E0	2.7270000E1	0.0000000E0	2.7350000E1	0.0000000E0	2.7520000E1	0.0000000E0	2.7430000E1	-1.44698	2.7410000E1	-0.746346	2.7270000E1	-0.106732	2.7350000E1	-1.82086	2.7520000E1	-0.642271
2.7630000E1	0.0000000E0	2.7610000E1	0.0000000E0	2.7470000E1	0.0000000E0	2.7550000E1	0.0000000E0	2.7720000E1	0.0000000E0	2.7630000E1	-1.52878	2.7610000E1	-0.743879	2.7470000E1	-0.0762765	2.7550000E1	-1.8454	2.7720000E1	-0.643427
2.7830000E1	0.0000000E0	2.7820000E1	0.0000000E0	2.7680000E1	0.0000000E0	2.7760000E1	0.0000000E0	2.7920000E1	0.0000000E0	2.7830000E1	-1.5891	2.7820000E1	-0.737643	2.7680000E1	-0.0572254	2.7760000E1	-1.85897	2.7920000E1	-0.626656
2.8030000E1	0.0000000E0	2.8010000E1	0.0000000E0	2.7870000E1	0.0000000E0	2.7960000E1	0.0000000E0	2.8120000E1	0.0000000E0	2.8030000E1	-1.67547	2.8010000E1	-0.688428	2.7870000E1	-0.0661699	2.7960000E1	-1.84696	2.8120000E1	-0.625333
2.8240000E1	0.0000000E0	2.8220000E1	0.0000000E0	2.8070000E1	0.0000000E0	2.8160000E1	0.0000000E0	2.8330000E1	0.0000000E0	2.8240000E1	-1.77608	2.8220000E1	-0.668688	2.8070000E1	-0.0734625	2.8160000E1	-1.79716	2.8330000E1	-0.606237
2.8440000E1	0.0000000E0	2.8420000E1	0.0000000E0	2.8280000E1	0.0000000E0	2.8360000E1	0.0000000E0	2.8520000E1	0.0000000E0	2.8440000E1	-1.86156	2.8420000E1	-0.692446	2.8280000E1	-0.0935311	2.8360000E1	-1.76172	2.8520000E1	-0.545498
2.8640000E1	0.0000000E0	2.8630000E1	0.0000000E0	2.8480000E1	0.0000000E0	2.8560000E1	0.0000000E0	2.8720000E1	0.0000000E0	2.8640000E1	-1.86076	2.8630000E1	-0.759412	2.8480000E1	-0.13373	2.8560000E1	-1.71841	2.8720000E1	-0.507894
2.8850000E1	0.0000000E0	2.8830000E1	0.0000000E0	2.8680000E1	0.0000000E0	2.8760000E1	0.0000000E0	2.8920000E1	0.0000000E0	2.8850000E1	-1.84791	2.8830000E1	-0.833943	2.8680000E1	-0.150814	2.8760000E1	-1.64434	2.8920000E1	-0.466993
2.9050000E1	0.0000000E0	2.9030000E1	0.0000000E0	2.8880000E1	0.0000000E0	2.8960000E1	0.0000000E0	2.9120000E1	0.0000000E0	2.9050000E1	-1.8051	2.9030000E1	-0.887999	2.8880000E1	-0.173017	2.8960000E1	-1.59095	2.9120000E1	-0.436629
2.9250000E1	0.0000000E0	2.9240000E1	0.0000000E0	2.9090000E1	0.0000000E0	2.9170000E1	0.0000000E0	2.9330000E1	0.0000000E0	2.9250000E1	-1.77335	2.9240000E1	-0.930111	2.9090000E1	-0.179524	2.9170000E1	-1.5527	2.9330000E1	-0.43752
2.9450000E1	0.0000000E0	2.9440000E1	0.0000000E0	2.9290000E1	0.0000000E0	2.9370000E1	0.0000000E0	2.9530000E1	0.0000000E0	2.9450000E1	-1.74535	2.9440000E1	-0.971036	2.9290000E1	-0.173191	2.9370000E1	-1.51257	2.9530000E1	-0.428873
2.9660000E1	0.0000000E0	2.9640000E1	0.0000000E0	2.9500000E1	0.0000000E0	2.9570000E1	0.0000000E0	2.9730000E1	0.0000000E0	2.9660000E1	-1.68816	2.9640000E1	-0.990444	2.9500000E1	-0.167399	2.9570000E1	-1.46083	2.9730000E1	-0.400231
2.9860000E1	0.0000000E0	2.9840000E1	0.0000000E0	2.9700000E1	0.0000000E0	2.9780000E1	0.0000000E0	2.9930000E1	0.0000000E0	2.9860000E1	-1.60677	2.9840000E1	-1.02321	2.9700000E1	-0.128773	2.9780000E1	-1.39974	2.9930000E1	-0.389022
3.0060000E1	0.0000000E0	3.0040000E1	0.0000000E0	2.9900000E1	0.0000000E0	2.9970000E1	0.0000000E0	3.0130000E1	0.0000000E0	3.0060000E1	-1.47625	3.0040000E1	-1.08022	2.9900000E1	-0.0485938	2.9970000E1	-1.38424	3.0130000E1	-0.357612
3.0260000E1	0.0000000E0	3.0250000E1	0.0000000E0	3.0100000E1	0.0000000E0	3.0180000E1	0.0000000E0	3.0330000E1	0.0000000E0	3.0260000E1	-1.38026	3.0250000E1	-1.11499	3.0100000E1	4.3140154E-2	3.0180000E1	-1.36849	3.0330000E1	-0.360008
3.0460000E1	0.0000000E0	3.0460000E1	0.0000000E0	3.0320000E1	0.0000000E0	3.0380000E1	0.0000000E0	3.0530000E1	0.0000000E0	3.0460000E1	-1.28667	3.0460000E1	-1.10657	3.0320000E1	1.4212432E-1	3.0380000E1	-1.32538	3.0530000E1	-0.379254
3.0670000E1	0.0000000E0	3.0660000E1	0.0000000E0	3.0520000E1	0.0000000E0	3.0580000E1	0.0000000E0	3.0730000E1	0.0000000E0	3.0670000E1	-1.17427	3.0660000E1	-1.09644	3.0520000E1	2.4489133E-1	3.0580000E1	-1.31116	3.0730000E1	-0.389436
3.0870000E1	0.0000000E0	3.0860000E1	0.0000000E0	3.0720000E1	0.0000000E0	3.0780000E1	0.0000000E0	3.0930000E1	0.0000000E0	3.0870000E1	-1.08378	3.0860000E1	-1.06805	3.0720000E1	2.9317556E-1	3.0780000E1	-1.30513	3.0930000E1	-0.432972
3.1080000E1	0.0000000E0	3.1060000E1	0.0000000E0	3.0930000E1	0.0000000E0	3.0980000E1	0.0000000E0	3.1130000E1	0.0000000E0	3.1080000E1	-1.02185	3.1060000E1	-1.05344	3.0930000E1	3.1990110E-1	3.0980000E1	-1.26456	3.1130000E1	-0.475832
3.1300000E1	0.0000000E0	3.1270000E1	0.0000000E0	3.1120000E1	0.0000000E0	3.1190000E1	0.0000000E0	3.1340000E1	0.0000000E0	3.1300000E1	-0.945199	3.1270000E1	-1.04195	3.1120000E1	3.4238921E-1	3.1190000E1	-1.20263	3.1340000E1	-0.520954
3.1490000E1	0.0000000E0	3.1470000E1	0.0000000E0	3.1330000E1	0.0000000E0	3.1390000E1	0.0000000E0	3.1530000E1	0.0000000E0	3.1490000E1	-0.899789	3.1470000E1	-1.01506	3.1330000E1	3.4326532E-1	3.1390000E1	-1.14143	3.1530000E1	-0.575456
3.1710000E1	0.0000000E0	3.1670000E1	0.0000000E0	3.1530000E1	0.0000000E0	3.1590000E1	0.0000000E0	3.1730000E1	0.0000000E0	3.1710000E1	-0.873688	3.1670000E1	-0.995491	3.1530000E1	3.6088776E-1	3.1590000E1	-1.14183	3.1730000E1	-0.623797
3.1910000E1	0.0000000E0	3.1880000E1	0.0000000E0	3.1730000E1	0.0000000E0	3.1790000E1	0.0000000E0	3.1940000E1	0.0000000E0	3.1910000E1	-0.919576	3.1880000E1	-0.965776	3.1730000E1	3.6983539E-1	3.1790000E1	-1.19154	3.1940000E1	-0.666999
3.2110000E1	0.0000000E0	3.2080000E1	0.0000000E0	3.1940000E1	0.0000000E0	3.2000000E1	0.0000000E0	3.2130000E1	0.0000000E0	3.2110000E1	-0.990047	3.2080000E1	-0.949874	3.1940000E1	3.6131696E-1	3.2000000E1	-1.22287	3.2130000E1	-0.709351
3.2320000E1	0.0000000E0	3.2280000E1	0.0000000E0	3.2140000E1	0.0000000E0	3.2200000E1	0.0000000E0	3.2330000E1	0.0000000E0	3.2320000E1	-0.995996	3.2280000E1	-0.962284	3.2140000E1	3.7481803E-1	3.2200000E1	-1.26294	3.2330000E1	-0.752098
3.2520000E1	0.0000000E0	3.2490000E1	0.0000000E0	3.2350000E1	0.0000000E0	3.2400000E1	0.0000000E0	3.2540000E1	0.0000000E0	3.2520000E1	-0.972765	3.2490000E1	-0.964991	3.2350000E1	3.7290198E-1	3.2400000E1	-1.32927	3.2540000E1	-0.802744
3.2730000E1	0.0000000E0	3.2680000E1	0.0000000E0	3.2550000E1	0.0000000E0	3.2600000E1	0.0000000E0	3.2730000E1	0.0000000E0	3.2730000E1	-0.937278	3.2680000E1	-0.959959	3.2550000E1	3.8081474E-1	3.2600000E1	-1.35646	3.2730000E1	-0.907348
3.2930000E1	0.0000000E0	3.2890000E1	0.0000000E0	3.2750000E1	0.0000000E0	3.2810000E1	0.0000000E0	3.2940000E1	0.0000000E0	3.2930000E1	-0.921759	3.2890000E1	-0.952772	3.2750000E1	4.1140512E-1	3.2810000E1	-1.40706	3.2940000E1	-0.95238
3.3130000E1	0.0000000E0	3.3090000E1	0.0000000E0	3.2950000E1	0.0000000E0	3.3010000E1	0.0000000E0	3.3140000E1	0.0000000E0	3.3130000E1	-0.904835	3.3090000E1	-0.954727	3.2950000E1	4.0115125E-1	3.3010000E1	-1.46472	3.3140000E1	-0.998237
3.3340000E1	0.0000000E0	3.3300000E1	0.0000000E0	3.3160000E1	0.0000000E0	3.3210000E1	0.0000000E0	3.3340000E1	0.0000000E0	3.3340000E1	-0.895821	3.3300000E1	-0.958394	3.3160000E1	3.7691024E-1	3.3210000E1	-1.5215	3.3340000E1	-1.06152
3.3540000E1	0.0000000E0	3.3500000E1	0.0000000E0	3.3360000E1	0.0000000E0	3.3410000E1	0.0000000E0	3.3540000E1	0.0000000E0	3.3540000E1	-0.867269	3.3500000E1	-1.01003	3.3360000E1	3.4490971E-1	3.3410000E1	-1.56102	3.3540000E1	-1.07904
3.3740000E1	0.0000000E0	3.3700000E1	0.0000000E0	3.3560000E1	0.0000000E0	3.3620000E1	0.0000000E0	3.3740000E1	0.0000000E0	3.3740000E1	-0.81689	3.3700000E1	-1.05615	3.3560000E1	3.0592369E-1	3.3620000E1	-1.60773	3.3740000E1	-1.10523
3.3950000E1	0.0000000E0	3.3900000E1	0.0000000E0	3.3760000E1	0.0000000E0	3.3810000E1	0.0000000E0	3.3940000E1	0.0000000E0	3.3950000E1	-0.720715	3.3900000E1	-1.09929	3.3760000E1	2.5060367E-1	3.3810000E1	-1.65224	3.3940000E1	-1.14078
3.4150000E1	0.0000000E0	3.4110000E1	0.0000000E0	3.3970000E1	0.0000000E0	3.4020000E1	0.0000000E0	3.4140000E1	0.0000000E0	3.4150000E1	-0.640298	3.4110000E1	-1.10795	3.3970000E1	1.7747887E-1	3.4020000E1	-1.68921	3.4140000E1	-1.15307
3.4350000E1	0.0000000E0	3.4310000E1	0.0000000E0	3.4170000E1	0.0000000E0	3.4220000E1	0.0000000E0	3.4340000E1	0.0000000E0	3.4350000E1	-0.585655	3.4310000E1	-1.0896	3.4170000E1	8.5540616E-2	3.4220000E1	-1.71692	3.4340000E1	-1.14993
3.4550000E1	0.0000000E0	3.4510000E1	0.0000000E0	3.4370000E1	0.0000000E0	3.4420000E1	0.0000000E0	3.4540000E1	0.0000000E0	3.4550000E1	-0.53576	3.4510000E1	-1.06611	3.4370000E1	9.0148510E-3	3.4420000E1	-1.7371	3.4540000E1	-1.13834
3.4760000E1	0.0000000E0	3.4710000E1	0.0000000E0	3.4580000E1	0.0000000E0	3.4620000E1	0.0000000E0	3.4740000E1	0.0000000E0	3.4760000E1	-0.54027	3.4710000E1	-1.03962	3.4580000E1	-0.0835325	3.4620000E1	-1.77542	3.4740000E1	-1.08709
3.4960000E1	0.0000000E0	3.4910000E1	0.0000000E0	3.4770000E1	0.0000000E0	3.4830000E1	0.0000000E0	3.4940000E1	0.0000000E0	3.4960000E1	-0.553113	3.4910000E1	-1.00905	3.4770000E1	-0.187602	3.4830000E1	-1.77468	3.4940000E1	-1.02688
3.5160000E1	0.0000000E0	3.5120000E1	0.0000000E0	3.4980000E1	0.0000000E0	3.5030000E1	0.0000000E0	3.5140000E1	0.0000000E0	3.5160000E1	-0.575506	3.5120000E1	-0.996461	3.4980000E1	-0.217965	3.5030000E1	-1.76479	3.5140000E1	-0.966689
3.5370000E1	0.0000000E0	3.5320000E1	0.0000000E0	3.5180000E1	0.0000000E0	3.5230000E1	0.0000000E0	3.5350000E1	0.0000000E0	3.5370000E1	-0.566388	3.5320000E1	-0.986633	3.5180000E1	-0.265809	3.5230000E1	-1.78667	3.5350000E1	-0.885931
3.5570000E1	0.0000000E0	3.5520000E1	0.0000000E0	3.5380000E1	0.0000000E0	3.5430000E1	0.0000000E0	3.5550000E1	0.0000000E0	3.5570000E1	-0.547441	3.5520000E1	-0.920776	3.5380000E1	-0.317592	3.5430000E1	-1.84026	3.5550000E1	-0.877064
3.5770000E1	0.0000000E0	3.5730000E1	0.0000000E0	3.5580000E1	0.0000000E0	3.5630000E1	0.0000000E0	3.5750000E1	0.0000000E0	3.5770000E1	-0.54748	3.5730000E1	-0.867813	3.5580000E1	-0.382375	3.5630000E1	-1.88907	3.5750000E1	-0.878156
3.5980000E1	0.0000000E0	3.5930000E1	0.0000000E0	3.5780000E1	0.0000000E0	3.5840000E1	0.0000000E0	3.5950000E1	0.0000000E0	3.5980000E1	-0.583202	3.5930000E1	-0.799886	3.5780000E1	-0.47177	3.5840000E1	-1.87057	3.5950000E1	-0.887685
3.6180000E1	0.0000000E0	3.6130000E1	0.0000000E0	3.5980000E1	0.0000000E0	3.6040000E1	0.0000000E0	3.6150000E1	0.0000000E0	3.6180000E1	-0.565485	3.6130000E1	-0.766325	3.5980000E1	-0.554627	3.6040000E1	-1.82344	3.6150000E1	-0.924224
3.6390000E1	0.0000000E0	3.6330000E1	0.0000000E0	3.6180000E1	0.0000000E0	3.6240000E1	0.0000000E0	3.6350000E1	0.0000000E0	3.6390000E1	-0.528624	3.6330000E1	-0.72415	3.6180000E1	-0.62595	3.6240000E1	-1.79823	3.6350000E1	-0.975108
3.6600000E1	0.0000000E0	3.6540000E1	0.0000000E0	3.6380000E1	0.0000000E0	3.6440000E1	0.0000000E0	3.6560000E1	0.0000000E0	3.6600000E1	-0.539947	3.6540000E1	-0.673867	3.6380000E1	-0.684745	3.6440000E1	-1.78606	3.6560000E1	-1.01551
3.6800000E1	0.0000000E0	3.6740000E1	0.0000000E0	3.6590000E1	0.0000000E0	3.6640000E1	0.0000000E0	3.6750000E1	0.0000000E0	3.6800000E1	-0.541358	3.6740000E1	-0.616318	3.6590000E1	-0.707526	3.6640000E1	-1.77789	3.6750000E1	-1.0547
3.7000000E1	0.0000000E0	3.6940000E1	0.0000000E0	3.6790000E1	0.0000000E0	3.6850000E1	0.0000000E0	3.6950000E1	0.0000000E0	3.7000000E1	-0.529865	3.6940000E1	-0.558623	3.6790000E1	-0.716493	3.6850000E1	-1.7926	3.6950000E1	-1.12523
3.7200000E1	0.0000000E0	3.7150000E1	0.0000000E0	3.6990000E1	0.0000000E0	3.7050000E1	0.0000000E0	3.7160000E1	0.0000000E0	3.7200000E1	-0.475494	3.7150000E1	-0.469332	3.6990000E1	-0.737597	3.7050000E1	-1.81202	3.7160000E1	-1.21749
3.7410000E1	0.0000000E0	3.7350000E1	0.0000000E0	3.7190000E1	0.0000000E0	3.7250000E1	0.0000000E0	3.7360000E1	0.0000000E0	3.7410000E1	-0.44919	3.7350000E1	-0.378452	3.7190000E1	-0.712875	3.7250000E1	-1.83387	3.7360000E1	-1.31226
3.7610000E1	0.0000000E0	3.7550000E1	0.0000000E0	3.7390000E1	0.0000000E0	3.7450000E1	0.0000000E0	3.7560000E1	0.0000000E0	3.7610000E1	-0.421034	3.7550000E1	-0.341836	3.7390000E1	-0.691944	3.7450000E1	-1.86757	3.7560000E1	-1.34006
3.7820000E1	0.0000000E0	3.7760000E1	0.0000000E0	3.7600000E1	0.0000000E0	3.7650000E1	0.0000000E0	3.7760000E1	0.0000000E0	3.7820000E1	-0.415335	3.7760000E1	-0.292904	3.7600000E1	-0.693767	3.7650000E1	-1.8919	3.7760000E1	-1.38534
3.8030000E1	0.0000000E0	3.7960000E1	0.0000000E0	3.7790000E1	0.0000000E0	3.7850000E1	0.0000000E0	3.7970000E1	0.0000000E0	3.8030000E1	-0.429758	3.7960000E1	-0.264077	3.7790000E1	-0.673461	3.7850000E1	-1.91436	3.7970000E1	-1.41702
3.8230000E1	0.0000000E0	3.8160000E1	0.0000000E0	3.8000000E1	0.0000000E0	3.8050000E1	0.0000000E0	3.8170000E1	0.0000000E0	3.8230000E1	-0.498012	3.8160000E1	-0.230166	3.8000000E1	-0.63246	3.8050000E1	-1.94473	3.8170000E1	-1.45205
3.8430000E1	0.0000000E0	3.8370000E1	0.0000000E0	3.8190000E1	0.0000000E0	3.8260000E1	0.0000000E0	3.8370000E1	0.0000000E0	3.8430000E1	-0.574942	3.8370000E1	-0.218314	3.8190000E1	-0.583642	3.8260000E1	-2.00037	3.8370000E1	-1.50654
3.8640000E1	0.0000000E0	3.8570000E1	0.0000000E0	3.8400000E1	0.0000000E0	3.8460000E1	0.0000000E0	3.8560000E1	0.0000000E0	3.8640000E1	-0.617229	3.8570000E1	-0.236599	3.8400000E1	-0.569091	3.8460000E1	-2.05768	3.8560000E1	-1.5827
3.8840000E1	0.0000000E0	3.8760000E1	0.0000000E0	3.8600000E1	0.0000000E0	3.8660000E1	0.0000000E0	3.8770000E1	0.0000000E0	3.8840000E1	-0.66017	3.8760000E1	-0.268422	3.8600000E1	-0.57673	3.8660000E1	-2.10565	3.8770000E1	-1.63628
3.9040000E1	0.0000000E0	3.8970000E1	0.0000000E0	3.8790000E1	0.0000000E0	3.8860000E1	0.0000000E0	3.8970000E1	0.0000000E0	3.9040000E1	-0.678603	3.8970000E1	-0.287635	3.8790000E1	-0.586086	3.8860000E1	-2.15099	3.8970000E1	-1.70063
3.9250000E1	0.0000000E0	3.9170000E1	0.0000000E0	3.9000000E1	0.0000000E0	3.9070000E1	0.0000000E0	3.9170000E1	0.0000000E0	3.9250000E1	-0.700752	3.9170000E1	-0.29385	3.9000000E1	-0.585517	3.9070000E1	-2.19671	3.9170000E1	-1.77764
3.9450000E1	0.0000000E0	3.9380000E1	0.0000000E0	3.9200000E1	0.0000000E0	3.9270000E1	0.0000000E0	3.9380000E1	0.0000000E0	3.9450000E1	-0.716375	3.9380000E1	-0.307846	3.9200000E1	-0.619369	3.9270000E1	-2.23302	3.9380000E1	-1.8113
3.9650000E1	0.0000000E0	3.9580000E1	0.0000000E0	3.9400000E1	0.0000000E0	3.9470000E1	0.0000000E0	3.9570000E1	0.0000000E0	3.9650000E1	-0.746935	3.9580000E1	-0.318365	3.9400000E1	-0.631072	3.9470000E1	-2.25294	3.9570000E1	-1.86315
3.9850000E1	0.0000000E0	3.9780000E1	0.0000000E0	3.9610000E1	0.0000000E0	3.9670000E1	0.0000000E0	3.9770000E1	0.0000000E0	3.9850000E1	-0.715319	3.9780000E1	-0.369008	3.9610000E1	-0.628284	3.9670000E1	-2.25852	3.9770000E1	-1.87285
4.0050000E1	0.0000000E0	3.9980000E1	0.0000000E0	3.9810000E1	0.0000000E0	3.9870000E1	0.0000000E0	3.9970000E1	0.0000000E0	4.0050000E1	-0.636501	3.9980000E1	-0.41471	3.9810000E1	-0.624735	3.9870000E1	-2.27987	3.9970000E1	-1.85772
4.0250000E1	0.0000000E0	4.0190000E1	0.0000000E0	4.0010000E1	0.0000000E0	4.0080000E1	0.0000000E0	4.0170000E1	0.0000000E0	4.0250000E1	-0.499895	4.0190000E1	-0.444104	4.0010000E1	-0.587236	4.0080000E1	-2.33837	4.0170000E1	-1.83659
4.0460000E1	0.0000000E0	4.0390000E1	0.0000000E0	4.0210000E1	0.0000000E0	4.0280000E1	0.0000000E0	4.0370000E1	0.0000000E0	4.0460000E1	-0.340692	4.0390000E1	-0.468183	4.0210000E1	-0.552712	4.0280000E1	-2.38329	4.0370000E1	-1.78245
4.0660000E1	0.0000000E0	4.0590000E1	0.0000000E0	4.0410000E1	0.0000000E0	4.0480000E1	0.0000000E0	4.0580000E1	0.0000000E0	4.0660000E1	-0.213303	4.0590000E1	-0.476647	4.0410000E1	-0.530062	4.0480000E1	-2.41684	4.0580000E1	-1.72453
4.0870000E1	0.0000000E0	4.0790000E1	0.0000000E0	4.0610000E1	0.0000000E0	4.0680000E1	0.0000000E0	4.0770000E1	0.0000000E0	4.0870000E1	-0.0639857	4.0790000E1	-0.503583	4.0610000E1	-0.529497	4.0680000E1	-2.43596	4.0770000E1	-1.68209
4.1070000E1	0.0000000E0	4.1000000E1	0.0000000E0	4.0810000E1	0.0000000E0	4.0890000E1	0.0000000E0	4.0980000E1	0.0000000E0	4.1070000E1	5.2659097E-2	4.1000000E1	-0.54272	4.0810000E1	-0.546847	4.0890000E1	-2.46786	4.0980000E1	-1.62527
4.1270000E1	0.0000000E0	4.1200000E1	0.0000000E0	4.1010000E1	0.0000000E0	4.1090000E1	0.0000000E0	4.1180000E1	0.0000000E0	4.1270000E1	1.0851014E-1	4.1200000E1	-0.581048	4.1010000E1	-0.601523	4.1090000E1	-2.51866	4.1180000E1	-1.51279
4.1480000E1	0.0000000E0	4.1410000E1	0.0000000E0	4.1210000E1	0.0000000E0	4.1290000E1	0.0000000E0	4.1380000E1	0.0000000E0	4.1480000E1	1.5545590E-1	4.1410000E1	-0.625133	4.1210000E1	-0.653736	4.1290000E1	-2.555	4.1380000E1	-1.39858
4.1680000E1	0.0000000E0	4.1610000E1	0.0000000E0	4.1410000E1	0.0000000E0	4.1500000E1	0.0000000E0	4.1580000E1	0.0000000E0	4.1680000E1	2.0531894E-1	4.1610000E1	-0.646077	4.1410000E1	-0.705184	4.1500000E1	-2.59332	4.1580000E1	-1.29795
4.1880000E1	0.0000000E0	4.1810000E1	0.0000000E0	4.1610000E1	0.0000000E0	4.1700000E1	0.0000000E0	4.1780000E1	0.0000000E0	4.1880000E1	2.2152740E-1	4.1810000E1	-0.613379	4.1610000E1	-0.7214	4.1700000E1	-2.61412	4.1780000E1	-1.25917
4.2080000E1	0.0000000E0	4.2010000E1	0.0000000E0	4.1810000E1	0.0000000E0	4.1910000E1	0.0000000E0	4.1990000E1	0.0000000E0	4.2080000E1	2.2379597E-1	4.2010000E1	-0.593786	4.1810000E1	-0.697847	4.1910000E1	-2.64297	4.1990000E1	-1.2473
4.2280000E1	0.0000000E0	4.2210000E1	0.0000000E0	4.2010000E1	0.0000000E0	4.2110000E1	0.0000000E0	4.2180000E1	0.0000000E0	4.2280000E1	2.4491926E-1	4.2210000E1	-0.602671	4.2010000E1	-0.734451	4.2110000E1	-2.64866	4.2180000E1	-1.23682
4.2480000E1	0.0000000E0	4.2420000E1	0.0000000E0	4.2210000E1	0.0000000E0	4.2310000E1	0.0000000E0	4.2390000E1	0.0000000E0	4.2480000E1	2.7762845E-1	4.2420000E1	-0.642543	4.2210000E1	-0.784974	4.2310000E1	-2.6633	4.2390000E1	-1.21967
4.2690000E1	0.0000000E0	4.2620000E1	0.0000000E0	4.2420000E1	0.0000000E0	4.2510000E1	0.0000000E0	4.2580000E1	0.0000000E0	4.2690000E1	3.0996101E-1	4.2620000E1	-0.658761	4.2420000E1	-0.824236	4.2510000E1	-2.63709	4.2580000E1	-1.18428
4.2890000E1	0.0000000E0	4.2820000E1	0.0000000E0	4.2620000E1	0.0000000E0	4.2710000E1	0.0000000E0	4.2790000E1	0.0000000E0	4.2890000E1	3.0949768E-1	4.2820000E1	-0.634223	4.2620000E1	-0.829302	4.2710000E1	-2.5922	4.2790000E1	-1.1486
4.3090000E1	0.0000000E0	4.3030000E1	0.0000000E0	4.2820000E1	0.0000000E0	4.2920000E1	0.0000000E0	4.2990000E1	0.0000000E0	4.3090000E1	3.2429420E-1	4.3030000E1	-0.629787	4.2820000E1	-0.820714	4.2920000E1	-2.52179	4.2990000E1	-1.138
4.3290000E1	0.0000000E0	4.3220000E1	0.0000000E0	4.3030000E1	0.0000000E0	4.3120000E1	0.0000000E0	4.3180000E1	0.0000000E0	4.3290000E1	3.5810324E-1	4.3220000E1	-0.677334	4.3030000E1	-0.768064	4.3120000E1	-2.46456	4.3180000E1	-1.11835
4.3500000E1	0.0000000E0	4.3430000E1	0.0000000E0	4.3220000E1	0.0000000E0	4.3320000E1	0.0000000E0	4.3380000E1	0.0000000E0	4.3500000E1	3.6786818E-1	4.3430000E1	-0.727573	4.3220000E1	-0.727882	4.3320000E1	-2.42101	4.3380000E1	-1.15353
4.3700000E1	0.0000000E0	4.3640000E1	0.0000000E0	4.3430000E1	0.0000000E0	4.3520000E1	0.0000000E0	4.3590000E1	0.0000000E0	4.3700000E1	3.7761439E-1	4.3640000E1	-0.744075	4.3430000E1	-0.70816	4.3520000E1	-2.37703	4.3590000E1	-1.18616
4.3900000E1	0.0000000E0	4.3840000E1	0.0000000E0	4.3680000E1	0.0000000E0	4.3720000E1	0.0000000E0	4.3790000E1	0.0000000E0	4.3900000E1	3.8603600E-1	4.3840000E1	-0.757336	4.3680000E1	-0.681251	4.3720000E1	-2.33963	4.3790000E1	-1.19448
4.4100000E1	0.0000000E0	4.4040000E1	0.0000000E0	4.3880000E1	0.0000000E0	4.3930000E1	0.0000000E0	4.3990000E1	0.0000000E0	4.4100000E1	3.5481681E-1	4.4040000E1	-0.751437	4.3880000E1	-0.678837	4.3930000E1	-2.30931	4.3990000E1	-1.1943
4.4310000E1	0.0000000E0	4.4250000E1	0.0000000E0	4.4080000E1	0.0000000E0	4.4130000E1	0.0000000E0	4.4200000E1	0.0000000E0	4.4310000E1	2.7625943E-1	4.4250000E1	-0.721228	4.4080000E1	-0.647647	4.4130000E1	-2.28808	4.4200000E1	-1.19107
4.4510000E1	0.0000000E0	4.4450000E1	0.0000000E0	4.4270000E1	0.0000000E0	4.4330000E1	0.0000000E0	4.4390000E1	0.0000000E0	4.4510000E1	1.7397324E-1	4.4450000E1	-0.665531	4.4270000E1	-0.647131	4.4330000E1	-2.23392	4.4390000E1	-1.17811
4.4710000E1	0.0000000E0	4.4650000E1	0.0000000E0	4.4480000E1	0.0000000E0	4.4560000E1	0.0000000E0	4.4590000E1	0.0000000E0	4.4710000E1	5.7446969E-2	4.4650000E1	-0.590926	4.4480000E1	-0.636784	4.4560000E1	-2.20615	4.4590000E1	-1.15702
4.4920000E1	0.0000000E0	4.4860000E1	0.0000000E0	4.4680000E1	0.0000000E0	4.4730000E1	0.0000000E0	4.4800000E1	0.0000000E0	4.4920000E1	-0.0360577	4.4860000E1	-0.550319	4.4680000E1	-0.620029	4.4730000E1	-2.18455	4.4800000E1	-1.12884
4.5120000E1	0.0000000E0	4.5060000E1	0.0000000E0	4.4880000E1	0.0000000E0	4.4940000E1	0.0000000E0	4.4990000E1	0.0000000E0	4.5120000E1	-0.0870761	4.5060000E1	-0.466572	4.4880000E1	-0.571099	4.4940000E1	-2.174	4.4990000E1	-1.06962
4.5320000E1	0.0000000E0	4.5260000E1	0.0000000E0	4.5080000E1	0.0000000E0	4.5140000E1	0.0000000E0	4.5190000E1	0.0000000E0	4.5320000E1	-0.120993	4.5260000E1	-0.353056	4.5080000E1	-0.53268	4.5140000E1	-2.11876	4.5190000E1	-1.05142
4.5530000E1	0.0000000E0	4.5470000E1	0.0000000E0	4.5280000E1	0.0000000E0	4.5340000E1	0.0000000E0	4.5390000E1	0.0000000E0	4.5530000E1	-0.15878	4.5470000E1	-0.256987	4.5280000E1	-0.44242	4.5340000E1	-2.0193	4.5390000E1	-0.992217
4.5730000E1	0.0000000E0	4.5670000E1	0.0000000E0	4.5480000E1	0.0000000E0	4.5550000E1	0.0000000E0	4.5590000E1	0.0000000E0	4.5730000E1	-0.196903	4.5670000E1	-0.199945	4.5480000E1	-0.361398	4.5550000E1	-1.92374	4.5590000E1	-0.951036
4.5930000E1	0.0000000E0	4.5870000E1	0.0000000E0	4.5680000E1	0.0000000E0	4.5750000E1	0.0000000E0	4.5790000E1	0.0000000E0	4.5930000E1	-0.221327	4.5870000E1	-0.159029	4.5680000E1	-0.303097	4.5750000E1	-1.83319	4.5790000E1	-0.905811
4.6140000E1	0.0000000E0	4.6080000E1	0.0000000E0	4.5880000E1	0.0000000E0	4.5940000E1	0.0000000E0	4.6000000E1	0.0000000E0	4.6140000E1	-0.251894	4.6080000E1	-0.152837	4.5880000E1	-0.248945	4.5940000E1	-1.75935	4.6000000E1	-0.834478
4.6340000E1	0.0000000E0	4.6280000E1	0.0000000E0	4.6080000E1	0.0000000E0	4.6150000E1	0.0000000E0	4.6200000E1	0.0000000E0	4.6340000E1	-0.235047	4.6280000E1	-0.112001	4.6080000E1	-0.202418	4.6150000E1	-1.69312	4.6200000E1	-0.757198
4.6550000E1	0.0000000E0	4.6480000E1	0.0000000E0	4.6290000E1	0.0000000E0	4.6350000E1	0.0000000E0	4.6400000E1	0.0000000E0	4.6550000E1	-0.234832	4.6480000E1	-0.0494832	4.6290000E1	-0.106355	4.6350000E1	-1.65547	4.6400000E1	-0.700573
4.6740000E1	0.0000000E0	4.6700000E1	0.0000000E0	4.6490000E1	0.0000000E0	4.6550000E1	0.0000000E0	4.6600000E1	0.0000000E0	4.6740000E1	-0.241464	4.6700000E1	-0.00970033	4.6490000E1	3.1781590E-3	4.6550000E1	-1.59429	4.6600000E1	-0.669376
4.6950000E1	0.0000000E0	4.6900000E1	0.0000000E0	4.6690000E1	0.0000000E0	4.6760000E1	0.0000000E0	4.6810000E1	0.0000000E0	4.6950000E1	-0.266623	4.6900000E1	3.4061779E-2	4.6690000E1	1.0765074E-1	4.6760000E1	-1.56504	4.6810000E1	-0.648793
4.7150000E1	0.0000000E0	4.7110000E1	0.0000000E0	4.6890000E1	0.0000000E0	4.6960000E1	0.0000000E0	4.7000000E1	0.0000000E0	4.7150000E1	-0.30006	4.7110000E1	3.7149922E-2	4.6890000E1	1.9947710E-1	4.6960000E1	-1.55612	4.7000000E1	-0.647881
4.7350000E1	0.0000000E0	4.7310000E1	0.0000000E0	4.7090000E1	0.0000000E0	4.7160000E1	0.0000000E0	4.7210000E1	0.0000000E0	4.7350000E1	-0.335599	4.7310000E1	5.9167321E-2	4.7090000E1	2.8724563E-1	4.7160000E1	-1.58258	4.7210000E1	-0.633413
4.7550000E1	0.0000000E0	4.7510000E1	0.0000000E0	4.7290000E1	0.0000000E0	4.7360000E1	0.0000000E0	4.7410000E1	0.0000000E0	4.7550000E1	-0.374572	4.7510000E1	1.3609121E-1	4.7290000E1	3.3209389E-1	4.7360000E1	-1.64642	4.7410000E1	-0.658974
4.7760000E1	0.0000000E0	4.7710000E1	0.0000000E0	4.7500000E1	0.0000000E0	4.7560000E1	0.0000000E0	4.7610000E1	0.0000000E0	4.7760000E1	-0.366228	4.7710000E1	2.2139905E-1	4.7500000E1	3.8509460E-1	4.7560000E1	-1.71003	4.7610000E1	-0.635963
4.7970000E1	0.0000000E0	4.7910000E1	0.0000000E0	4.7700000E1	0.0000000E0	4.7770000E1	0.0000000E0	4.7810000E1	0.0000000E0	4.7970000E1	-0.358514	4.7910000E1	2.7657209E-1	4.7700000E1	4.3650517E-1	4.7770000E1	-1.77	4.7810000E1	-0.619735
4.8170000E1	0.0000000E0	4.8110000E1	0.0000000E0	4.7900000E1	0.0000000E0	4.7960000E1	0.0000000E0	4.8010000E1	0.0000000E0	4.8170000E1	-0.347316	4.8110000E1	3.3805156E-1	4.7900000E1	4.6538170E-1	4.7960000E1	-1.82678	4.8010000E1	-0.633459
4.8370000E1	0.0000000E0	4.8320000E1	0.0000000E0	4.8100000E1	0.0000000E0	4.8170000E1	0.0000000E0	4.8210000E1	0.0000000E0	4.8370000E1	-0.33606	4.8320000E1	3.4815658E-1	4.8100000E1	4.8960026E-1	4.8170000E1	-1.87721	4.8210000E1	-0.648933
4.8570000E1	0.0000000E0	4.8520000E1	0.0000000E0	4.8300000E1	0.0000000E0	4.8370000E1	0.0000000E0	4.8410000E1	0.0000000E0	4.8570000E1	-0.331422	4.8520000E1	3.2109191E-1	4.8300000E1	5.0289218E-1	4.8370000E1	-1.92443	4.8410000E1	-0.659645
4.8780000E1	0.0000000E0	4.8720000E1	0.0000000E0	4.8500000E1	0.0000000E0	4.8570000E1	0.0000000E0	4.8620000E1	0.0000000E0	4.8780000E1	-0.33276	4.8720000E1	2.5637880E-1	4.8500000E1	5.1742760E-1	4.8570000E1	-2.01058	4.8620000E1	-0.690258
4.8980000E1	0.0000000E0	4.8930000E1	0.0000000E0	4.8710000E1	0.0000000E0	4.8770000E1	0.0000000E0	4.8810000E1	0.0000000E0	4.8980000E1	-0.330272	4.8930000E1	1.9006685E-1	4.8710000E1	4.9251669E-1	4.8770000E1	-2.08771	4.8810000E1	-0.722416
4.9180000E1	0.0000000E0	4.9130000E1	0.0000000E0	4.8910000E1	0.0000000E0	4.8980000E1	0.0000000E0	4.9020000E1	0.0000000E0	4.9180000E1	-0.3739	4.9130000E1	1.5847680E-1	4.8910000E1	4.3724134E-1	4.8980000E1	-2.15923	4.9020000E1	-0.728614
4.9390000E1	0.0000000E0	4.9330000E1	0.0000000E0	4.9110000E1	0.0000000E0	4.9180000E1	0.0000000E0	4.9210000E1	0.0000000E0	4.9390000E1	-0.437405	4.9330000E1	8.6999660E-2	4.9110000E1	3.5311950E-1	4.9180000E1	-2.21652	4.9210000E1	-0.748632
4.9580000E1	0.0000000E0	4.9540000E1	0.0000000E0	4.9310000E1	0.0000000E0	4.9380000E1	0.0000000E0	4.9430000E1	0.0000000E0	4.9580000E1	-0.458518	4.9540000E1	-0.0015416	4.9310000E1	2.8250456E-1	4.9380000E1	-2.28291	4.9430000E1	-0.737277
4.9790000E1	0.0000000E0	4.9740000E1	0.0000000E0	4.9510000E1	0.0000000E0	4.9580000E1	0.0000000E0	4.9620000E1	0.0000000E0	4.9790000E1	-0.488424	4.9740000E1	-0.0729389	4.9510000E1	2.1905745E-1	4.9580000E1	-2.36858	4.9620000E1	-0.794723
5.0000000E1	0.0000000E0	4.9940000E1	0.0000000E0	4.9710000E1	0.0000000E0	4.9780000E1	0.0000000E0	4.9820000E1	0.0000000E0	5.0000000E1	-0.54552	4.9940000E1	-0.124186	4.9710000E1	1.7033139E-1	4.9780000E1	-2.44593	4.9820000E1	-0.849311
5.0200000E1	0.0000000E0	5.0140000E1	0.0000000E0	4.9910000E1	0.0000000E0	4.9990000E1	0.0000000E0	5.0020000E1	0.0000000E0	5.0200000E1	-0.598498	5.0140000E1	-0.150969	4.9910000E1	1.2883680E-1	4.9990000E1	-2.49472	5.0020000E1	-0.878562
5.0400000E1	0.0000000E0	5.0350000E1	0.0000000E0	5.0110000E1	0.0000000E0	5.0180000E1	0.0000000E0	5.0220000E1	0.0000000E0	5.0400000E1	-0.667583	5.0350000E1	-0.161118	5.0110000E1	8.7869561E-2	5.0180000E1	-2.51682	5.0220000E1	-0.932635
5.0610000E1	0.0000000E0	5.0550000E1	0.0000000E0	5.0320000E1	0.0000000E0	5.0390000E1	0.0000000E0	5.0430000E1	0.0000000E0	5.0610000E1	-0.733806	5.0550000E1	-0.146005	5.0320000E1	7.2077796E-2	5.0390000E1	-2.50865	5.0430000E1	-1.00382
5.0810000E1	0.0000000E0	5.0750000E1	0.0000000E0	5.0520000E1	0.0000000E0	5.0590000E1	0.0000000E0	5.0630000E1	0.0000000E0	5.0810000E1	-0.769478	5.0750000E1	-0.106962	5.0520000E1	3.4854325E-2	5.0590000E1	-2.49188	5.0630000E1	-1.05256
5.1010000E1	0.0000000E0	5.0960000E1	0.0000000E0	5.0720000E1	0.0000000E0	5.0790000E1	0.0000000E0	5.0830000E1	0.0000000E0	5.1010000E1	-0.793863	5.0960000E1	-0.0422739	5.0720000E1	2.4460872E-2	5.0790000E1	-2.512	5.0830000E1	-1.1102
5.1220000E1	0.0000000E0	5.1160000E1	0.0000000E0	5.0910000E1	0.0000000E0	5.0990000E1	0.0000000E0	5.1030000E1	0.0000000E0	5.1220000E1	-0.762163	5.1160000E1	-0.00467512	5.0910000E1	3.6125659E-2	5.0990000E1	-2.48686	5.1030000E1	-1.16957
5.1420000E1	0.0000000E0	5.1360000E1	0.0000000E0	5.1120000E1	0.0000000E0	5.1190000E1	0.0000000E0	5.1230000E1	0.0000000E0	5.1420000E1	-0.741401	5.1360000E1	8.5345446E-2	5.1120000E1	6.8973321E-2	5.1190000E1	-2.45156	5.1230000E1	-1.21395
5.1620000E1	0.0000000E0	5.1560000E1	0.0000000E0	5.1320000E1	0.0000000E0	5.1400000E1	0.0000000E0	5.1440000E1	0.0000000E0	5.1620000E1	-0.743279	5.1560000E1	1.4458758E-1	5.1320000E1	8.3435095E-2	5.1400000E1	-2.41142	5.1440000E1	-1.26653
5.1820000E1	0.0000000E0	5.1770000E1	0.0000000E0	5.1520000E1	0.0000000E0	5.1600000E1	0.0000000E0	5.1640000E1	0.0000000E0	5.1820000E1	-0.766162	5.1770000E1	1.8335648E-1	5.1520000E1	1.0929810E-1	5.1600000E1	-2.33294	5.1640000E1	-1.278
5.2030000E1	0.0000000E0	5.1970000E1	0.0000000E0	5.1720000E1	0.0000000E0	5.1800000E1	0.0000000E0	5.1840000E1	0.0000000E0	5.2030000E1	-0.777709	5.1970000E1	2.0131141E-1	5.1720000E1	1.4000144E-1	5.1800000E1	-2.28272	5.1840000E1	-1.26555
5.2230000E1	0.0000000E0	5.2170000E1	0.0000000E0	5.1920000E1	0.0000000E0	5.2010000E1	0.0000000E0	5.2040000E1	0.0000000E0	5.2230000E1	-0.773249	5.2170000E1	2.4263514E-1	5.1920000E1	1.8642270E-1	5.2010000E1	-2.27551	5.2040000E1	-1.28029
5.2430000E1	0.0000000E0	5.2370000E1	0.0000000E0	5.2120000E1	0.0000000E0	5.2210000E1	0.0000000E0	5.2240000E1	0.0000000E0	5.2430000E1	-0.75097	5.2370000E1	3.0236823E-1	5.2120000E1	2.4780550E-1	5.2210000E1	-2.29106	5.2240000E1	-1.26865
5.2630000E1	0.0000000E0	5.2570000E1	0.0000000E0	5.2330000E1	0.0000000E0	5.2410000E1	0.0000000E0	5.2440000E1	0.0000000E0	5.2630000E1	-0.68502	5.2570000E1	3.7019891E-1	5.2330000E1	2.7023907E-1	5.2410000E1	-2.35376	5.2440000E1	-1.24958
5.2840000E1	0.0000000E0	5.2780000E1	0.0000000E0	5.2530000E1	0.0000000E0	5.2610000E1	0.0000000E0	5.2640000E1	0.0000000E0	5.2840000E1	-0.626869	5.2780000E1	4.3884010E-1	5.2530000E1	2.8046174E-1	5.2610000E1	-2.37808	5.2640000E1	-1.27422
5.3040000E1	0.0000000E0	5.2980000E1	0.0000000E0	5.2730000E1	0.0000000E0	5.2810000E1	0.0000000E0	5.2840000E1	0.0000000E0	5.3040000E1	-0.527135	5.2980000E1	5.0603508E-1	5.2730000E1	2.7809722E-1	5.2810000E1	-2.36686	5.2840000E1	-1.27938
5.3250000E1	0.0000000E0	5.3180000E1	0.0000000E0	5.2930000E1	0.0000000E0	5.3020000E1	0.0000000E0	5.3050000E1	0.0000000E0	5.3250000E1	-0.397745	5.3180000E1	5.8005006E-1	5.2930000E1	3.2429977E-1	5.3020000E1	-2.4124	5.3050000E1	-1.30556
5.3450000E1	0.0000000E0	5.3380000E1	0.0000000E0	5.3130000E1	0.0000000E0	5.3230000E1	0.0000000E0	5.3250000E1	0.0000000E0	5.3450000E1	-0.294457	5.3380000E1	6.1647915E-1	5.3130000E1	3.9593622E-1	5.3230000E1	-2.46983	5.3250000E1	-1.34714
5.3509940E1	0.0000000E0	5.3509870E1	0.0000000E0	5.3340000E1	0.0000000E0	5.3430000E1	0.0000000E0	5.3440000E1	0.0000000E0	5.3650000E1	-0.200809	5.3590000E1	7.0147122E-1	5.3340000E1	4.7548804E-1	5.3430000E1	-2.52709	5.3440000E1	-1.36641
5.3510000E1	1.3623045E-1	5.3510000E1	1.3623045E-1	5.3509830E1	0.0000000E0	5.3509920E1	0.0000000E0	5.3509930E1	0.0000000E0	5.3850000E1	-0.133604	5.3800000E1	7.6841070E-1	5.3530000E1	5.4499368E-1	5.3630000E1	-2.58525	5.3650000E1	-1.39229
5.3650000E1	1.7513492E-1	5.3590000E1	1.4782481E-1	5.3510000E1	1.3623045E-1	5.3510000E1	1.3623045E-1	5.3510000E1	1.3623045E-1	5.4060000E1	-0.057065	5.4000000E1	8.7180926E-1	5.3740000E1	5.7094088E-1	5.3830000E1	-2.6251	5.3850000E1	-1.40372
5.3850000E1	2.3066253E-1	5.3800000E1	1.7824695E-1	5.3530000E1	1.3774583E-1	5.3630000E1	1.4050245E-1	5.3650000E1	1.3816331E-1	5.4260000E1	6.2023795E-2	5.4200000E1	9.6363876E-1	5.3940000E1	6.0994653E-1	5.4030000E1	-2.6651	5.4050000E1	-1.39311
5.4060000E1	2.8890303E-1	5.4000000E1	2.0720286E-1	5.3740000E1	1.5365400E-1	5.3830000E1	1.4762108E-1	5.3850000E1	1.4092411E-1	5.4460000E1	2.0309023E-1	5.4400000E1	1.0097678E0	5.4140000E1	6.2237710E-1	5.4240000E1	-2.7156	5.4250000E1	-1.39614
5.4260000E1	3.4430977E-1	5.4200000E1	2.3614165E-1	5.3940000E1	1.6879913E-1	5.4030000E1	1.5473802E-1	5.4050000E1	1.4368442E-1	5.4680000E1	3.0934684E-1	5.4610000E1	1.0254750E0	5.4340000E1	6.6648230E-1	5.4440000E1	-2.76008	5.4450000E1	-1.39882
5.4460000E1	3.9965764E-1	5.4400000E1	2.6506332E-1	5.4140000E1	1.8393886E-1	5.4240000E1	1.6220898E-1	5.4250000E1	1.4644423E-1	5.4880000E1	4.0743332E-1	5.4810000E1	1.0351412E0	5.4540000E1	6.8476880E-1	5.4640000E1	-2.88274	5.4660000E1	-1.3412
5.4680000E1	4.6047239E-1	5.4610000E1	2.9541267E-1	5.4340000E1	1.9907321E-1	5.4440000E1	1.6932245E-1	5.4450000E1	1.4920355E-1	5.5080000E1	4.5802593E-1	5.5010000E1	9.9899328E-1	5.4740000E1	7.2577093E-1	5.4840000E1	-3.00706	5.4860000E1	-1.28368
5.4880000E1	5.1569685E-1	5.4810000E1	3.2429929E-1	5.4540000E1	2.1420217E-1	5.4640000E1	1.7643423E-1	5.4660000E1	1.5210030E-1	5.5290000E1	4.4449545E-1	5.5210000E1	9.4547370E-1	5.4940000E1	7.4227037E-1	5.5050000E1	-3.09994	5.5060000E1	-1.22932
5.5080000E1	5.7086263E-1	5.5010000E1	3.5316883E-1	5.4740000E1	2.2932576E-1	5.4840000E1	1.8354431E-1	5.4860000E1	1.5485861E-1	5.5490000E1	4.7609752E-1	5.5420000E1	8.9555302E-1	5.5150000E1	7.0729214E-1	5.5250000E1	-3.24318	5.5260000E1	-1.15731
5.5290000E1	6.2872363E-1	5.5210000E1	3.8202130E-1	5.4940000E1	2.4444396E-1	5.5050000E1	1.9100808E-1	5.5060000E1	1.5761643E-1	5.5690000E1	5.3357986E-1	5.5620000E1	8.2171468E-1	5.5350000E1	6.5689066E-1	5.5450000E1	-3.38598	5.5460000E1	-1.11511
5.5490000E1	6.8376933E-1	5.5420000E1	4.1229803E-1	5.5150000E1	2.6031229E-1	5.5250000E1	1.9811470E-1	5.5260000E1	1.6037375E-1	5.5900000E1	6.0479702E-1	5.5820000E1	7.8240287E-1	5.5550000E1	6.1049922E-1	5.5650000E1	-3.52671	5.5670000E1	-1.06202
5.5690000E1	7.3875655E-1	5.5620000E1	4.4111553E-1	5.5350000E1	2.7541947E-1	5.5450000E1	2.0521962E-1	5.5460000E1	1.6313057E-1	5.6100000E1	6.5253301E-1	5.6030000E1	7.2986699E-1	5.5750000E1	5.8094154E-1	5.5860000E1	-3.67302	5.5860000E1	-1.02092
5.5900000E1	7.9643025E-1	5.5820000E1	4.6991599E-1	5.5550000E1	2.9052127E-1	5.5650000E1	2.1232286E-1	5.5670000E1	1.6602471E-1	5.6300000E1	6.6853365E-1	5.6230000E1	6.9253640E-1	5.5950000E1	5.0281787E-1	5.6050000E1	-3.79819	5.6070000E1	-1.03394
5.6100000E1	8.5129777E-1	5.6030000E1	5.0013814E-1	5.5750000E1	3.0561771E-1	5.5860000E1	2.1977944E-1	5.5860000E1	1.6864275E-1	5.6500000E1	6.6033254E-1	5.6430000E1	6.8034271E-1	5.6160000E1	4.3926293E-1	5.6260000E1	-3.89952	5.6260000E1	-1.04785
5.6300000E1	9.0610700E-1	5.6230000E1	5.2890370E-1	5.5950000E1	3.2070878E-1	5.6050000E1	2.2652427E-1	5.6070000E1	1.7153585E-1	5.6710000E1	6.2019016E-1	5.6640000E1	6.7307962E-1	5.6350000E1	3.1646599E-1	5.6460000E1	-3.9655	5.6470000E1	-1.05524
5.6500000E1	9.6085800E-1	5.6430000E1	5.5765225E-1	5.6160000E1	3.3654862E-1	5.6260000E1	2.3397730E-1	5.6260000E1	1.7415295E-1	5.6910000E1	6.0570949E-1	5.6840000E1	6.7219936E-1	5.6550000E1	2.5240266E-1	5.6660000E1	-3.96553	5.6670000E1	-1.07995
5.6710000E1	1.0182839E0	5.6640000E1	5.8781993E-1	5.6350000E1	3.5087480E-1	5.6460000E1	2.4107370E-1	5.6470000E1	1.7704502E-1	5.7120000E1	5.7719144E-1	5.7040000E1	7.1500742E-1	5.6760000E1	1.8892784E-1	5.6870000E1	-3.96409	5.6870000E1	-1.07767
5.6910000E1	1.0729158E0	5.6840000E1	6.1653364E-1	5.6550000E1	3.6594977E-1	5.6660000E1	2.4816841E-1	5.6670000E1	1.7979886E-1	5.7320000E1	5.8270194E-1	5.7240000E1	7.9051087E-1	5.6960000E1	9.1832254E-2	5.7060000E1	-3.97688	5.7070000E1	-1.03341
5.7120000E1	1.1302167E0	5.7040000E1	6.4523037E-1	5.6760000E1	3.8177272E-1	5.6870000E1	2.5561604E-1	5.6870000E1	1.8255221E-1	5.7520000E1	5.4559755E-1	5.7450000E1	8.5200068E-1	5.7160000E1	-0.0195664	5.7260000E1	-3.94077	5.7270000E1	-1.00715
5.7320000E1	1.1847296E0	5.7240000E1	6.7391013E-1	5.6960000E1	3.9683669E-1	5.7060000E1	2.6235276E-1	5.7070000E1	1.8530507E-1	5.7720000E1	5.1242708E-1	5.7650000E1	9.0954021E-1	5.7360000E1	-0.122335	5.7460000E1	-3.88598	5.7470000E1	-0.989435
5.7520000E1	1.2391846E0	5.7450000E1	7.0400562E-1	5.7160000E1	4.1189531E-1	5.7260000E1	2.6944241E-1	5.7270000E1	1.8805743E-1	5.7930000E1	5.0111673E-1	5.7850000E1	9.4776641E-1	5.7560000E1	-0.219291	5.7670000E1	-3.85856	5.7670000E1	-0.992968
5.7720000E1	1.2935817E0	5.7650000E1	7.3265063E-1	5.7360000E1	4.2694857E-1	5.7460000E1	2.7653037E-1	5.7470000E1	1.9080931E-1	5.8130000E1	5.3511290E-1	5.8060000E1	9.8579407E-1	5.7760000E1	-0.290618	5.7870000E1	-3.82507	5.7870000E1	-1.01082
5.7930000E1	1.3506365E0	5.7850000E1	7.6127869E-1	5.7560000E1	4.4199648E-1	5.7670000E1	2.8397091E-1	5.7670000E1	1.9356069E-1	5.8340000E1	6.1497652E-1	5.8260000E1	9.8161119E-1	5.7970000E1	-0.300367	5.8070000E1	-3.77557	5.8080000E1	-1.01326
5.8130000E1	1.4049152E0	5.8060000E1	7.9131994E-1	5.7760000E1	4.5703903E-1	5.7870000E1	2.9105542E-1	5.7870000E1	1.9631158E-1	5.8540000E1	6.8351427E-1	5.8470000E1	9.8351589E-1	5.8170000E1	-0.321052	5.8270000E1	-3.71486	5.8280000E1	-1.00813
5.8340000E1	1.4618458E0	5.8260000E1	8.1991331E-1	5.7970000E1	4.7282796E-1	5.8070000E1	2.9813824E-1	5.8080000E1	1.9919948E-1	5.8740000E1	7.6571174E-1	5.8670000E1	1.0157205E0	5.8370000E1	-0.280763	5.8480000E1	-3.67851	5.8480000E1	-1.02022
5.8540000E1	1.5160063E0	5.8470000E1	8.4991815E-1	5.8170000E1	4.8785954E-1	5.8270000E1	3.0521937E-1	5.8280000E1	2.0194936E-1	5.8950000E1	8.3244067E-1	5.8870000E1	1.0853372E0	5.8570000E1	-0.29912	5.8680000E1	-3.66181	5.8680000E1	-1.01563
5.8740000E1	1.5701093E0	5.8670000E1	8.7847687E-1	5.8370000E1	5.0288578E-1	5.8480000E1	3.1265275E-1	5.8480000E1	2.0469874E-1	5.9150000E1	9.3236910E-1	5.9070000E1	1.1195795E0	5.8770000E1	-0.325041	5.8880000E1	-3.612	5.8880000E1	-1.04803
5.8950000E1	1.6268556E0	5.8870000E1	9.0701870E-1	5.8570000E1	5.1790668E-1	5.8680000E1	3.1973043E-1	5.8680000E1	2.0744764E-1	5.9350000E1	1.0167416E0	5.9280000E1	1.1693238E0	5.8970000E1	-0.344865	5.9080000E1	-3.54512	5.9080000E1	-1.10301
5.9150000E1	1.6808409E0	5.9070000E1	9.3554365E-1	5.8770000E1	5.3292223E-1	5.8880000E1	3.2680643E-1	5.8880000E1	2.1019604E-1	5.9560000E1	1.1742212E0	5.9470000E1	1.2449186E0	5.9170000E1	-0.367825	5.9280000E1	-3.47629	5.9280000E1	-1.12073
5.9350000E1	1.7347688E0	5.9280000E1	9.6547669E-1	5.8970000E1	5.4793244E-1	5.9080000E1	3.3388075E-1	5.9080000E1	2.1294395E-1	5.9760000E1	1.2892864E0	5.9680000E1	1.3476405E0	5.9370000E1	-0.340959	5.9480000E1	-3.43158	5.9480000E1	-1.1208
5.9560000E1	1.7913314E0	5.9470000E1	9.9254296E-1	5.9170000E1	5.6293731E-1	5.9280000E1	3.4095338E-1	5.9280000E1	2.1569137E-1	5.9960000E1	1.3885264E0	5.9890000E1	1.4218020E0	5.9570000E1	-0.306521	5.9680000E1	-3.37323	5.9680000E1	-1.11109
5.9760000E1	1.8451419E0	5.9680000E1	1.0224406E0	5.9370000E1	5.7793684E-1	5.9480000E1	3.4802433E-1	5.9480000E1	2.1843830E-1	6.0170000E1	1.5051892E0	6.0090000E1	1.4837122E0	5.9770000E1	-0.264318	5.9890000E1	-3.30234	5.9880000E1	-1.11416
5.9960000E1	1.8988952E0	5.9890000E1	1.0523197E0	5.9570000E1	5.9293104E-1	5.9680000E1	3.5509360E-1	5.9680000E1	2.2118474E-1	6.0370000E1	1.5868878E0	6.0290000E1	1.5711362E0	5.9970000E1	-0.241717	6.0090000E1	-3.24874	6.0080000E1	-1.0822
6.0170000E1	1.9552747E0	6.0090000E1	1.0807587E0	5.9770000E1	6.0791991E-1	5.9890000E1	3.6251452E-1	5.9880000E1	2.2393068E-1	6.0570000E1	1.6410098E0	6.0500000E1	1.6331199E0	6.0180000E1	-0.180024	6.0290000E1	-3.21131	6.0280000E1	-1.05255
6.0370000E1	2.0089111E0	6.0290000E1	1.1091809E0	5.9970000E1	6.2290344E-1	6.0090000E1	3.6958034E-1	6.0080000E1	2.2667613E-1	6.0770000E1	1.7201073E0	6.0700000E1	1.6624224E0	6.0380000E1	-0.110791	6.0500000E1	-3.16653	6.0480000E1	-1.00331
6.0570000E1	2.0624904E0	6.0500000E1	1.1390062E0	6.0180000E1	6.3863041E-1	6.0290000E1	3.7664448E-1	6.0280000E1	2.2942110E-1	6.0980000E1	1.7781257E0	6.0900000E1	1.6652201E0	6.0610000E1	2.9550148E-2	6.0700000E1	-3.13426	6.0690000E1	-0.970965
6.0770000E1	2.1160128E0	6.0700000E1	1.1673939E0	6.0380000E1	6.5360302E-1	6.0500000E1	3.8406002E-1	6.0480000E1	2.3216557E-1	6.1180000E1	1.8269973E0	6.1110000E1	1.7010848E0	6.0800000E1	1.7264633E-1	6.0950000E1	-3.12837	6.0890000E1	-0.9335
6.0980000E1	2.1721501E0	6.0900000E1	1.1957649E0	6.0610000E1	6.7081494E-1	6.0700000E1	3.9112071E-1	6.0690000E1	2.3504673E-1	6.1390000E1	1.8963750E0	6.1310000E1	1.6985086E0	6.0990000E1	3.1131553E-1	6.1150000E1	-3.15069	6.1090000E1	-0.900796
6.1180000E1	2.2255560E0	6.1110000E1	1.2255364E0	6.0800000E1	6.8502817E-1	6.0950000E1	3.9994422E-1	6.0890000E1	2.3779020E-1	6.1590000E1	1.9271934E0	6.1510000E1	1.6765247E0	6.1200000E1	5.1527984E-1	6.1330000E1	-3.17257	6.1290000E1	-0.921381
6.1390000E1	2.2815712E0	6.1310000E1	1.2538730E0	6.0990000E1	6.9923659E-1	6.1150000E1	4.0700114E-1	6.1090000E1	2.4053317E-1	6.1790000E1	1.9568723E0	6.1720000E1	1.6198628E0	6.1400000E1	6.8859517E-1	6.1540000E1	-3.15404	6.1490000E1	-0.941882
6.1590000E1	2.3348608E0	6.1510000E1	1.2821928E0	6.1200000E1	7.1493506E-1	6.1330000E1	4.1335093E-1	6.1290000E1	2.4327565E-1	6.2030000E1	1.9953996E0	6.1920000E1	1.6056333E0	6.1600000E1	8.6470846E-1	6.1740000E1	-3.15034	6.1690000E1	-0.966498
6.1790000E1	2.3880938E0	6.1720000E1	1.3119107E0	6.1400000E1	7.2988052E-1	6.1540000E1	4.2075730E-1	6.1490000E1	2.4601764E-1	6.2200000E1	2.0555984E0	6.2120000E1	1.5837104E0	6.1800000E1	1.0391202E0	6.1940000E1	-3.15671	6.1900000E1	-0.981585
6.2030000E1	2.4518988E0	6.1920000E1	1.3401962E0	6.1600000E1	7.4482067E-1	6.1740000E1	4.2780926E-1	6.1690000E1	2.4875915E-1	6.2400000E1	2.0911947E0	6.2330000E1	1.5763356E0	6.2010000E1	1.1602614E0	6.2150000E1	-3.19951	6.2100000E1	-1.01644
6.2200000E1	2.4970448E0	6.2120000E1	1.3684650E0	6.1800000E1	7.5975551E-1	6.1940000E1	4.3485955E-1	6.1900000E1	2.5163719E-1	6.2610000E1	2.1076561E0	6.2530000E1	1.5993938E0	6.2210000E1	1.2343027E0	6.2350000E1	-3.25529	6.2300000E1	-1.04513
6.2400000E1	2.5501055E0	6.2330000E1	1.3981292E0	6.2010000E1	7.7543137E-1	6.2150000E1	4.4226055E-1	6.2100000E1	2.5437769E-1	6.2800000E1	2.1074871E0	6.2730000E1	1.6285889E0	6.2410000E1	1.2540812E0	6.2550000E1	-3.32479	6.2500000E1	-1.09261
6.2610000E1	2.6057586E0	6.2530000E1	1.4263637E0	6.2210000E1	7.9035531E-1	6.2350000E1	4.4930740E-1	6.2300000E1	2.5711769E-1	6.3010000E1	2.0924838E0	6.2940000E1	1.6374296E0	6.2620000E1	1.2280033E0	6.2750000E1	-3.34537	6.2710000E1	-1.12223
6.2800000E1	2.6560579E0	6.2730000E1	1.4545816E0	6.2410000E1	8.0527395E-1	6.2550000E1	4.5635258E-1	6.2500000E1	2.5985721E-1	6.3210000E1	2.1009905E0	6.3140000E1	1.6078738E0	6.2820000E1	1.2130559E0	6.2950000E1	-3.36148	6.2900000E1	-1.13837
6.3010000E1	2.7115928E0	6.2940000E1	1.4841924E0	6.2620000E1	8.2093281E-1	6.2750000E1	4.6339608E-1	6.2710000E1	2.6273317E-1	6.3410000E1	2.0575580E0	6.3340000E1	1.5852653E0	6.3020000E1	1.1806403E0	6.3150000E1	-3.37641	6.3100000E1	-1.14619
6.3210000E1	2.7644256E0	6.3140000E1	1.5123760E0	6.2820000E1	8.3584057E-1	6.2950000E1	4.7043790E-1	6.2900000E1	2.6533477E-1	6.3620000E1	2.0586572E0	6.3550000E1	1.5845570E0	6.3210000E1	1.1325802E0	6.3360000E1	-3.43258	6.3310000E1	-1.1279
6.3410000E1	2.8172022E0	6.3340000E1	1.5405430E0	6.3020000E1	8.5074303E-1	6.3150000E1	4.7747805E-1	6.3100000E1	2.6807281E-1	6.3820000E1	2.0982255E0	6.3740000E1	1.6009352E0	6.3420000E1	1.1031713E0	6.3560000E1	-3.49878	6.3500000E1	-1.12217
6.3620000E1	2.8725573E0	6.3550000E1	1.5701004E0	6.3210000E1	8.6489546E-1	6.3360000E1	4.8486840E-1	6.3310000E1	2.7094723E-1	6.4020000E1	2.1747170E0	6.3950000E1	1.5819237E0	6.3620000E1	1.0301740E0	6.3760000E1	-3.50718	6.3710000E1	-1.14354
6.3820000E1	2.9252191E0	6.3740000E1	1.5968270E0	6.3420000E1	8.8053205E-1	6.3560000E1	4.9190512E-1	6.3500000E1	2.7354743E-1	6.4230000E1	2.2486987E0	6.4150000E1	1.5835150E0	6.3830000E1	9.3707233E-1	6.3970000E1	-3.52106	6.3910000E1	-1.1447
6.4020000E1	2.9778249E0	6.3950000E1	1.6263494E0	6.3620000E1	8.9541861E-1	6.3760000E1	4.9894016E-1	6.3710000E1	2.7642082E-1	6.4430000E1	2.3161215E0	6.4360000E1	1.5843910E0	6.4020000E1	8.8628506E-1	6.4170000E1	-3.51464	6.4110000E1	-1.14497
6.4230000E1	3.0330008E0	6.4150000E1	1.6544490E0	6.3830000E1	9.1104380E-1	6.3970000E1	5.0632515E-1	6.3910000E1	2.7915688E-1	6.4630000E1	2.4279916E0	6.4560000E1	1.5466708E0	6.4220000E1	8.5380611E-1	6.4370000E1	-3.49152	6.4310000E1	-1.17227
6.4430000E1	3.0854921E0	6.4360000E1	1.6839357E0	6.4020000E1	9.2517585E-1	6.4170000E1	5.1335677E-1	6.4110000E1	2.8189245E-1	6.4830000E1	2.5501305E0	6.4760000E1	1.5099605E0	6.4420000E1	8.6059922E-1	6.4570000E1	-3.43919	6.4510000E1	-1.16977
6.4630000E1	3.1379277E0	6.4560000E1	1.7120012E0	6.4220000E1	9.4004653E-1	6.4370000E1	5.2038670E-1	6.4310000E1	2.8462753E-1	6.5030000E1	2.6897413E0	6.4970000E1	1.4749086E0	6.4640000E1	8.5054677E-1	6.4770000E1	-3.39625	6.4710000E1	-1.18702
6.4830000E1	3.1903075E0	6.4760000E1	1.7400501E0	6.4420000E1	9.5491192E-1	6.4570000E1	5.2741497E-1	6.4510000E1	2.8736212E-1	6.5240000E1	2.8310416E0	6.5170000E1	1.4529562E0	6.4830000E1	8.2159656E-1	6.4980000E1	-3.33303	6.4910000E1	-1.2379
6.5030000E1	3.2426316E0	6.4970000E1	1.7694837E0	6.4640000E1	9.7125774E-1	6.4770000E1	5.3444157E-1	6.4710000E1	2.9009622E-1	6.5440000E1	2.9852586E0	6.5370000E1	1.4088921E0	6.5030000E1	8.0281276E-1	6.5180000E1	-3.28029	6.5110000E1	-1.29832
6.5240000E1	3.2975122E0	6.5170000E1	1.7974986E0	6.4830000E1	9.8536944E-1	6.4980000E1	5.4181769E-1	6.4910000E1	2.9282984E-1	6.5640000E1	3.0803712E0	6.5580000E1	1.3845187E0	6.5230000E1	7.9543703E-1	6.5380000E1	-3.18638	6.5310000E1	-1.37383
6.5440000E1	3.3497225E0	6.5370000E1	1.8254970E0	6.5030000E1	1.0002187E0	6.5180000E1	5.4884086E-1	6.5110000E1	2.9556296E-1	6.5840000E1	3.1716999E0	6.5780000E1	1.3656136E0	6.5430000E1	7.7269035E-1	6.5580000E1	-3.11257	6.5510000E1	-1.43938
6.5640000E1	3.4018773E0	6.5580000E1	1.8548775E0	6.5230000E1	1.0150627E0	6.5380000E1	5.5586236E-1	6.5310000E1	2.9829559E-1	6.6050000E1	3.2629282E0	6.5980000E1	1.3728659E0	6.5640000E1	7.7886644E-1	6.5780000E1	-3.09647	6.5710000E1	-1.43831
6.5840000E1	3.4539766E0	6.5780000E1	1.8828419E0	6.5430000E1	1.0299014E0	6.5580000E1	5.6288219E-1	6.5510000E1	3.0102774E-1	6.6240000E1	3.3329091E0	6.6180000E1	1.3657756E0	6.5840000E1	7.6475347E-1	6.5990000E1	-3.09415	6.5910000E1	-1.42786
6.6050000E1	3.5086214E0	6.5980000E1	1.9107898E0	6.5640000E1	1.0454764E0	6.5780000E1	5.6990035E-1	6.5710000E1	3.0375940E-1	6.6450000E1	3.4157281E0	6.6390000E1	1.3517351E0	6.6040000E1	7.1707680E-1	6.6190000E1	-3.08533	6.6110000E1	-1.43869
6.6240000E1	3.5580094E0	6.6180000E1	1.9387212E0	6.5840000E1	1.0603043E0	6.5990000E1	5.7726762E-1	6.5910000E1	3.0649056E-1	6.6650000E1	3.4576745E0	6.6590000E1	1.3386629E0	6.6240000E1	6.8737856E-1	6.6390000E1	-3.05003	6.6310000E1	-1.4448
6.6450000E1	3.6125382E0	6.6390000E1	1.9680313E0	6.6040000E1	1.0751269E0	6.6190000E1	5.8428235E-1	6.6110000E1	3.0922124E-1	6.6860000E1	3.4987645E0	6.6790000E1	1.3200483E0	6.6440000E1	6.3400066E-1	6.6590000E1	-3.02275	6.6510000E1	-1.43642
6.6650000E1	3.6644137E0	6.6590000E1	1.9959289E0	6.6240000E1	1.0899442E0	6.6390000E1	5.9129542E-1	6.6310000E1	3.1195143E-1	6.7060000E1	3.4989177E0	6.7000000E1	1.2763608E0	6.6640000E1	6.3387534E-1	6.6800000E1	-3.01839	6.6710000E1	-1.41421
6.6860000E1	3.7188238E0	6.6790000E1	2.0238099E0	6.6440000E1	1.1047563E0	6.6590000E1	5.9830682E-1	6.6510000E1	3.1468114E-1	6.7260000E1	3.5182369E0	6.7200000E1	1.2555848E0	6.6850000E1	6.2171077E-1	6.7000000E1	-3.06426	6.6920000E1	-1.3848
6.7060000E1	3.7705864E0	6.7000000E1	2.0530672E0	6.6640000E1	1.1195631E0	6.6800000E1	6.0566699E-1	6.6710000E1	3.1741035E-1	6.7470000E1	3.5222409E0	6.7400000E1	1.2903672E0	6.7040000E1	6.3994765E-1	6.7210000E1	-3.0759	6.7120000E1	-1.37556
6.7260000E1	3.8222941E0	6.7200000E1	2.0809145E0	6.6850000E1	1.1351046E0	6.7000000E1	6.1267497E-1	6.6920000E1	3.2027550E-1	6.7670000E1	3.5662403E0	6.7610000E1	1.3151182E0	6.7250000E1	6.7006397E-1	6.7410000E1	-3.10675	6.7320000E1	-1.37692
6.7470000E1	3.8765280E0	6.7400000E1	2.1087453E0	6.7040000E1	1.1491609E0	6.7210000E1	6.2003156E-1	6.7120000E1	3.2300371E-1	6.7870000E1	3.5920893E0	6.7810000E1	1.3099445E0	6.7450000E1	6.8561967E-1	6.7610000E1	-3.10256	6.7520000E1	-1.38195
6.7670000E1	3.9281231E0	6.7610000E1	2.1379499E0	6.7250000E1	1.1646913E0	6.7410000E1	6.2703612E-1	6.7320000E1	3.2573143E-1	6.8090000E1	3.5267876E0	6.8010000E1	1.2822874E0	6.7650000E1	6.8091323E-1	6.7800000E1	-3.10775	6.7720000E1	-1.4078
6.7870000E1	3.9796634E0	6.7810000E1	2.1657469E0	6.7450000E1	1.1794768E0	6.7610000E1	6.3403902E-1	6.7520000E1	3.2845867E-1	6.8290000E1	3.4847165E0	6.8220000E1	1.2619339E0	6.7850000E1	6.9501370E-1	6.8010000E1	-3.10885	6.7920000E1	-1.47047
6.8090000E1	4.0362944E0	6.8010000E1	2.1935275E0	6.7650000E1	1.1942570E0	6.7800000E1	6.4069023E-1	6.7720000E1	3.3118542E-1	6.8490000E1	3.3934108E0	6.8420000E1	1.2490867E0	6.8050000E1	7.3501848E-1	6.8210000E1	-3.09458	6.8120000E1	-1.49454
6.8290000E1	4.0877198E0	6.8220000E1	2.2226795E0	6.7850000E1	1.2090320E0	6.8010000E1	6.4803982E-1	6.7920000E1	3.3391168E-1	6.8700000E1	3.2921839E0	6.8620000E1	1.2433057E0	6.8250000E1	7.2044440E-1	6.8410000E1	-3.11992	6.8320000E1	-1.50609
6.8490000E1	4.1390905E0	6.8420000E1	2.2504264E0	6.8050000E1	1.2238017E0	6.8210000E1	6.5503772E-1	6.8120000E1	3.3663745E-1	6.8900000E1	3.1842025E0	6.8830000E1	1.2685119E0	6.8450000E1	7.3120434E-1	6.8620000E1	-3.17032	6.8530000E1	-1.57099
6.8700000E1	4.1929710E0	6.8620000E1	2.2781570E0	6.8250000E1	1.2385661E0	6.8410000E1	6.6203396E-1	6.8320000E1	3.3936273E-1	6.9100000E1	3.1265399E0	6.9030000E1	1.3211647E0	6.8660000E1	7.0823999E-1	6.8820000E1	-3.21527	6.8730000E1	-1.64405
6.8900000E1	4.2442299E0	6.8830000E1	2.3072564E0	6.8450000E1	1.2533253E0	6.8620000E1	6.6937821E-1	6.8530000E1	3.4222376E-1	6.9300000E1	3.1012864E0	6.9230000E1	1.3741429E0	6.8860000E1	6.9296023E-1	6.9020000E1	-3.25851	6.8930000E1	-1.69066
6.9100000E1	4.2954343E0	6.9030000E1	2.3349533E0	6.8660000E1	1.2688169E0	6.8820000E1	6.7637104E-1	6.8730000E1	3.4494804E-1	6.9500000E1	3.1426654E0	6.9430000E1	1.4081136E0	6.9060000E1	6.5649637E-1	6.9220000E1	-3.31634	6.9130000E1	-1.71583
6.9300000E1	4.3465844E0	6.9230000E1	2.3626339E0	6.8860000E1	1.2835653E0	6.9020000E1	6.8336220E-1	6.8930000E1	3.4767184E-1	6.9710000E1	3.1873526E0	6.9640000E1	1.4264379E0	6.9260000E1	6.0332908E-1	6.9420000E1	-3.33333	6.9330000E1	-1.71999
6.9500000E1	4.3976801E0	6.9430000E1	2.3902980E0	6.9060000E1	1.2983085E0	6.9220000E1	6.9035170E-1	6.9130000E1	3.5039515E-1	6.9910000E1	3.2303813E0	6.9840000E1	1.4197888E0	6.9460000E1	5.2979664E-1	6.9630000E1	-3.39326	6.9530000E1	-1.72424
6.9710000E1	4.4512721E0	6.9640000E1	2.4193278E0	6.9260000E1	1.3130465E0	6.9420000E1	6.9733954E-1	6.9330000E1	3.5311797E-1	7.0120000E1	3.3195880E0	7.0050000E1	1.4116110E0	6.9660000E1	4.4270289E-1	6.9830000E1	-3.42862	6.9730000E1	-1.74985
6.9910000E1	4.5022566E0	6.9840000E1	2.4469585E0	6.9460000E1	1.3277792E0	6.9630000E1	7.0467498E-1	6.9530000E1	3.5584031E-1	7.0320000E1	3.3667459E0	7.0250000E1	1.4274146E0	6.9870000E1	3.5361900E-1	7.0030000E1	-3.45605	6.9930000E1	-1.78845
7.0120000E1	4.5557320E0	7.0050000E1	2.4759531E0	6.9660000E1	1.3425066E0	6.9830000E1	7.1165941E-1	6.9730000E1	3.5856215E-1	7.0520000E1	3.4394476E0	7.0450000E1	1.4264010E0	7.0070000E1	2.5031125E-1	7.0230000E1	-3.47789	7.0130000E1	-1.8617
7.0320000E1	4.6066055E0	7.0250000E1	2.5035503E0	6.9870000E1	1.3579648E0	7.0030000E1	7.1864217E-1	6.9930000E1	3.6128351E-1	7.0720000E1	3.5468800E0	7.0650000E1	1.4350272E0	7.0270000E1	2.3750391E-1	7.0440000E1	-3.46514	7.0330000E1	-1.92681
7.0520000E1	4.6574249E0	7.0450000E1	2.5311311E0	7.0070000E1	1.3726816E0	7.0230000E1	7.2562328E-1	7.0130000E1	3.6400439E-1	7.0930000E1	3.6863653E0	7.0860000E1	1.4239252E0	7.0470000E1	2.0902394E-1	7.0630000E1	-3.44162	7.0530000E1	-1.95868
7.0720000E1	4.7081903E0	7.0650000E1	2.5586956E0	7.0270000E1	1.3873931E0	7.0440000E1	7.3295165E-1	7.0330000E1	3.6672477E-1	7.1130000E1	3.8058778E0	7.1070000E1	1.4003463E0	7.0670000E1	2.1122461E-1	7.0840000E1	-3.41474	7.0730000E1	-2.00793
7.0930000E1	4.7614360E0	7.0860000E1	2.5876209E0	7.0470000E1	1.4020993E0	7.0630000E1	7.3958051E-1	7.0530000E1	3.6944467E-1	7.1330000E1	3.9203580E0	7.1260000E1	1.3908831E0	7.0870000E1	2.2658021E-1	7.1040000E1	-3.36311	7.0930000E1	-2.06067
7.1130000E1	4.8120909E0	7.1070000E1	2.6165281E0	7.0670000E1	1.4168004E0	7.0840000E1	7.4690540E-1	7.0730000E1	3.7216409E-1	7.1540000E1	3.9604473E0	7.1470000E1	1.3672213E0	7.1080000E1	2.5857117E-1	7.1240000E1	-3.30782	7.1130000E1	-2.08665
7.1330000E1	4.8626921E0	7.1260000E1	2.6426669E0	7.0870000E1	1.4314962E0	7.1040000E1	7.5387978E-1	7.0930000E1	3.7488301E-1	7.1740000E1	4.0036005E0	7.1670000E1	1.3302075E0	7.1280000E1	2.5794508E-1	7.1440000E1	-3.27533	7.1330000E1	-2.09894
7.1540000E1	4.9157654E0	7.1470000E1	2.6715400E0	7.1080000E1	1.4469211E0	7.1240000E1	7.6085251E-1	7.1130000E1	3.7760145E-1	7.1940000E1	4.0771607E0	7.1870000E1	1.3103783E0	7.1480000E1	2.7368439E-1	7.1650000E1	-3.20886	7.1540000E1	-2.10887
7.1740000E1	4.9662563E0	7.1670000E1	2.6990215E0	7.1280000E1	1.4616062E0	7.1440000E1	7.6782357E-1	7.1330000E1	3.8031941E-1	7.2150000E1	4.1287452E0	7.2080000E1	1.3218998E0	7.1680000E1	2.9227266E-1	7.1840000E1	-3.1465	7.1740000E1	-2.10163
7.1940000E1	5.0166937E0	7.1870000E1	2.7264867E0	7.1480000E1	1.4762861E0	7.1650000E1	7.7514141E-1	7.1540000E1	3.8317274E-1	7.2350000E1	4.2315308E0	7.2280000E1	1.3202921E0	7.1880000E1	3.2305038E-1	7.2040000E1	-3.06125	7.1940000E1	-2.07186
7.2150000E1	5.0695952E0	7.2080000E1	2.7553078E0	7.1680000E1	1.4909607E0	7.1840000E1	7.8176073E-1	7.1740000E1	3.8588969E-1	7.2550000E1	4.3383917E0	7.2480000E1	1.3292166E0	7.2090000E1	3.3841748E-1	7.2250000E1	-2.98179	7.2140000E1	-1.97383
7.2350000E1	5.1199227E0	7.2280000E1	2.7827398E0	7.1880000E1	1.5056302E0	7.2040000E1	7.8872682E-1	7.1940000E1	3.8860616E-1	7.2790000E1	4.4364139E0	7.2690000E1	1.3446997E0	7.2290000E1	3.0197036E-1	7.2450000E1	-2.94169	7.2340000E1	-1.88171
7.2550000E1	5.1701968E0	7.2480000E1	2.8101555E0	7.2090000E1	1.5210274E0	7.2250000E1	7.9603944E-1	7.2140000E1	3.9132215E-1	7.2970000E1	4.5115624E0	7.2890000E1	1.3656021E0	7.2490000E1	2.8052019E-1	7.2650000E1	-2.90527	7.2550000E1	-1.78149
7.2790000E1	5.2304552E0	7.2690000E1	2.8389246E0	7.2290000E1	1.5356862E0	7.2450000E1	8.0300213E-1	7.2340000E1	3.9403765E-1	7.3160000E1	4.6404664E0	7.3100000E1	1.3854750E0	7.2690000E1	2.2523805E-1	7.2860000E1	-2.86968	7.2740000E1	-1.62788
7.2970000E1	5.2755985E0	7.2890000E1	2.8663071E0	7.2490000E1	1.5503397E0	7.2650000E1	8.0996317E-1	7.2550000E1	3.9688840E-1	7.3360000E1	4.7424438E0	7.3300000E1	1.3879985E0	7.2890000E1	1.6452542E-1	7.3060000E1	-2.86393	7.2950000E1	-1.47849
7.3160000E1	5.3232030E0	7.3100000E1	2.8950414E0	7.2690000E1	1.5649880E0	7.2860000E1	8.1727048E-1	7.2740000E1	3.9946718E-1	7.3570000E1	4.8270755E0	7.3500000E1	1.3942041E0	7.3090000E1	9.9653763E-2	7.3260000E1	-2.84387	7.3150000E1	-1.34671
7.3360000E1	5.3732611E0	7.3300000E1	2.9223907E0	7.2890000E1	1.5796311E0	7.3060000E1	8.2422813E-1	7.2950000E1	4.0231691E-1	7.3770000E1	4.8459399E0	7.3700000E1	1.3908992E0	7.3300000E1	5.2050184E-2	7.3460000E1	-2.82879	7.3350000E1	-1.2034
7.3570000E1	5.4257649E0	7.3500000E1	2.9497239E0	7.3090000E1	1.5942690E0	7.3260000E1	8.3118412E-1	7.3150000E1	4.0503044E-1	7.3980000E1	4.8432790E0	7.3910000E1	1.4250589E0	7.3490000E1	-0.0110367	7.3660000E1	-2.84017	7.3550000E1	-1.05785
7.3770000E1	5.4757140E0	7.3700000E1	2.9770409E0	7.3300000E1	1.6096331E0	7.3460000E1	8.3813845E-1	7.3350000E1	4.0774349E-1	7.4180000E1	4.8161593E0	7.4110000E1	1.4849428E0	7.3700000E1	-0.0339071	7.3870000E1	-2.85415	7.3750000E1	-0.911611
7.3980000E1	5.5281035E0	7.3910000E1	3.0057064E0	7.3490000E1	1.6235291E0	7.3660000E1	8.4509113E-1	7.3550000E1	4.1045605E-1	7.4380000E1	4.7297699E0	7.4310000E1	1.5431610E0	7.3900000E1	-0.0730551	7.4070000E1	-2.86632	7.3950000E1	-0.741787
7.4180000E1	5.5779439E0	7.4110000E1	3.0329903E0	7.3700000E1	1.6388824E0	7.3870000E1	8.5238967E-1	7.3750000E1	4.1316812E-1	7.4610000E1	4.6230889E0	7.4520000E1	1.5772831E0	7.4090000E1	-0.053559	7.4270000E1	-2.89806	7.4150000E1	-0.618994
7.4380000E1	5.6277313E0	7.4310000E1	3.0602580E0	7.3900000E1	1.6534992E0	7.4070000E1	8.5933896E-1	7.3950000E1	4.1587971E-1	7.4810000E1	4.5462666E0	7.4720000E1	1.6104372E0	7.4290000E1	2.7971701E-3	7.4470000E1	-2.92517	7.4350000E1	-0.477913
7.4610000E1	5.6849215E0	7.4520000E1	3.0888718E0	7.4090000E1	1.6673803E0	7.4270000E1	8.6628660E-1	7.4150000E1	4.1859082E-1	7.5010000E1	4.4514112E0	7.4920000E1	1.6546256E0	7.4500000E1	7.1276451E-3	7.4680000E1	-2.9293	7.4560000E1	-0.340012
7.4810000E1	5.7345953E0	7.4720000E1	3.1161066E0	7.4290000E1	1.6819870E0	7.4470000E1	8.7323259E-1	7.4350000E1	4.2130143E-1	7.5210000E1	4.3663059E0	7.5120000E1	1.7370138E0	7.4700000E1	5.2903011E-2	7.4880000E1	-2.94413	7.4750000E1	-0.232388
7.5010000E1	5.7842163E0	7.4920000E1	3.1433252E0	7.4500000E1	1.6973184E0	7.4680000E1	8.8052409E-1	7.4560000E1	4.2414706E-1	7.5420000E1	4.3103086E0	7.5330000E1	1.8356530E0	7.4900000E1	7.6812016E-2	7.5080000E1	-2.92179	7.4950000E1	-0.122612
7.5210000E1	5.8337846E0	7.5120000E1	3.1705277E0	7.4700000E1	1.7119144E0	7.4880000E1	8.8746669E-1	7.4750000E1	4.2672122E-1	7.5620000E1	4.3048668E0	7.5530000E1	1.9272808E0	7.5100000E1	1.0690899E-1	7.5280000E1	-2.90903	7.5160000E1	-0.0318566
7.5420000E1	5.8857746E0	7.5330000E1	3.1990731E0	7.4900000E1	1.7265052E0	7.5080000E1	8.9440764E-1	7.4950000E1	4.2943038E-1	7.5820000E1	4.3342799E0	7.5730000E1	2.0196273E0	7.5300000E1	1.6593238E-1	7.5490000E1	-2.87733	7.5360000E1	-0.0120032
7.5620000E1	5.9352350E0	7.5530000E1	3.2262426E0	7.5100000E1	1.7410909E0	7.5280000E1	9.0134694E-1	7.5160000E1	4.3227448E-1	7.6030000E1	4.3899277E0	7.5930000E1	2.1114627E0	7.5500000E1	2.5183069E-1	7.5690000E1	-2.86757	7.5560000E1	-0.00206674
7.5820000E1	5.9846428E0	7.5730000E1	3.2533961E0	7.5300000E1	1.7556713E0	7.5490000E1	9.0863142E-1	7.5360000E1	4.3498265E-1	7.6230000E1	4.4628864E0	7.6140000E1	2.1875992E0	7.5710000E1	3.5012507E-1	7.5890000E1	-2.84942	7.5760000E1	4.5595890E-3
7.6030000E1	6.0364646E0	7.5930000E1	3.2805335E0	7.5500000E1	1.7702466E0	7.5690000E1	9.1556733E-1	7.5560000E1	4.3769033E-1	7.6430000E1	4.5793823E0	7.6340000E1	2.2538507E0	7.5910000E1	4.7008933E-1	7.6090000E1	-2.83415	7.5960000E1	-0.0311934
7.6230000E1	6.0857649E0	7.6140000E1	3.3090106E0	7.5710000E1	1.7855450E0	7.5890000E1	9.2250160E-1	7.5760000E1	4.4039754E-1	7.6630000E1	4.7006403E0	7.6540000E1	2.3289991E0	7.6100000E1	5.4663576E-1	7.6290000E1	-2.81282	7.6160000E1	-0.0637478
7.6430000E1	6.1350128E0	7.6340000E1	3.3361151E0	7.5910000E1	1.8001097E0	7.6090000E1	9.2943421E-1	7.5960000E1	4.4310425E-1	7.6840000E1	4.7688314E0	7.6750000E1	2.3887436E0	7.6310000E1	6.0414263E-1	7.6490000E1	-2.78593	7.6360000E1	-0.133133
7.6630000E1	6.1842084E0	7.6540000E1	3.3632036E0	7.6100000E1	1.8139413E0	7.6290000E1	9.3636517E-1	7.6160000E1	4.4581048E-1	7.7040000E1	4.8695729E0	7.6950000E1	2.4281845E0	7.6500000E1	6.8846055E-1	7.6690000E1	-2.77488	7.6570000E1	-0.213777
7.6840000E1	6.2358075E0	7.6750000E1	3.3916293E0	7.6310000E1	1.8292234E0	7.6490000E1	9.4329449E-1	7.6360000E1	4.4851623E-1	7.7240000E1	4.9492270E0	7.7150000E1	2.4540126E0	7.6700000E1	7.5937009E-1	7.6900000E1	-2.74961	7.6760000E1	-0.298723
7.7040000E1	6.2848960E0	7.6950000E1	3.4186850E0	7.6500000E1	1.8430452E0	7.6690000E1	9.5022216E-1	7.6570000E1	4.5135674E-1	7.7450000E1	4.9728853E0	7.7350000E1	2.4951559E0	7.6910000E1	8.4029856E-1	7.7100000E1	-2.73683	7.6970000E1	-0.410874
7.7240000E1	6.3339323E0	7.7150000E1	3.4457247E0	7.6700000E1	1.8575894E0	7.6900000E1	9.5749443E-1	7.6760000E1	4.5392627E-1	7.7640000E1	5.0056153E0	7.7560000E1	2.5553037E0	7.7110000E1	8.8409008E-1	7.7320000E1	-2.70923	7.7170000E1	-0.503035
7.7450000E1	6.3853644E0	7.7350000E1	3.4727484E0	7.6910000E1	1.8728552E0	7.7100000E1	9.6441872E-1	7.6970000E1	4.5676577E-1	7.7850000E1	5.0615244E0	7.7760000E1	2.6331083E0	7.7310000E1	9.0760494E-1	7.7510000E1	-2.71399	7.7370000E1	-0.538287
7.7640000E1	6.4318488E0	7.7560000E1	3.5011061E0	7.7110000E1	1.8873888E0	7.7320000E1	9.7203354E-1	7.7170000E1	4.5946956E-1	7.8050000E1	5.0989892E0	7.7970000E1	2.7107147E0	7.7520000E1	9.3533085E-1	7.7710000E1	-2.69288	7.7570000E1	-0.597297
7.7850000E1	6.4831716E0	7.7760000E1	3.5280971E0	7.7310000E1	1.9019172E0	7.7510000E1	9.7860837E-1	7.7370000E1	4.6217286E-1	7.8250000E1	5.1788375E0	7.8170000E1	2.7562588E0	7.7710000E1	9.4387938E-1	7.7910000E1	-2.68555	7.7770000E1	-0.655884
7.8050000E1	6.5319973E0	7.7970000E1	3.5564204E0	7.7520000E1	1.9171664E0	7.7710000E1	9.8552763E-1	7.7570000E1	4.6487568E-1	7.8460000E1	5.2705108E0	7.8370000E1	2.7903537E0	7.7910000E1	9.3378375E-1	7.8110000E1	-2.69281	7.7970000E1	-0.677887
7.8250000E1	6.5807712E0	7.8170000E1	3.5833786E0	7.7710000E1	1.9309585E0	7.7910000E1	9.9244526E-1	7.7770000E1	4.6757802E-1	7.8660000E1	5.3662708E0	7.8570000E1	2.8299097E0	7.8110000E1	9.7930779E-1	7.8320000E1	-2.73157	7.8170000E1	-0.737733
7.8460000E1	6.6319279E0	7.8370000E1	3.6103209E0	7.7910000E1	1.9454714E0	7.8110000E1	9.9936123E-1	7.7970000E1	4.7027987E-1	7.8860000E1	5.5142899E0	7.8780000E1	2.9031355E0	7.8310000E1	9.8657869E-1	7.8520000E1	-2.75012	7.8370000E1	-0.7576
7.8660000E1	6.6805955E0	7.8570000E1	3.6372473E0	7.8110000E1	1.9599792E0	7.8320000E1	1.0066212E0	7.8170000E1	4.7298124E-1	7.9060000E1	5.6620987E0	7.8980000E1	3.0133761E0	7.8510000E1	9.9725878E-1	7.8720000E1	-2.75765	7.8580000E1	-0.785713
7.8860000E1	6.7292115E0	7.8780000E1	3.6655029E0	7.8310000E1	1.9744817E0	7.8520000E1	1.0135338E0	7.8370000E1	4.7568212E-1	7.9270000E1	5.8219361E0	7.9210000E1	3.0853579E0	7.8710000E1	9.9387849E-1	7.8920000E1	-2.80434	7.8770000E1	-0.829821
7.9060000E1	6.7777758E0	7.8980000E1	3.6923966E0	7.8510000E1	1.9889792E0	7.8720000E1	1.0204448E0	7.8580000E1	4.7851753E-1	7.9470000E1	5.9591046E0	7.9430000E1	3.1089384E0	7.8910000E1	9.7840406E-1	7.9130000E1	-2.84589	7.8970000E1	-0.874312
7.9270000E1	6.8287127E0	7.9210000E1	3.7233047E0	7.8710000E1	2.0034714E0	7.8920000E1	1.0273541E0	7.8770000E1	4.8108244E-1	7.9680000E1	6.0357437E0	7.9630000E1	3.1012874E0	7.9110000E1	9.8512618E-1	7.9330000E1	-2.94043	7.9170000E1	-0.949634
7.9470000E1	6.8771713E0	7.9430000E1	3.7528494E0	7.8910000E1	2.0179586E0	7.9130000E1	1.0346071E0	7.8970000E1	4.8378188E-1	7.9880000E1	6.0699593E0	7.9830000E1	3.1080617E0	7.9320000E1	9.5191823E-1	7.9530000E1	-3.02528	7.9370000E1	-1.02049
7.9680000E1	6.9279974E0	7.9630000E1	3.7796915E0	7.9110000E1	2.0324405E0	7.9330000E1	1.0415131E0	7.9170000E1	4.8648083E-1	8.0080000E1	6.1317149E0	8.0040000E1	3.1248381E0	7.9520000E1	8.8120609E-1	7.9730000E1	-3.14334	7.9580000E1	-1.03948
7.9880000E1	6.9763505E0	7.9830000E1	3.8065177E0	7.9320000E1	2.0476410E0	7.9530000E1	1.0484174E0	7.9370000E1	4.8917930E-1	8.0280000E1	6.1702809E0	8.0240000E1	3.1405087E0	7.9720000E1	8.0770531E-1	7.9930000E1	-3.24801	7.9780000E1	-1.08176
8.0080000E1	7.0246522E0	8.0040000E1	3.8346681E0	7.9520000E1	2.0621124E0	7.9730000E1	1.0553200E0	7.9580000E1	4.9201217E-1	8.0490000E1	6.1429058E0	8.0440000E1	3.1628025E0	7.9920000E1	6.9895156E-1	8.0130000E1	-3.37146	7.9980000E1	-1.12558
8.0280000E1	7.0729026E0	8.0240000E1	3.8614618E0	7.9720000E1	2.0765787E0	7.9930000E1	1.0622211E0	7.9780000E1	4.9470965E-1	8.0690000E1	6.1193676E0	8.0650000E1	3.1941839E0	8.0120000E1	5.5125316E-1	8.0340000E1	-3.46973	8.0180000E1	-1.1232
8.0490000E1	7.1235104E0	8.0440000E1	3.8882397E0	7.9920000E1	2.0910398E0	8.0130000E1	1.0691204E0	7.9980000E1	4.9740665E-1	8.0900000E1	6.0639602E0	8.0860000E1	3.2069164E0	8.0320000E1	4.4245327E-1	8.0540000E1	-3.57323	8.0380000E1	-1.12821
8.0690000E1	7.1716557E0	8.0650000E1	3.9163394E0	8.0120000E1	2.1054958E0	8.0340000E1	1.0763630E0	8.0180000E1	5.0010316E-1	8.1100000E1	6.0342528E0	8.1060000E1	3.2108708E0	8.0520000E1	3.5122931E-1	8.0740000E1	-3.65154	8.0580000E1	-1.11009
8.0900000E1	7.2221533E0	8.0860000E1	3.9444217E0	8.0320000E1	2.1199466E0	8.0540000E1	1.0832590E0	8.0380000E1	5.0279919E-1	8.1300000E1	6.0275158E0	8.1260000E1	3.2238650E0	8.0720000E1	3.1506127E-1	8.0940000E1	-3.68339	8.0790000E1	-1.12144
8.1100000E1	7.2701939E0	8.1060000E1	3.9711505E0	8.0520000E1	2.1343923E0	8.0740000E1	1.0901534E0	8.0580000E1	5.0549474E-1	8.1510000E1	6.0382188E0	8.1460000E1	3.2356062E0	8.0920000E1	3.0468524E-1	8.1150000E1	-3.72348	8.0990000E1	-1.11071
8.1300000E1	7.3181834E0	8.1260000E1	3.9978635E0	8.0720000E1	2.1488328E0	8.0940000E1	1.0970461E0	8.0790000E1	5.0832455E-1	8.1710000E1	6.1075998E0	8.1670000E1	3.2435966E0	8.1130000E1	2.6441129E-1	8.1350000E1	-3.7106	8.1200000E1	-1.04626
8.1510000E1	7.3685175E0	8.1460000E1	4.0245606E0	8.0920000E1	2.1632683E0	8.1150000E1	1.1042817E0	8.0990000E1	5.1101911E-1	8.1920000E1	6.1524513E0	8.1860000E1	3.2085112E0	8.1320000E1	2.9692779E-1	8.1550000E1	-3.70818	8.1390000E1	-1.03791
8.1710000E1	7.4164026E0	8.1670000E1	4.0525757E0	8.1130000E1	2.1784199E0	8.1350000E1	1.1111711E0	8.1200000E1	5.1384788E-1	8.2120000E1	6.1950190E0	8.2110000E1	3.1480701E0	8.1530000E1	3.5715439E-1	8.1760000E1	-3.66816	8.1600000E1	-1.05686
8.1920000E1	7.4666272E0	8.1860000E1	4.0779077E0	8.1320000E1	2.1921237E0	8.1550000E1	1.1180588E0	8.1390000E1	5.1640679E-1	8.2320000E1	6.2655417E0	8.2340000E1	3.1143570E0	8.1740000E1	4.1737230E-1	8.1960000E1	-3.63774	8.1800000E1	-1.03558
8.2120000E1	7.5144080E0	8.2110000E1	4.1112176E0	8.1530000E1	2.2072646E0	8.1760000E1	1.1252892E0	8.1600000E1	5.1923454E-1	8.2530000E1	6.3514082E0	8.2540000E1	3.0801224E0	8.1940000E1	5.1183010E-1	8.2160000E1	-3.58047	8.2000000E1	-1.00913
8.2320000E1	7.5621381E0	8.2340000E1	4.1418409E0	8.1740000E1	2.2223998E0	8.1960000E1	1.1321736E0	8.1800000E1	5.2192715E-1	8.2730000E1	6.4664066E0	8.2740000E1	3.0202951E0	8.2130000E1	6.2197492E-1	8.2360000E1	-3.50917	8.2200000E1	-1.00604
8.2530000E1	7.6122000E0	8.2540000E1	4.1684530E0	8.1940000E1	2.2368090E0	8.2160000E1	1.1390563E0	8.2000000E1	5.2461928E-1	8.2930000E1	6.6063182E0	8.2950000E1	2.9155124E0	8.2340000E1	7.0788850E-1	8.2570000E1	-3.43943	8.2400000E1	-0.981464
8.2730000E1	7.6598262E0	8.2740000E1	4.1950493E0	8.2130000E1	2.2504931E0	8.2360000E1	1.1459374E0	8.2200000E1	5.2731092E-1	8.3130000E1	6.6950287E0	8.3150000E1	2.7629880E0	8.2540000E1	7.6251281E-1	8.2770000E1	-3.39403	8.2600000E1	-0.978723
8.2930000E1	7.7074018E0	8.2950000E1	4.2229585E0	8.2340000E1	2.2656121E0	8.2570000E1	1.1531608E0	8.2400000E1	5.3000208E-1	8.3330000E1	6.7501829E0	8.3370000E1	2.6010846E0	8.2740000E1	7.6545393E-1	8.2970000E1	-3.35588	8.2800000E1	-0.93409
8.3130000E1	7.7549268E0	8.3150000E1	4.2495226E0	8.2540000E1	2.2800060E0	8.2770000E1	1.1600386E0	8.2600000E1	5.3269277E-1	8.3530000E1	6.7713523E0	8.3570000E1	2.4824046E0	8.2940000E1	7.4698389E-1	8.3180000E1	-3.33003	8.3010000E1	-0.854932
8.3330000E1	7.8024013E0	8.3370000E1	4.2787249E0	8.2740000E1	2.2943947E0	8.2970000E1	1.1669147E0	8.2800000E1	5.3538296E-1	8.3740000E1	6.7964382E0	8.3770000E1	2.3933825E0	8.3140000E1	7.5135834E-1	8.3370000E1	-3.332	8.3200000E1	-0.791031
8.3530000E1	7.8498254E0	8.3570000E1	4.3052560E0	8.2940000E1	2.3087784E0	8.3180000E1	1.1741328E0	8.3010000E1	5.3820716E-1	8.3940000E1	6.8776931E0	8.3980000E1	2.3302700E0	8.3340000E1	7.6202674E-1	8.3580000E1	-3.31404	8.3400000E1	-0.66856
8.3740000E1	7.8995665E0	8.3770000E1	4.3317715E0	8.3140000E1	2.3231569E0	8.3370000E1	1.1806620E0	8.3200000E1	5.4076192E-1	8.4150000E1	6.9602718E0	8.4170000E1	2.2804140E0	8.3540000E1	8.0899925E-1	8.3780000E1	-3.30396	8.3610000E1	-0.557827
8.3940000E1	7.9468873E0	8.3980000E1	4.3595958E0	8.3340000E1	2.3375303E0	8.3580000E1	1.1878767E0	8.3400000E1	5.4345068E-1	8.4350000E1	7.0368326E0	8.4450000E1	2.2097226E0	8.3750000E1	8.7840011E-1	8.3980000E1	-3.2877	8.3800000E1	-0.44696
8.4150000E1	7.9965201E0	8.4170000E1	4.3847553E0	8.3540000E1	2.3518986E0	8.3780000E1	1.1947462E0	8.3610000E1	5.4627335E-1	8.4550000E1	7.1021569E0	8.4650000E1	2.1435838E0	8.3940000E1	9.7070009E-1	8.4180000E1	-3.25199	8.4010000E1	-0.3543
8.4350000E1	8.0437380E0	8.4450000E1	4.4218067E0	8.3750000E1	2.3669798E0	8.3980000E1	1.2016140E0	8.3800000E1	5.4882674E-1	8.4760000E1	7.1784425E0	8.4850000E1	2.1163658E0	8.4150000E1	1.0409146E0	8.4390000E1	-3.21095	8.4210000E1	-0.252184
8.4550000E1	8.0909056E0	8.4650000E1	4.4482532E0	8.3940000E1	2.3806198E0	8.4180000E1	1.2084803E0	8.4010000E1	5.5164841E-1	8.4950000E1	7.2363296E0	8.5050000E1	2.1050342E0	8.4350000E1	1.1141256E0	8.4580000E1	-3.182	8.4410000E1	-0.189697
8.4760000E1	8.1403778E0	8.4850000E1	4.4746840E0	8.4150000E1	2.3956903E0	8.4390000E1	1.2156880E0	8.4210000E1	5.5433522E-1	8.5160000E1	7.3269709E0	8.5250000E1	2.1188677E0	8.4560000E1	1.2093167E0	8.4790000E1	-3.15949	8.4610000E1	-0.153945
8.4950000E1	8.1850907E0	8.5050000E1	4.5010993E0	8.4350000E1	2.4100379E0	8.4580000E1	1.2222078E0	8.4410000E1	5.5702154E-1	8.5360000E1	7.4315234E0	8.5450000E1	2.1591716E0	8.4750000E1	1.3110242E0	8.4990000E1	-3.19805	8.4810000E1	-0.13341
8.5160000E1	8.2344578E0	8.5250000E1	4.5274989E0	8.4560000E1	2.4250974E0	8.4790000E1	1.2294121E0	8.4610000E1	5.5970739E-1	8.5560000E1	7.5485328E0	8.5660000E1	2.1777326E0	8.4950000E1	1.3936526E0	8.5190000E1	-3.23112	8.5010000E1	-0.132073
8.5360000E1	8.2814228E0	8.5450000E1	4.5538829E0	8.4750000E1	2.4387178E0	8.4990000E1	1.2362717E0	8.4810000E1	5.6239275E-1	8.5770000E1	7.6084034E0	8.5890000E1	2.1945048E0	8.5150000E1	1.5120808E0	8.5390000E1	-3.26401	8.5210000E1	-0.162158
8.5560000E1	8.3283380E0	8.5660000E1	4.5815693E0	8.4950000E1	2.4530501E0	8.5190000E1	1.2431297E0	8.5010000E1	5.6507764E-1	8.5970000E1	7.6147717E0	8.6090000E1	2.2225099E0	8.5350000E1	1.6248485E0	8.5590000E1	-3.30927	8.5410000E1	-0.224634
8.5770000E1	8.3775453E0	8.5890000E1	4.6118728E0	8.5150000E1	2.4673773E0	8.5390000E1	1.2499861E0	8.5210000E1	5.6776204E-1	8.6170000E1	7.6361520E0	8.6320000E1	2.2671192E0	8.5560000E1	1.7036926E0	8.5790000E1	-3.33796	8.5620000E1	-0.264015
8.5970000E1	8.4243583E0	8.6090000E1	4.6382069E0	8.5350000E1	2.4816994E0	8.5590000E1	1.2568408E0	8.5410000E1	5.7044597E-1	8.6380000E1	7.6338748E0	8.6540000E1	2.3238518E0	8.5760000E1	1.7643697E0	8.5990000E1	-3.35912	8.5820000E1	-0.339279
8.6170000E1	8.4711216E0	8.6320000E1	4.6684719E0	8.5560000E1	2.4967321E0	8.5790000E1	1.2636939E0	8.5620000E1	5.7326357E-1	8.6580000E1	7.6340925E0	8.6770000E1	2.3722759E0	8.5970000E1	1.8088456E0	8.6200000E1	-3.41164	8.6030000E1	-0.423554
8.6380000E1	8.5201696E0	8.6540000E1	4.6974017E0	8.5760000E1	2.5110438E0	8.5990000E1	1.2705453E0	8.5820000E1	5.7594651E-1	8.6780000E1	7.6255459E0	8.6990000E1	2.4103497E0	8.6160000E1	1.8963670E0	8.6400000E1	-3.45225	8.6230000E1	-0.531148
8.6580000E1	8.5668311E0	8.6770000E1	4.7276264E0	8.5970000E1	2.5260655E0	8.6200000E1	1.2777376E0	8.6030000E1	5.7876308E-1	8.6990000E1	7.5888188E0	8.7210000E1	2.4962423E0	8.6360000E1	1.9725018E0	8.6600000E1	-3.51722	8.6430000E1	-0.633193
8.6780000E1	8.6134430E0	8.6990000E1	4.7565178E0	8.6160000E1	2.5396518E0	8.6400000E1	1.2845857E0	8.6230000E1	5.8144504E-1	8.7190000E1	7.5469563E0	8.7430000E1	2.6438932E0	8.6560000E1	2.0222559E0	8.6810000E1	-3.56516	8.6630000E1	-0.69367
8.6990000E1	8.6623322E0	8.7210000E1	4.7853904E0	8.6360000E1	2.5539482E0	8.6600000E1	1.2914322E0	8.6430000E1	5.8412651E-1	8.7390000E1	7.4956797E0	8.7650000E1	2.8079646E0	8.6760000E1	2.0928030E0	8.7000000E1	-3.57526	8.6840000E1	-0.763567
8.7190000E1	8.7088427E0	8.7430000E1	4.8142442E0	8.6560000E1	2.5682395E0	8.6810000E1	1.2986192E0	8.6630000E1	5.8680751E-1	8.7590000E1	7.4087308E0	8.7860000E1	2.9919030E0	8.6960000E1	2.2063691E0	8.7210000E1	-3.57295	8.7030000E1	-0.863134
8.7390000E1	8.7553037E0	8.7650000E1	4.8430792E0	8.6760000E1	2.5825257E0	8.7000000E1	1.3051203E0	8.6840000E1	5.8962203E-1	8.7790000E1	7.3841033E0	8.8080000E1	3.1783031E0	8.7160000E1	2.2905501E0	8.7410000E1	-3.54711	8.7240000E1	-0.950722
8.7590000E1	8.8017154E0	8.7860000E1	4.8705860E0	8.6960000E1	2.5968069E0	8.7210000E1	1.3123039E0	8.7030000E1	5.9216806E-1	8.8000000E1	7.3524425E0	8.8290000E1	3.3540190E0	8.7360000E1	2.3422908E0	8.7610000E1	-3.49027	8.7440000E1	-1.03799
8.7790000E1	8.8480778E0	8.8080000E1	4.8993844E0	8.7160000E1	2.6110829E0	8.7410000E1	1.3191438E0	8.7240000E1	5.9498158E-1	8.8200000E1	7.3164275E0	8.8510000E1	3.5160814E0	8.7570000E1	2.3703237E0	8.7810000E1	-3.43316	8.7640000E1	-1.14033
8.8000000E1	8.8967053E0	8.8290000E1	4.9268563E0	8.7360000E1	2.6253539E0	8.7610000E1	1.3259820E0	8.7440000E1	5.9766063E-1	8.8400000E1	7.2929945E0	8.8720000E1	3.6686158E0	8.7770000E1	2.3629145E0	8.8010000E1	-3.38598	8.7840000E1	-1.21558
8.8200000E1	8.9429667E0	8.8510000E1	4.9556181E0	8.7570000E1	2.6403330E0	8.7810000E1	1.3328187E0	8.7640000E1	6.0033921E-1	8.8610000E1	7.2787929E0	8.8940000E1	3.8239886E0	8.7970000E1	2.3336960E0	8.8220000E1	-3.32795	8.8050000E1	-1.30293
8.8400000E1	8.9891790E0	8.8720000E1	4.9830550E0	8.7770000E1	2.6545936E0	8.8010000E1	1.3396537E0	8.7840000E1	6.0301730E-1	8.8810000E1	7.2855950E0	8.9190000E1	3.9769359E0	8.8170000E1	2.2466730E0	8.8420000E1	-3.30071	8.8240000E1	-1.34373
8.8610000E1	9.0376491E0	8.8940000E1	5.0117803E0	8.7970000E1	2.6688491E0	8.8220000E1	1.3468287E0	8.8050000E1	6.0582878E-1	8.9020000E1	7.3156775E0	8.9400000E1	4.0883396E0	8.8370000E1	2.1886714E0	8.8620000E1	-3.2232	8.8440000E1	-1.40691
8.8810000E1	9.0837608E0	8.9190000E1	5.0443999E0	8.8170000E1	2.6830995E0	8.8420000E1	1.3536604E0	8.8240000E1	6.0837205E-1	8.9220000E1	7.3492829E0	8.9610000E1	4.1521779E0	8.8570000E1	2.1656280E0	8.8820000E1	-3.1561	8.8650000E1	-1.48703
8.9020000E1	9.1321254E0	8.9400000E1	5.0717817E0	8.8370000E1	2.6973449E0	8.8620000E1	1.3604904E0	8.8440000E1	6.1104871E-1	8.9420000E1	7.4134406E0	8.9830000E1	4.2300917E0	8.8840000E1	2.1062831E0	8.9020000E1	-3.0599	8.8850000E1	-1.5068
8.9220000E1	9.1781367E0	8.9610000E1	5.0991466E0	8.8570000E1	2.7115852E0	8.8820000E1	1.3673188E0	8.8650000E1	6.1385868E-1	8.9620000E1	7.4908936E0	9.0030000E1	4.2600115E0	8.8990000E1	2.0315153E0	8.9220000E1	-2.96172	8.9040000E1	-1.50045
8.9420000E1	9.2240992E0	8.9830000E1	5.1277963E0	8.8840000E1	2.7308015E0	8.9020000E1	1.3741456E0	8.8850000E1	6.1653436E-1	8.9830000E1	7.5589393E0	9.0280000E1	4.2847968E0	8.9230000E1	1.9523994E0	8.9430000E1	-2.86914	8.9250000E1	-1.46827
8.9620000E1	9.2700128E0	9.0030000E1	5.1538253E0	8.8990000E1	2.7414733E0	8.9220000E1	1.3809708E0	8.9040000E1	6.1907580E-1	9.0020000E1	7.6552485E0	9.0480000E1	4.3037178E0	8.9440000E1	1.8278259E0	8.9630000E1	-2.78065	8.9450000E1	-1.42038
8.9830000E1	9.3181696E0	9.0280000E1	5.1863399E0	8.9230000E1	2.7585422E0	8.9430000E1	1.3881355E0	8.9250000E1	6.2188427E-1	9.0230000E1	7.7997509E0	9.0690000E1	4.2968996E0	8.9640000E1	1.6979796E0	8.9830000E1	-2.69527	8.9650000E1	-1.3758
9.0020000E1	9.3616937E0	9.0480000E1	5.2123343E0	8.9440000E1	2.7734716E0	8.9630000E1	1.3949574E0	8.9450000E1	6.2455851E-1	9.0430000E1	7.9588671E0	9.0900000E1	4.2937319E0	8.9840000E1	1.5636080E0	9.0030000E1	-2.60041	8.9850000E1	-1.3066
9.0230000E1	9.4097482E0	9.0690000E1	5.2396119E0	8.9640000E1	2.7876848E0	8.9830000E1	1.4017776E0	8.9650000E1	6.2723227E-1	9.0640000E1	8.1138342E0	9.1100000E1	4.3170499E0	9.0040000E1	1.4323621E0	9.0230000E1	-2.51236	9.0050000E1	-1.2113
9.0430000E1	9.4554646E0	9.0900000E1	5.2668725E0	8.9840000E1	2.8018929E0	9.0030000E1	1.4085962E0	8.9850000E1	6.2990555E-1	9.0840000E1	8.2427909E0	9.1310000E1	4.3349101E0	9.0240000E1	1.3222795E0	9.0440000E1	-2.38484	9.0250000E1	-1.13612
9.0640000E1	9.5034145E0	9.1100000E1	5.2928193E0	9.0040000E1	2.8160960E0	9.0230000E1	1.4154132E0	9.0050000E1	6.3257835E-1	9.1040000E1	8.4102557E0	9.1510000E1	4.3633127E0	9.0440000E1	1.1856087E0	9.0640000E1	-2.29963	9.0450000E1	-1.03749
9.0840000E1	9.5490314E0	9.1310000E1	5.3200469E0	9.0240000E1	2.8302941E0	9.0440000E1	1.4225693E0	9.0250000E1	6.3525068E-1	9.1240000E1	8.5898564E0	9.1710000E1	4.3893487E0	9.0640000E1	1.0622119E0	9.0840000E1	-2.18222	9.0650000E1	-0.93641
9.1040000E1	9.5945998E0	9.1510000E1	5.3459623E0	9.0440000E1	2.8444871E0	9.0640000E1	1.4293829E0	9.0450000E1	6.3792252E-1	9.1440000E1	8.7160128E0	9.1920000E1	4.3602088E0	9.0840000E1	9.6635954E-1	9.1040000E1	-2.07295	9.0860000E1	-0.892222
9.1240000E1	9.6401198E0	9.1710000E1	5.3718623E0	9.0640000E1	2.8586751E0	9.0840000E1	1.4361950E0	9.0650000E1	6.4059389E-1	9.1650000E1	8.8985640E0	9.2110000E1	4.3686048E0	9.1050000E1	8.6731114E-1	9.1240000E1	-1.95706	9.1060000E1	-0.87432
9.1440000E1	9.6855914E0	9.1920000E1	5.3990408E0	9.0840000E1	2.8728580E0	9.1040000E1	1.4430054E0	9.0860000E1	6.4339832E-1	9.1850000E1	9.1582881E0	9.2320000E1	4.3316524E0	9.1250000E1	7.5865914E-1	9.1440000E1	-1.86423	9.1260000E1	-0.871488
9.1650000E1	9.7332846E0	9.2110000E1	5.4236163E0	9.1050000E1	2.8877446E0	9.1240000E1	1.4498142E0	9.1060000E1	6.4606870E-1	9.2060000E1	9.4643962E0	9.2520000E1	4.3034766E0	9.1450000E1	7.1741097E-1	9.1650000E1	-1.7701	9.1460000E1	-0.890686
9.1850000E1	9.7786572E0	9.2320000E1	5.4507627E0	9.1250000E1	2.9019172E0	9.1440000E1	1.4566214E0	9.1260000E1	6.4873861E-1	9.2250000E1	9.7163990E0	9.2730000E1	4.2924796E0	9.1650000E1	7.0796070E-1	9.1850000E1	-1.70401	9.1660000E1	-0.865051
9.2060000E1	9.8262466E0	9.2520000E1	5.4766008E0	9.1450000E1	2.9160847E0	9.1650000E1	1.4637672E0	9.1460000E1	6.5140805E-1	9.2460000E1	9.9362720E0	9.2930000E1	4.2735841E0	9.1850000E1	7.4439977E-1	9.2050000E1	-1.63133	9.1860000E1	-0.868327
9.2250000E1	9.8692579E0	9.2730000E1	5.5037143E0	9.1650000E1	2.9302472E0	9.1850000E1	1.4705710E0	9.1660000E1	6.5407700E-1	9.2660000E1	1.0174275E1	9.3130000E1	4.2187307E0	9.2050000E1	8.0318253E-1	9.2250000E1	-1.55096	9.2060000E1	-0.889202
9.2460000E1	9.9167463E0	9.2930000E1	5.5295210E0	9.1850000E1	2.9444046E0	9.2050000E1	1.4773733E0	9.1860000E1	6.5674548E-1	9.2870000E1	1.0436595E1	9.3330000E1	4.1612095E0	9.2260000E1	8.8673223E-1	9.2450000E1	-1.47588	9.2260000E1	-0.935618
9.2660000E1	9.9619240E0	9.3130000E1	5.5553124E0	9.2050000E1	2.9585571E0	9.2250000E1	1.4841739E0	9.2060000E1	6.5941348E-1	9.3070000E1	1.0654773E1	9.3530000E1	4.0924275E0	9.2460000E1	9.8114044E-1	9.2660000E1	-1.36883	9.2460000E1	-0.979496
9.2870000E1	1.0009309E1	9.3330000E1	5.5810887E0	9.2260000E1	2.9734117E0	9.2450000E1	1.4909729E0	9.2260000E1	6.6208100E-1	9.3270000E1	1.0816178E1	9.3730000E1	4.0438371E0	9.2660000E1	1.0758743E0	9.2860000E1	-1.30086	9.2660000E1	-0.992546
9.3070000E1	1.0054388E1	9.3530000E1	5.6068496E0	9.2460000E1	2.9875538E0	9.2660000E1	1.4981101E0	9.2460000E1	6.6474805E-1	9.3470000E1	1.0999611E1	9.3940000E1	4.0296985E0	9.2860000E1	1.1260403E0	9.3060000E1	-1.22838	9.2860000E1	-0.981823
9.3270000E1	1.0099420E1	9.3730000E1	5.6325953E0	9.2660000E1	3.0016908E0	9.2860000E1	1.5049058E0	9.2660000E1	6.6741462E-1	9.3680000E1	1.1150049E1	9.4140000E1	3.9904181E0	9.3060000E1	1.1757015E0	9.3260000E1	-1.20535	9.3070000E1	-1.00021
9.3470000E1	1.0144403E1	9.3940000E1	5.6596120E0	9.2860000E1	3.0158229E0	9.3060000E1	1.5116999E0	9.2860000E1	6.7008071E-1	9.3880000E1	1.1240245E1	9.4340000E1	4.0319572E0	9.3260000E1	1.2684238E0	9.3460000E1	-1.15229	9.3270000E1	-1.03992
9.3680000E1	1.0191585E1	9.4140000E1	5.6853265E0	9.3060000E1	3.0299499E0	9.3260000E1	1.5184923E0	9.3070000E1	6.7287959E-1	9.4080000E1	1.1311752E1	9.4540000E1	4.0767806E0	9.3460000E1	1.3264190E0	9.3670000E1	-1.13206	9.3470000E1	-1.07718
9.3880000E1	1.0236471E1	9.4340000E1	5.7110258E0	9.3260000E1	3.0440719E0	9.3460000E1	1.5252832E0	9.3270000E1	6.7554470E-1	9.4290000E1	1.1421322E1	9.4760000E1	4.1545099E0	9.3660000E1	1.3940281E0	9.3870000E1	-1.09289	9.3670000E1	-1.12308
9.4080000E1	1.0281309E1	9.4540000E1	5.7367100E0	9.3460000E1	3.0581888E0	9.3670000E1	1.5324118E0	9.3470000E1	6.7820934E-1	9.4490000E1	1.1533969E1	9.4970000E1	4.2514706E0	9.3870000E1	1.4783386E0	9.4080000E1	-1.05553	9.3870000E1	-1.20039
9.4290000E1	1.0328337E1	9.4760000E1	5.7649450E0	9.3660000E1	3.0723008E0	9.3870000E1	1.5391993E0	9.3670000E1	6.8087350E-1	9.4690000E1	1.1596265E1	9.5190000E1	4.3612112E0	9.4080000E1	1.5725893E0	9.4280000E1	-1.03684	9.4070000E1	-1.28976
9.4490000E1	1.0373078E1	9.4970000E1	5.7918794E0	9.3870000E1	3.0871129E0	9.4080000E1	1.5463245E0	9.3870000E1	6.8353718E-1	9.4890000E1	1.1656087E1	9.5410000E1	4.4311393E0	9.4280000E1	1.6573372E0	9.4480000E1	-1.03607	9.4270000E1	-1.3725
9.4690000E1	1.0417771E1	9.5190000E1	5.8200785E0	9.4080000E1	3.1019195E0	9.4280000E1	1.5531087E0	9.4070000E1	6.8620039E-1	9.5090000E1	1.1734907E1	9.5620000E1	4.5085101E0	9.4470000E1	1.7723159E0	9.4680000E1	-1.06791	9.4470000E1	-1.46124
9.4890000E1	1.0462416E1	9.5410000E1	5.8482593E0	9.4280000E1	3.1160159E0	9.4480000E1	1.5598913E0	9.4270000E1	6.8886312E-1	9.5290000E1	1.1786602E1	9.5870000E1	4.5694984E0	9.4680000E1	1.8599334E0	9.4890000E1	-1.08836	9.4670000E1	-1.55231
9.5090000E1	1.0507014E1	9.5620000E1	5.8751420E0	9.4470000E1	3.1294028E0	9.4680000E1	1.5666723E0	9.4470000E1	6.9152537E-1	9.5500000E1	1.1815186E1	9.6080000E1	4.6187068E0	9.4880000E1	1.9497775E0	9.5090000E1	-1.12166	9.4870000E1	-1.63983
9.5290000E1	1.0551565E1	9.5870000E1	5.9071235E0	9.4680000E1	3.1441936E0	9.4890000E1	1.5737906E0	9.4670000E1	6.9418714E-1	9.5700000E1	1.1876704E1	9.6290000E1	4.6888358E0	9.5080000E1	2.0378109E0	9.5290000E1	-1.12972	9.5070000E1	-1.68735
9.5500000E1	1.0598292E1	9.6080000E1	5.9339697E0	9.4880000E1	3.1582750E0	9.5090000E1	1.5805683E0	9.4870000E1	6.9684844E-1	9.5900000E1	1.1904443E1	9.6540000E1	4.7148362E0	9.5280000E1	2.0900379E0	9.5490000E1	-1.17131	9.5280000E1	-1.7008
9.5700000E1	1.0642745E1	9.6290000E1	5.9607992E0	9.5080000E1	3.1723513E0	9.5290000E1	1.5873444E0	9.5070000E1	6.9950927E-1	9.6110000E1	1.1849937E1	9.6750000E1	4.7488355E0	9.5490000E1	2.1521454E0	9.5700000E1	-1.21255	9.5480000E1	-1.70901
9.5900000E1	1.0687152E1	9.6540000E1	5.9927174E0	9.5280000E1	3.1864227E0	9.5490000E1	1.5941189E0	9.5280000E1	7.0230262E-1	9.6310000E1	1.1735340E1	9.6950000E1	4.7201302E0	9.5690000E1	2.1943675E0	9.5900000E1	-1.2571	9.5680000E1	-1.75214
9.6110000E1	1.0733728E1	9.6750000E1	6.0195104E0	9.5490000E1	3.2011922E0	9.5700000E1	1.6012303E0	9.5480000E1	7.0496247E-1	9.6510000E1	1.1627593E1	9.7150000E1	4.6686881E0	9.5890000E1	2.2136614E0	9.6100000E1	-1.31081	9.5880000E1	-1.78971
9.6310000E1	1.0778037E1	9.6950000E1	6.0450121E0	9.5690000E1	3.2152532E0	9.5900000E1	1.6080015E0	9.5680000E1	7.0762184E-1	9.6720000E1	1.1522392E1	9.7350000E1	4.6119018E0	9.6090000E1	2.1796332E0	9.6310000E1	-1.37816	9.6080000E1	-1.80724
9.6510000E1	1.0822300E1	9.7150000E1	6.0704988E0	9.5890000E1	3.2293093E0	9.6100000E1	1.6147710E0	9.5880000E1	7.1028073E-1	9.6920000E1	1.1401568E1	9.7550000E1	4.6031383E0	9.6290000E1	2.1399241E0	9.6510000E1	-1.40108	9.6270000E1	-1.78945
9.6720000E1	1.0868725E1	9.7350000E1	6.0959703E0	9.6090000E1	3.2433604E0	9.6310000E1	1.6218773E0	9.6080000E1	7.1293915E-1	9.7120000E1	1.1223104E1	9.7760000E1	4.5987063E0	9.6490000E1	2.0616913E0	9.6710000E1	-1.42174	9.6480000E1	-1.72871
9.6920000E1	1.0912891E1	9.7550000E1	6.1214268E0	9.6290000E1	3.2574065E0	9.6510000E1	1.6286436E0	9.6270000E1	7.1546421E-1	9.7320000E1	1.1038512E1	9.7960000E1	4.6063788E0	9.6690000E1	1.9970188E0	9.6910000E1	-1.47612	9.6680000E1	-1.70327
9.7120000E1	1.0957011E1	9.7760000E1	6.1481399E0	9.6490000E1	3.2714475E0	9.6710000E1	1.6354082E0	9.6480000E1	7.1825457E-1	9.7520000E1	1.0886884E1	9.8160000E1	4.5881925E0	9.6890000E1	1.9689377E0	9.7110000E1	-1.53855	9.6890000E1	-1.69212
9.7320000E1	1.1001083E1	9.7960000E1	6.1735656E0	9.6690000E1	3.2854836E0	9.6910000E1	1.6421712E0	9.6680000E1	7.2091156E-1	9.7730000E1	1.0717333E1	9.8370000E1	4.5548797E0	9.7090000E1	1.9811615E0	9.7310000E1	-1.5987	9.7090000E1	-1.66738
9.7520000E1	1.1045109E1	9.8160000E1	6.1989762E0	9.6890000E1	3.2995147E0	9.7110000E1	1.6489327E0	9.6890000E1	7.2370089E-1	9.7930000E1	1.0565066E1	9.8570000E1	4.5140322E0	9.7300000E1	2.0330300E0	9.7510000E1	-1.63249	9.7290000E1	-1.6573
9.7730000E1	1.1091286E1	9.8370000E1	6.2256411E0	9.7090000E1	3.3135408E0	9.7310000E1	1.6556925E0	9.7090000E1	7.2635691E-1	9.8130000E1	1.0400322E1	9.8780000E1	4.4283574E0	9.7500000E1	2.0773374E0	9.7720000E1	-1.65606	9.7480000E1	-1.63894
9.7930000E1	1.1135215E1	9.8570000E1	6.2510210E0	9.7300000E1	3.3282628E0	9.7510000E1	1.6624507E0	9.7290000E1	7.2901245E-1	9.8340000E1	1.0285086E1	9.8980000E1	4.3640976E0	9.7700000E1	2.1479995E0	9.7920000E1	-1.65523	9.7690000E1	-1.605
9.8130000E1	1.1179099E1	9.8780000E1	6.2776536E0	9.7500000E1	3.3422787E0	9.7720000E1	1.6695451E0	9.7480000E1	7.3153478E-1	9.8540000E1	1.0141202E1	9.9190000E1	4.2956817E0	9.7900000E1	2.2340099E0	9.8120000E1	-1.64903	9.7890000E1	-1.5888
9.8340000E1	1.1225126E1	9.8980000E1	6.3030027E0	9.7700000E1	3.3562896E0	9.7920000E1	1.6763000E0	9.7690000E1	7.3432211E-1	9.8740000E1	9.9860898E0	9.9390000E1	4.2468592E0	9.8110000E1	2.3557782E0	9.8330000E1	-1.63582	9.8090000E1	-1.51768
9.8540000E1	1.1268913E1	9.9190000E1	6.3296030E0	9.7900000E1	3.3702955E0	9.8120000E1	1.6830533E0	9.7890000E1	7.3697623E-1	9.8950000E1	9.8478382E0	9.9590000E1	4.1991069E0	9.8300000E1	2.4811890E0	9.8520000E1	-1.67026	9.8290000E1	-1.47581
9.8740000E1	1.1312655E1	9.9390000E1	6.3549214E0	9.8110000E1	3.3849963E0	9.8330000E1	1.6901425E0	9.8090000E1	7.3962987E-1	9.9150000E1	9.7520025E0	9.9790000E1	4.1582854E0	9.8510000E1	2.6216576E0	9.8730000E1	-1.71236	9.8490000E1	-1.4535
9.8950000E1	1.1358533E1	9.9590000E1	6.3802247E0	9.8300000E1	3.3982924E0	9.8520000E1	1.6965551E0	9.8290000E1	7.4228304E-1	9.9350000E1	9.7015657E0	1.0002000E2	4.1201975E0	9.8710000E1	2.7388351E0	9.8930000E1	-1.73209	9.8690000E1	-1.40423
9.9150000E1	1.1402179E1	9.9790000E1	6.4055132E0	9.8510000E1	3.4129827E0	9.8730000E1	1.7036409E0	9.8490000E1	7.4493573E-1	9.9550000E1	9.6487743E0	1.0022000E2	4.1268615E0	9.8910000E1	2.8408042E0	9.9130000E1	-1.75729	9.8890000E1	-1.37426
9.9350000E1	1.1445778E1	1.0002000E2	6.4345763E0	9.8710000E1	3.4269685E0	9.8930000E1	1.7103877E0	9.8690000E1	7.4758795E-1	9.9760000E1	9.5357706E0	1.0042000E2	4.1342627E0	9.9110000E1	2.9336036E0	9.9330000E1	-1.76438	9.9090000E1	-1.34889
9.9550000E1	1.1489331E1	1.0022000E2	6.4598326E0	9.8910000E1	3.4409492E0	9.9130000E1	1.7171329E0	9.8890000E1	7.5023970E-1	9.9960000E1	9.4111402E0	1.0063000E2	4.1440843E0	9.9310000E1	3.0100187E0	9.9530000E1	-1.78021	9.9290000E1	-1.30633
9.9760000E1	1.1535012E1	1.0042000E2	6.4850739E0	9.9110000E1	3.4549250E0	9.9330000E1	1.7238765E0	9.9090000E1	7.5289096E-1	1.0016000E2	9.3256876E0	1.0082000E2	4.1830393E0	9.9510000E1	3.1255555E0	9.9740000E1	-1.77555	9.9490000E1	-1.24993
9.9960000E1	1.1578471E1	1.0063000E2	6.5115612E0	9.9310000E1	3.4688958E0	9.9530000E1	1.7306185E0	9.9290000E1	7.5554176E-1	1.0037000E2	9.1944730E0	1.0103000E2	4.2454040E0	9.9710000E1	3.2327123E0	9.9940000E1	-1.75729	9.9690000E1	-1.17556
1.0016000E2	1.1621883E1	1.0082000E2	6.5355118E0	9.9510000E1	3.4828617E0	9.9740000E1	1.7376959E0	9.9490000E1	7.5819208E-1	1.0057000E2	9.1410332E0	1.0123000E2	4.3516964E0	9.9910000E1	3.3428756E0	1.0014000E2	-1.75481	9.9890000E1	-1.02016
1.0037000E2	1.1667416E1	1.0103000E2	6.5619678E0	9.9710000E1	3.4968226E0	9.9940000E1	1.7444346E0	9.9690000E1	7.6084193E-1	1.0077000E2	9.1295152E0	1.0144000E2	4.4628411E0	1.0015000E2	3.4352673E0	1.0034000E2	-1.70794	1.0010000E2	-0.935917
1.0057000E2	1.1710734E1	1.0123000E2	6.5871487E0	9.9910000E1	3.5107785E0	1.0014000E2	1.7511717E0	9.9890000E1	7.6349130E-1	1.0098000E2	9.1191929E0	1.0164000E2	4.5858130E0	1.0032000E2	3.5511633E0	1.0055000E2	-1.64503	1.0030000E2	-0.833267
1.0077000E2	1.1754006E1	1.0144000E2	6.6135727E0	1.0015000E2	3.5275190E0	1.0034000E2	1.7579071E0	1.0010000E2	7.6627263E-1	1.0118000E2	9.1080091E0	1.0184000E2	4.6927624E0	1.0054000E2	3.6722637E0	1.0075000E2	-1.62902	1.0050000E2	-0.773944
1.0098000E2	1.1799392E1	1.0164000E2	6.6387231E0	1.0032000E2	3.5393726E0	1.0055000E2	1.7649777E0	1.0030000E2	7.6892103E-1	1.0138000E2	9.1008518E0	1.0204000E2	4.7853914E0	1.0075000E2	3.8085579E0	1.0095000E2	-1.58023	1.0070000E2	-0.757331
1.0118000E2	1.1842569E1	1.0184000E2	6.6638586E0	1.0054000E2	3.5547072E0	1.0075000E2	1.7717099E0	1.0050000E2	7.7156895E-1	1.0159000E2	9.1456014E0	1.0225000E2	4.8610369E0	1.0095000E2	3.9491321E0	1.0115000E2	-1.52185	1.0091000E2	-0.72185
1.0138000E2	1.1885701E1	1.0204000E2	6.6889793E0	1.0075000E2	3.5693391E0	1.0095000E2	1.7784405E0	1.0070000E2	7.7421641E-1	1.0179000E2	9.2314796E0	1.0245000E2	4.9724557E0	1.0115000E2	4.0637592E0	1.0136000E2	-1.46004	1.0110000E2	-0.69448
1.0159000E2	1.1930940E1	1.0225000E2	6.7153400E0	1.0095000E2	3.5832693E0	1.0115000E2	1.7851695E0	1.0091000E2	7.7699572E-1	1.0200000E2	9.3643321E0	1.0265000E2	5.0894703E0	1.0135000E2	4.1472748E0	1.0155000E2	-1.40157	1.0131000E2	-0.703709
1.0179000E2	1.1973977E1	1.0245000E2	6.7404303E0	1.0115000E2	3.5971944E0	1.0136000E2	1.7922332E0	1.0110000E2	7.7950989E-1	1.0220000E2	9.4765325E0	1.0286000E2	5.2457710E0	1.0155000E2	4.1663998E0	1.0175000E2	-1.33636	1.0151000E2	-0.708621
1.0200000E2	1.2019118E1	1.0265000E2	6.7655057E0	1.0135000E2	3.6111146E0	1.0155000E2	1.7986227E0	1.0131000E2	7.8228821E-1	1.0240000E2	9.6737524E0	1.0306000E2	5.3994133E0	1.0175000E2	4.1671848E0	1.0195000E2	-1.32104	1.0171000E2	-0.746096
1.0220000E2	1.2062062E1	1.0286000E2	6.7918189E0	1.0155000E2	3.6250299E0	1.0175000E2	1.8053469E0	1.0151000E2	7.8493374E-1	1.0260000E2	9.8697082E0	1.0326000E2	5.5642480E0	1.0195000E2	4.1498099E0	1.0216000E2	-1.30385	1.0191000E2	-0.823983
1.0240000E2	1.2104960E1	1.0306000E2	6.8168639E0	1.0175000E2	3.6389402E0	1.0195000E2	1.8120695E0	1.0171000E2	7.8757880E-1	1.0281000E2	1.0052966E1	1.0347000E2	5.6955466E0	1.0216000E2	4.1267448E0	1.0236000E2	-1.32553	1.0211000E2	-0.851367
1.0260000E2	1.2147813E1	1.0326000E2	6.8418941E0	1.0195000E2	3.6528456E0	1.0216000E2	1.8191265E0	1.0191000E2	7.9022339E-1	1.0301000E2	1.0219689E1	1.0367000E2	5.7907979E0	1.0236000E2	4.0777259E0	1.0256000E2	-1.34065	1.0231000E2	-0.91581
1.0281000E2	1.2192760E1	1.0347000E2	6.8681599E0	1.0216000E2	3.6674409E0	1.0236000E2	1.8258459E0	1.0211000E2	7.9286751E-1	1.0321000E2	1.0357028E1	1.0387000E2	5.8870693E0	1.0255000E2	4.0171839E0	1.0277000E2	-1.29344	1.0251000E2	-0.922747
1.0301000E2	1.2235519E1	1.0367000E2	6.8931597E0	1.0236000E2	3.6813361E0	1.0256000E2	1.8325636E0	1.0231000E2	7.9551115E-1	1.0342000E2	1.0482271E1	1.0407000E2	5.9775258E0	1.0277000E2	3.9518322E0	1.0297000E2	-1.2409	1.0271000E2	-0.86713
1.0321000E2	1.2278233E1	1.0387000E2	6.9181448E0	1.0255000E2	3.6945320E0	1.0277000E2	1.8396155E0	1.0251000E2	7.9815431E-1	1.0362000E2	1.0581794E1	1.0427000E2	6.0457050E0	1.0296000E2	3.8588833E0	1.0317000E2	-1.17559	1.0291000E2	-0.812444
1.0342000E2	1.2323034E1	1.0407000E2	6.9431151E0	1.0277000E2	3.7098058E0	1.0297000E2	1.8463300E0	1.0271000E2	8.0079701E-1	1.0382000E2	1.0689125E1	1.0448000E2	6.0711001E0	1.0316000E2	3.7800711E0	1.0337000E2	-1.10764	1.0311000E2	-0.767423
1.0362000E2	1.2365656E1	1.0427000E2	6.9680706E0	1.0296000E2	3.7229921E0	1.0317000E2	1.8530428E0	1.0291000E2	8.0343923E-1	1.0402000E2	1.0801967E1	1.0468000E2	6.1047034E0	1.0337000E2	3.7258556E0	1.0358000E2	-1.05302	1.0331000E2	-0.717815
1.0382000E2	1.2408232E1	1.0448000E2	6.9942581E0	1.0316000E2	3.7368676E0	1.0337000E2	1.8597541E0	1.0311000E2	8.0608098E-1	1.0423000E2	1.0951642E1	1.0489000E2	6.1155636E0	1.0356000E2	3.6918560E0	1.0378000E2	-1.00457	1.0351000E2	-0.713337
1.0402000E2	1.2450762E1	1.0468000E2	7.0191834E0	1.0337000E2	3.7514315E0	1.0358000E2	1.8667992E0	1.0331000E2	8.0872226E-1	1.0443000E2	1.1083291E1	1.0509000E2	6.1042322E0	1.0377000E2	3.6349901E0	1.0398000E2	-0.935449	1.0371000E2	-0.702448
1.0423000E2	1.2495371E1	1.0489000E2	7.0453391E0	1.0356000E2	3.7646037E0	1.0378000E2	1.8735072E0	1.0351000E2	8.1136306E-1	1.0463000E2	1.1252712E1	1.0530000E2	6.0328045E0	1.0397000E2	3.5774588E0	1.0418000E2	-0.892782	1.0392000E2	-0.721003
1.0443000E2	1.2537809E1	1.0509000E2	7.0702342E0	1.0377000E2	3.7791572E0	1.0398000E2	1.8802136E0	1.0371000E2	8.1400339E-1	1.0484000E2	1.1420932E1	1.0550000E2	5.9533907E0	1.0417000E2	3.5174116E0	1.0439000E2	-0.845195	1.0412000E2	-0.793151
1.0463000E2	1.2580202E1	1.0530000E2	7.0963582E0	1.0397000E2	3.7930127E0	1.0418000E2	1.8869184E0	1.0392000E2	8.1677523E-1	1.0504000E2	1.1572977E1	1.0570000E2	5.8907718E0	1.0437000E2	3.4572544E0	1.0459000E2	-0.831213	1.0432000E2	-0.800933
1.0484000E2	1.2624666E1	1.0550000E2	7.1212231E0	1.0417000E2	3.8068633E0	1.0439000E2	1.8939567E0	1.0412000E2	8.1941459E-1	1.0524000E2	1.1726029E1	1.0590000E2	5.8405378E0	1.0457000E2	3.4038609E0	1.0480000E2	-0.812778	1.0452000E2	-0.843776
1.0504000E2	1.2666967E1	1.0570000E2	7.1460733E0	1.0437000E2	3.8207089E0	1.0459000E2	1.9006582E0	1.0432000E2	8.2205348E-1	1.0545000E2	1.1911740E1	1.0610000E2	5.7814021E0	1.0477000E2	3.3509037E0	1.0499000E2	-0.812176	1.0473000E2	-0.889451
1.0524000E2	1.2709222E1	1.0590000E2	7.1709088E0	1.0457000E2	3.8345496E0	1.0480000E2	1.9076931E0	1.0452000E2	8.2469190E-1	1.0565000E2	1.2061724E1	1.0630000E2	5.7715415E0	1.0497000E2	3.3256980E0	1.0520000E2	-0.842757	1.0493000E2	-0.90999
1.0545000E2	1.2753543E1	1.0610000E2	7.1957297E0	1.0477000E2	3.8483854E0	1.0499000E2	1.9140565E0	1.0473000E2	8.2746173E-1	1.0585000E2	1.2163687E1	1.0651000E2	5.7676386E0	1.0517000E2	3.3006567E0	1.0540000E2	-0.89638	1.0513000E2	-0.910455
1.0565000E2	1.2795707E1	1.0630000E2	7.2205358E0	1.0497000E2	3.8622163E0	1.0520000E2	1.9210880E0	1.0493000E2	8.3009918E-1	1.0605000E2	1.2249084E1	1.0671000E2	5.7167855E0	1.0537000E2	3.2544813E0	1.0560000E2	-0.961989	1.0533000E2	-0.899081
1.0585000E2	1.2837826E1	1.0651000E2	7.2465665E0	1.0517000E2	3.8760422E0	1.0540000E2	1.9277831E0	1.0513000E2	8.3273616E-1	1.0625000E2	1.2318895E1	1.0691000E2	5.6441754E0	1.0558000E2	3.2671716E0	1.0580000E2	-1.05826	1.0553000E2	-0.844569
1.0605000E2	1.2879900E1	1.0671000E2	7.2713426E0	1.0537000E2	3.8898632E0	1.0560000E2	1.9344766E0	1.0533000E2	8.3537266E-1	1.0646000E2	1.2375273E1	1.0711000E2	5.5551689E0	1.0578000E2	3.3547394E0	1.0601000E2	-1.1707	1.0573000E2	-0.778612
1.0625000E2	1.2921929E1	1.0691000E2	7.2961040E0	1.0558000E2	3.9043700E0	1.0580000E2	1.9411685E0	1.0553000E2	8.3800870E-1	1.0666000E2	1.2390512E1	1.0732000E2	5.4869716E0	1.0597000E2	3.4404596E0	1.0621000E2	-1.22779	1.0593000E2	-0.663918
1.0646000E2	1.2966012E1	1.0711000E2	7.3208508E0	1.0578000E2	3.9181809E0	1.0601000E2	1.9481932E0	1.0573000E2	8.4064426E-1	1.0686000E2	1.2363996E1	1.0752000E2	5.3965387E0	1.0617000E2	3.5414402E0	1.0641000E2	-1.28238	1.0613000E2	-0.546307
1.0666000E2	1.3007950E1	1.0732000E2	7.3468192E0	1.0597000E2	3.9312968E0	1.0621000E2	1.9548819E0	1.0593000E2	8.4327935E-1	1.0706000E2	1.2331343E1	1.0772000E2	5.3192011E0	1.0638000E2	3.6327916E0	1.0661000E2	-1.31359	1.0634000E2	-0.472326
1.0686000E2	1.3049844E1	1.0752000E2	7.3715360E0	1.0617000E2	3.9450981E0	1.0641000E2	1.9615689E0	1.0613000E2	8.4591397E-1	1.0727000E2	1.2317649E1	1.0793000E2	5.2478752E0	1.0658000E2	3.6959554E0	1.0682000E2	-1.34784	1.0654000E2	-0.373639
1.0706000E2	1.3091693E1	1.0772000E2	7.3962382E0	1.0638000E2	3.9595843E0	1.0661000E2	1.9682543E0	1.0634000E2	8.4867982E-1	1.0747000E2	1.2306671E1	1.0813000E2	5.1828129E0	1.0678000E2	3.7732823E0	1.0702000E2	-1.37501	1.0675000E2	-0.303762
1.0727000E2	1.3135586E1	1.0793000E2	7.4221598E0	1.0658000E2	3.9733756E0	1.0682000E2	1.9752723E0	1.0654000E2	8.5131347E-1	1.0767000E2	1.2328327E1	1.0833000E2	5.1264611E0	1.0698000E2	3.8250871E0	1.0722000E2	-1.39617	1.0694000E2	-0.287055
1.0747000E2	1.3177344E1	1.0813000E2	7.4468321E0	1.0678000E2	3.9871620E0	1.0702000E2	1.9819545E0	1.0675000E2	8.5407830E-1	1.0788000E2	1.2384196E1	1.0854000E2	5.0744456E0	1.0718000E2	3.8803029E0	1.0742000E2	-1.42847	1.0715000E2	-0.26964
1.0767000E2	1.3219058E1	1.0833000E2	7.4714897E0	1.0698000E2	4.0009435E0	1.0722000E2	1.9886351E0	1.0694000E2	8.5657936E-1	1.0808000E2	1.2410972E1	1.0874000E2	5.0492481E0	1.0739000E2	3.9462354E0	1.0762000E2	-1.43599	1.0735000E2	-0.228082
1.0788000E2	1.3262809E1	1.0854000E2	7.4973646E0	1.0718000E2	4.0147201E0	1.0742000E2	1.9953141E0	1.0715000E2	8.5934320E-1	1.0828000E2	1.2488668E1	1.0895000E2	5.0065089E0	1.0759000E2	3.9550306E0	1.0783000E2	-1.44146	1.0755000E2	-0.210847
1.0808000E2	1.3304432E1	1.0874000E2	7.5219924E0	1.0739000E2	4.0291802E0	1.0762000E2	2.0019915E0	1.0735000E2	8.6197494E-1	1.0848000E2	1.2590942E1	1.0915000E2	4.9928324E0	1.0779000E2	3.9060171E0	1.0802000E2	-1.45608	1.0775000E2	-0.178072
1.0828000E2	1.3346011E1	1.0895000E2	7.5478359E0	1.0759000E2	4.0429468E0	1.0783000E2	2.0090011E0	1.0755000E2	8.6460622E-1	1.0869000E2	1.2655017E1	1.0935000E2	4.9834567E0	1.0799000E2	3.8890650E0	1.0823000E2	-1.48403	1.0795000E2	-0.167323
1.0848000E2	1.3387545E1	1.0915000E2	7.5724338E0	1.0779000E2	4.0567084E0	1.0802000E2	2.0153416E0	1.0775000E2	8.6723702E-1	1.0889000E2	1.2717061E1	1.0956000E2	5.0262050E0	1.0819000E2	3.8633990E0	1.0843000E2	-1.49431	1.0815000E2	-0.124076
1.0869000E2	1.3431108E1	1.0935000E2	7.5970172E0	1.0799000E2	4.0704652E0	1.0823000E2	2.0223479E0	1.0795000E2	8.6986735E-1	1.0909000E2	1.2812356E1	1.0976000E2	5.0629105E0	1.0839000E2	3.8570009E0	1.0863000E2	-1.51341	1.0835000E2	-0.071767
1.0889000E2	1.3472552E1	1.0956000E2	7.6228142E0	1.0819000E2	4.0842170E0	1.0843000E2	2.0290188E0	1.0815000E2	8.7249721E-1	1.0929000E2	1.2922043E1	1.0996000E2	5.0762131E0	1.0859000E2	3.8792038E0	1.0884000E2	-1.53692	1.0855000E2	-0.0646106
1.0909000E2	1.3513952E1	1.0976000E2	7.6473678E0	1.0839000E2	4.0979640E0	1.0863000E2	2.0356882E0	1.0835000E2	8.7512661E-1	1.0950000E2	1.3058064E1	1.1016000E2	5.1122006E0	1.0879000E2	3.8647788E0	1.0904000E2	-1.56063	1.0876000E2	-0.0867016
1.0929000E2	1.3555308E1	1.0996000E2	7.6719068E0	1.0859000E2	4.1117061E0	1.0884000E2	2.0426894E0	1.0855000E2	8.7775553E-1	1.0970000E2	1.3154443E1	1.1036000E2	5.1351714E0	1.0899000E2	3.8472779E0	1.0925000E2	-1.54073	1.0896000E2	-0.0871553
1.0950000E2	1.3598684E1	1.1016000E2	7.6964314E0	1.0879000E2	4.1254433E0	1.0904000E2	2.0493556E0	1.0876000E2	8.8051539E-1	1.0991000E2	1.3238401E1	1.1057000E2	5.1446992E0	1.0919000E2	3.8351696E0	1.0945000E2	-1.50143	1.0916000E2	-0.0986449
1.0970000E2	1.3639950E1	1.1036000E2	7.7209415E0	1.0899000E2	4.1391756E0	1.0925000E2	2.0563533E0	1.0896000E2	8.8314334E-1	1.1010000E2	1.3375700E1	1.1077000E2	5.1814426E0	1.0939000E2	3.8408102E0	1.0965000E2	-1.43815	1.0936000E2	-0.161721
1.0991000E2	1.3683232E1	1.1057000E2	7.7466615E0	1.0919000E2	4.1529030E0	1.0945000E2	2.0630162E0	1.0916000E2	8.8577083E-1	1.1031000E2	1.3487213E1	1.1097000E2	5.2902627E0	1.0959000E2	3.8536236E0	1.0985000E2	-1.35138	1.0956000E2	-0.209312
1.1010000E2	1.3722351E1	1.1077000E2	7.7711418E0	1.0939000E2	4.1666256E0	1.0965000E2	2.0696775E0	1.0936000E2	8.8839784E-1	1.1052000E2	1.3580536E1	1.1118000E2	5.4006005E0	1.0979000E2	3.8667130E0	1.1005000E2	-1.24168	1.0976000E2	-0.293183
1.1031000E2	1.3765541E1	1.1097000E2	7.7956077E0	1.0959000E2	4.1803432E0	1.0985000E2	2.0763372E0	1.0956000E2	8.9102439E-1	1.1072000E2	1.3673386E1	1.1138000E2	5.5182881E0	1.0999000E2	3.8383814E0	1.1025000E2	-1.16573	1.0997000E2	-0.403837
1.1052000E2	1.3808683E1	1.1118000E2	7.8212813E0	1.0979000E2	4.1940560E0	1.1005000E2	2.0829954E0	1.0976000E2	8.9365046E-1	1.1092000E2	1.3777951E1	1.1158000E2	5.6213943E0	1.1019000E2	3.8398536E0	1.1045000E2	-1.09228	1.1017000E2	-0.556827
1.1072000E2	1.3849725E1	1.1138000E2	7.8457176E0	1.0999000E2	4.2077639E0	1.1025000E2	2.0896519E0	1.0997000E2	8.9640734E-1	1.1113000E2	1.3860334E1	1.1179000E2	5.7280909E0	1.1039000E2	3.8372669E0	1.1066000E2	-1.01538	1.1037000E2	-0.687679
1.1092000E2	1.3890725E1	1.1158000E2	7.8701394E0	1.1019000E2	4.2214669E0	1.1045000E2	2.0963069E0	1.1017000E2	8.9903245E-1	1.1133000E2	1.3936864E1	1.1200000E2	5.8544908E0	1.1059000E2	3.8369834E0	1.1086000E2	-0.921397	1.1057000E2	-0.801063
1.1113000E2	1.3933727E1	1.1179000E2	7.8957667E0	1.1039000E2	4.2351651E0	1.1066000E2	2.1032929E0	1.1037000E2	9.0165709E-1	1.1153000E2	1.3951516E1	1.1222000E2	5.9381599E0	1.1079000E2	3.8934732E0	1.1106000E2	-0.874892	1.1077000E2	-0.910775
1.1133000E2	1.3974637E1	1.1200000E2	7.9213781E0	1.1059000E2	4.2488583E0	1.1086000E2	2.1099447E0	1.1057000E2	9.0428126E-1	1.1173000E2	1.3976280E1	1.1243000E2	5.9903868E0	1.1100000E2	3.9589895E0	1.1126000E2	-0.864539	1.1097000E2	-1.02189
1.1153000E2	1.4015503E1	1.1222000E2	7.9481921E0	1.1079000E2	4.2625467E0	1.1106000E2	2.1165948E0	1.1077000E2	9.0690497E-1	1.1194000E2	1.3991617E1	1.1263000E2	6.0485526E0	1.1119000E2	4.0262404E0	1.1146000E2	-0.849099	1.1117000E2	-1.12843
1.1173000E2	1.4056326E1	1.1243000E2	7.9737710E0	1.1100000E2	4.2769143E0	1.1126000E2	2.1232434E0	1.1097000E2	9.0952820E-1	1.1214000E2	1.3973418E1	1.1283000E2	6.1070296E0	1.1140000E2	4.0993058E0	1.1167000E2	-0.838265	1.1137000E2	-1.18562
1.1194000E2	1.4099144E1	1.1263000E2	7.9981170E0	1.1119000E2	4.2899089E0	1.1146000E2	2.1298904E0	1.1117000E2	9.1215097E-1	1.1234000E2	1.3993399E1	1.1304000E2	6.1234958E0	1.1160000E2	4.1883349E0	1.1187000E2	-0.855235	1.1158000E2	-1.24708
1.1214000E2	1.4139878E1	1.1283000E2	8.0224487E0	1.1140000E2	4.3042663E0	1.1167000E2	2.1368680E0	1.1137000E2	9.1477326E-1	1.1255000E2	1.3956153E1	1.1324000E2	6.1508613E0	1.1180000E2	4.2789893E0	1.1207000E2	-0.863286	1.1178000E2	-1.2924
1.1234000E2	1.4180569E1	1.1304000E2	8.0479815E0	1.1160000E2	4.3179350E0	1.1187000E2	2.1435118E0	1.1158000E2	9.1752616E-1	1.1275000E2	1.3964716E1	1.1345000E2	6.1515598E0	1.1200000E2	4.4133935E0	1.1227000E2	-0.830589	1.1198000E2	-1.33952
1.1255000E2	1.4223248E1	1.1324000E2	8.0722837E0	1.1180000E2	4.3315988E0	1.1207000E2	2.1501539E0	1.1178000E2	9.2014750E-1	1.1295000E2	1.4005615E1	1.1365000E2	6.1853523E0	1.1220000E2	4.4999047E0	1.1247000E2	-0.839352	1.1218000E2	-1.3414
1.1275000E2	1.4263850E1	1.1345000E2	8.0977855E0	1.1200000E2	4.3452578E0	1.1227000E2	2.1567945E0	1.1198000E2	9.2276836E-1	1.1316000E2	1.4028143E1	1.1385000E2	6.1982855E0	1.1240000E2	4.5893284E0	1.1268000E2	-0.856127	1.1238000E2	-1.35302
1.1295000E2	1.4304409E1	1.1365000E2	8.1220582E0	1.1220000E2	4.3589119E0	1.1247000E2	2.1634335E0	1.1218000E2	9.2538876E-1	1.1336000E2	1.4016533E1	1.1405000E2	6.1975834E0	1.1260000E2	4.6413167E0	1.1288000E2	-0.863764	1.1258000E2	-1.32153
1.1316000E2	1.4346950E1	1.1385000E2	8.1463166E0	1.1240000E2	4.3725612E0	1.1268000E2	2.1704028E0	1.1238000E2	9.2800868E-1	1.1356000E2	1.4035905E1	1.1426000E2	6.2312604E0	1.1281000E2	4.6712983E0	1.1308000E2	-0.823742	1.1278000E2	-1.23417
1.1336000E2	1.4387421E1	1.1405000E2	8.1705606E0	1.1260000E2	4.3862056E0	1.1288000E2	2.1770385E0	1.1258000E2	9.3062814E-1	1.1377000E2	1.4032770E1	1.1446000E2	6.2758719E0	1.1301000E2	4.7405121E0	1.1328000E2	-0.807454	1.1299000E2	-1.09785
1.1356000E2	1.4427849E1	1.1426000E2	8.1960014E0	1.1281000E2	4.4005270E0	1.1308000E2	2.1836727E0	1.1278000E2	9.3324713E-1	1.1396000E2	1.4051384E1	1.1466000E2	6.3405166E0	1.1321000E2	4.8135840E0	1.1348000E2	-0.811003	1.1319000E2	-0.949005
1.1377000E2	1.4470252E1	1.1446000E2	8.2202161E0	1.1301000E2	4.4141614E0	1.1328000E2	2.1903053E0	1.1299000E2	9.3599656E-1	1.1417000E2	1.4074111E1	1.1486000E2	6.3715381E0	1.1341000E2	4.8517123E0	1.1368000E2	-0.833201	1.1339000E2	-0.820517
1.1396000E2	1.4508576E1	1.1466000E2	8.2444164E0	1.1321000E2	4.4277910E0	1.1348000E2	2.1969364E0	1.1319000E2	9.3861459E-1	1.1437000E2	1.4050441E1	1.1507000E2	6.3862644E0	1.1361000E2	4.8437550E0	1.1389000E2	-0.848975	1.1359000E2	-0.657495
1.1417000E2	1.4550889E1	1.1486000E2	8.2686024E0	1.1341000E2	4.4414158E0	1.1368000E2	2.2035658E0	1.1339000E2	9.4123215E-1	1.1457000E2	1.4072572E1	1.1528000E2	6.3481005E0	1.1381000E2	4.8308581E0	1.1409000E2	-0.876045	1.1379000E2	-0.499855
1.1437000E2	1.4591143E1	1.1507000E2	8.2939824E0	1.1361000E2	4.4550357E0	1.1389000E2	2.2105251E0	1.1359000E2	9.4384924E-1	1.1478000E2	1.4032888E1	1.1548000E2	6.3380487E0	1.1401000E2	4.7349315E0	1.1429000E2	-0.923185	1.1399000E2	-0.315265
1.1457000E2	1.4631354E1	1.1528000E2	8.3193465E0	1.1381000E2	4.4686508E0	1.1409000E2	2.2171513E0	1.1379000E2	9.4646586E-1	1.1498000E2	1.4050427E1	1.1568000E2	6.2869179E0	1.1422000E2	4.6670986E0	1.1449000E2	-0.922216	1.1419000E2	-0.123159
1.1478000E2	1.4673530E1	1.1548000E2	8.3434882E0	1.1401000E2	4.4822610E0	1.1429000E2	2.2237759E0	1.1399000E2	9.4908201E-1	1.1518000E2	1.4055953E1	1.1589000E2	6.2274754E0	1.1442000E2	4.5627806E0	1.1469000E2	-0.943299	1.1439000E2	6.1631612E-2
1.1498000E2	1.4713654E1	1.1568000E2	8.3676157E0	1.1422000E2	4.4965465E0	1.1449000E2	2.2303990E0	1.1419000E2	9.5169770E-1	1.1539000E2	1.4053535E1	1.1609000E2	6.1845221E0	1.1462000E2	4.4782948E0	1.1489000E2	-0.975017	1.1459000E2	2.0828945E-1
1.1518000E2	1.4753735E1	1.1589000E2	8.3929341E0	1.1442000E2	4.5101468E0	1.1469000E2	2.2370205E0	1.1439000E2	9.5431292E-1	1.1559000E2	1.4051338E1	1.1629000E2	6.1091734E0	1.1484000E2	4.3856313E0	1.1509000E2	-1.06088	1.1480000E2	3.0346755E-1
1.1539000E2	1.4795775E1	1.1609000E2	8.4170323E0	1.1462000E2	4.5237423E0	1.1489000E2	2.2436404E0	1.1459000E2	9.5692767E-1	1.1579000E2	1.4106774E1	1.1649000E2	6.0401304E0	1.1503000E2	4.2602139E0	1.1530000E2	-1.10221	1.1500000E2	3.7948212E-1
1.1559000E2	1.4835769E1	1.1629000E2	8.4411163E0	1.1484000E2	4.5386917E0	1.1509000E2	2.2502588E0	1.1480000E2	9.5967265E-1	1.1599000E2	1.4200372E1	1.1670000E2	5.9904377E0	1.1523000E2	4.1117615E0	1.1550000E2	-1.11084	1.1520000E2	4.3695895E-1
1.1579000E2	1.4875721E1	1.1649000E2	8.4651860E0	1.1503000E2	4.5515979E0	1.1530000E2	2.2572063E0	1.1500000E2	9.6228644E-1	1.1619000E2	1.4312751E1	1.1690000E2	5.9544119E0	1.1543000E2	3.9782254E0	1.1570000E2	-1.12789	1.1539000E2	4.9402785E-1
1.1599000E2	1.4915630E1	1.1670000E2	8.4904439E0	1.1523000E2	4.5651786E0	1.1550000E2	2.2638215E0	1.1520000E2	9.6489976E-1	1.1640000E2	1.4430413E1	1.1710000E2	5.9479325E0	1.1563000E2	3.8607911E0	1.1590000E2	-1.14953	1.1560000E2	4.8202868E-1
1.1619000E2	1.4955496E1	1.1690000E2	8.5144844E0	1.1543000E2	4.5787545E0	1.1570000E2	2.2704350E0	1.1539000E2	9.6738199E-1	1.1660000E2	1.4511791E1	1.1730000E2	5.9822852E0	1.1583000E2	3.7360919E0	1.1611000E2	-1.16914	1.1580000E2	4.5932832E-1
1.1640000E2	1.4997311E1	1.1710000E2	8.5385107E0	1.1563000E2	4.5923255E0	1.1590000E2	2.2770470E0	1.1560000E2	9.7012501E-1	1.1680000E2	1.4632082E1	1.1751000E2	6.0066329E0	1.1603000E2	3.6465701E0	1.1631000E2	-1.19021	1.1600000E2	4.5328105E-1
1.1660000E2	1.5037091E1	1.1730000E2	8.5625228E0	1.1583000E2	4.6058917E0	1.1611000E2	2.2839878E0	1.1580000E2	9.7273693E-1	1.1701000E2	1.4632646E1	1.1771000E2	6.0568262E0	1.1623000E2	3.5559475E0	1.1651000E2	-1.22792	1.1620000E2	4.3033650E-1
1.1680000E2	1.5076828E1	1.1751000E2	8.5877203E0	1.1603000E2	4.6194532E0	1.1631000E2	2.2905966E0	1.1600000E2	9.7534838E-1	1.1721000E2	1.4618971E1	1.1791000E2	6.1047305E0	1.1644000E2	3.5187376E0	1.1671000E2	-1.24349	1.1640000E2	4.1000298E-1
1.1701000E2	1.5118507E1	1.1771000E2	8.6117033E0	1.1623000E2	4.6330097E0	1.1651000E2	2.2972038E0	1.1620000E2	9.7795937E-1	1.1741000E2	1.4626545E1	1.1812000E2	6.1530665E0	1.1664000E2	3.4788175E0	1.1691000E2	-1.24763	1.1660000E2	3.8264889E-1
1.1721000E2	1.5158159E1	1.1791000E2	8.6356721E0	1.1644000E2	4.6472389E0	1.1671000E2	2.3038094E0	1.1640000E2	9.8056988E-1	1.1761000E2	1.4619906E1	1.1832000E2	6.2161232E0	1.1684000E2	3.4627602E0	1.1712000E2	-1.22512	1.1680000E2	3.2050209E-1
1.1741000E2	1.5197768E1	1.1812000E2	8.6608241E0	1.1664000E2	4.6607856E0	1.1691000E2	2.3104134E0	1.1660000E2	9.8317993E-1	1.1782000E2	1.4591814E1	1.1854000E2	6.2870453E0	1.1704000E2	3.4544433E0	1.1732000E2	-1.22473	1.1701000E2	2.0796699E-1
1.1761000E2	1.5237335E1	1.1832000E2	8.6847639E0	1.1684000E2	4.6743275E0	1.1712000E2	2.3173460E0	1.1680000E2	9.8578952E-1	1.1802000E2	1.4510293E1	1.1874000E2	6.2890920E0	1.1724000E2	3.4312984E0	1.1752000E2	-1.24811	1.1721000E2	7.9095215E-2
1.1782000E2	1.5278835E1	1.1854000E2	8.7110813E0	1.1704000E2	4.6878646E0	1.1732000E2	2.3239468E0	1.1701000E2	9.8852908E-1	1.1822000E2	1.4409583E1	1.1894000E2	6.2852332E0	1.1744000E2	3.4179546E0	1.1772000E2	-1.24983	1.1741000E2	-0.0968262
1.1802000E2	1.5318315E1	1.1874000E2	8.7349914E0	1.1724000E2	4.7013968E0	1.1752000E2	2.3305460E0	1.1721000E2	9.9113771E-1	1.1843000E2	1.4332384E1	1.1914000E2	6.2665469E0	1.1765000E2	3.4149290E0	1.1792000E2	-1.23542	1.1761000E2	-0.251235
1.1822000E2	1.5357754E1	1.1894000E2	8.7588873E0	1.1744000E2	4.7149243E0	1.1772000E2	2.3371437E0	1.1741000E2	9.9374587E-1	1.1863000E2	1.4260632E1	1.1934000E2	6.2482821E0	1.1785000E2	3.4579206E0	1.1812000E2	-1.22433	1.1781000E2	-0.400406
1.1843000E2	1.5399120E1	1.1914000E2	8.7827691E0	1.1765000E2	4.7291229E0	1.1792000E2	2.3437398E0	1.1761000E2	9.9635356E-1	1.1883000E2	1.4175990E1	1.1955000E2	6.2296908E0	1.1805000E2	3.5602678E0	1.1833000E2	-1.21225	1.1802000E2	-0.560535
1.1863000E2	1.5438473E1	1.1934000E2	8.8066368E0	1.1785000E2	4.7426405E0	1.1812000E2	2.3503343E0	1.1781000E2	9.9896079E-1	1.1903000E2	1.4139226E1	1.1975000E2	6.1919673E0	1.1825000E2	3.6729373E0	1.1853000E2	-1.20703	1.1822000E2	-0.724899
1.1883000E2	1.5477784E1	1.1955000E2	8.8316826E0	1.1805000E2	4.7561532E0	1.1833000E2	2.3572569E0	1.1802000E2	1.0016979E0	1.1923000E2	1.4113582E1	1.1995000E2	6.1742117E0	1.1845000E2	3.7523411E0	1.1874000E2	-1.19392	1.1842000E2	-0.917348
1.1903000E2	1.5517054E1	1.1975000E2	8.8555214E0	1.1825000E2	4.7696612E0	1.1853000E2	2.3638482E0	1.1822000E2	1.0043041E0	1.1944000E2	1.4072546E1	1.2016000E2	6.1770628E0	1.1865000E2	3.8322434E0	1.1894000E2	-1.1879	1.1862000E2	-1.0533
1.1923000E2	1.5556281E1	1.1995000E2	8.8793460E0	1.1845000E2	4.7831643E0	1.1874000E2	2.3707674E0	1.1842000E2	1.0069099E0	1.1964000E2	1.4072675E1	1.2036000E2	6.1771227E0	1.1886000E2	3.8794414E0	1.1914000E2	-1.19524	1.1882000E2	-1.149
1.1944000E2	1.5597426E1	1.2016000E2	8.9043467E0	1.1865000E2	4.7966627E0	1.1894000E2	2.3773555E0	1.1862000E2	1.0095153E0	1.1985000E2	1.4084016E1	1.2057000E2	6.1885094E0	1.1905000E2	3.9247399E0	1.1934000E2	-1.15039	1.1902000E2	-1.19236
1.1964000E2	1.5636568E1	1.2036000E2	8.9281425E0	1.1886000E2	4.8108308E0	1.1914000E2	2.3839421E0	1.1882000E2	1.0121202E0	1.2005000E2	1.4120048E1	1.2077000E2	6.2532374E0	1.1926000E2	3.9612543E0	1.1954000E2	-1.08443	1.1921000E2	-1.20015
1.1985000E2	1.5677623E1	1.2057000E2	8.9531129E0	1.1905000E2	4.8236449E0	1.1934000E2	2.3905270E0	1.1902000E2	1.0147246E0	1.2025000E2	1.4115404E1	1.2097000E2	6.3098916E0	1.1946000E2	3.9902591E0	1.1974000E2	-1.02708	1.1942000E2	-1.16912
1.2005000E2	1.5716680E1	1.2077000E2	8.9768799E0	1.1926000E2	4.8378030E0	1.1954000E2	2.3971104E0	1.1921000E2	1.0171983E0	1.2046000E2	1.4075604E1	1.2117000E2	6.3401744E0	1.1966000E2	4.0212754E0	1.1994000E2	-0.976376	1.1961000E2	-1.11957
1.2025000E2	1.5755695E1	1.2097000E2	9.0006328E0	1.1946000E2	4.8512819E0	1.1974000E2	2.4036923E0	1.1942000E2	1.0199320E0	1.2066000E2	1.4075865E1	1.2137000E2	6.3148294E0	1.1986000E2	4.0235829E0	1.2015000E2	-0.920112	1.1982000E2	-1.04841
1.2046000E2	1.5796617E1	1.2117000E2	9.0243716E0	1.1966000E2	4.8647560E0	1.1994000E2	2.4102726E0	1.1961000E2	1.0224048E0	1.2086000E2	1.4065052E1	1.2158000E2	6.2881493E0	1.2008000E2	3.9774419E0	1.2035000E2	-0.833637	1.2001000E2	-0.976916
1.2066000E2	1.5835548E1	1.2137000E2	9.0480964E0	1.1986000E2	4.8782253E0	1.2015000E2	2.4171802E0	1.1982000E2	1.0251375E0	1.2106000E2	1.4085015E1	1.2178000E2	6.2628518E0	1.2029000E2	3.9505390E0	1.2055000E2	-0.739629	1.2022000E2	-0.904262
1.2086000E2	1.5874437E1	1.2158000E2	9.0729923E0	1.2008000E2	4.8930360E0	1.2035000E2	2.4237572E0	1.2001000E2	1.0276095E0	1.2127000E2	1.4114877E1	1.2198000E2	6.2250230E0	1.2049000E2	3.9044320E0	1.2075000E2	-0.666847	1.2042000E2	-0.809876
1.2106000E2	1.5913285E1	1.2178000E2	9.0966884E0	1.2029000E2	4.9071681E0	1.2055000E2	2.4303327E0	1.2022000E2	1.0303412E0	1.2147000E2	1.4140263E1	1.2219000E2	6.1805898E0	1.2069000E2	3.8475902E0	1.2096000E2	-0.594698	1.2062000E2	-0.814236
1.2127000E2	1.5954031E1	1.2198000E2	9.1203704E0	1.2049000E2	4.9206224E0	1.2075000E2	2.4369067E0	1.2042000E2	1.0329423E0	1.2167000E2	1.4192044E1	1.2239000E2	6.1667809E0	1.2089000E2	3.8100072E0	1.2115000E2	-0.50138	1.2082000E2	-0.806466
1.2147000E2	1.5992795E1	1.2219000E2	9.1452215E0	1.2069000E2	4.9340718E0	1.2096000E2	2.4438076E0	1.2062000E2	1.0355430E0	1.2187000E2	1.4281927E1	1.2260000E2	6.1578305E0	1.2109000E2	3.7665040E0	1.2136000E2	-0.457416	1.2102000E2	-0.814336
1.2167000E2	1.6031517E1	1.2239000E2	9.1688748E0	1.2089000E2	4.9475165E0	1.2115000E2	2.4500498E0	1.2082000E2	1.0381432E0	1.2208000E2	1.4353466E1	1.2280000E2	6.1135116E0	1.2134000E2	3.7311351E0	1.2156000E2	-0.432265	1.2122000E2	-0.813427
1.2187000E2	1.6070198E1	1.2260000E2	9.1936958E0	1.2109000E2	4.9609564E0	1.2136000E2	2.4569475E0	1.2102000E2	1.0407430E0	1.2228000E2	1.4450491E1	1.2301000E2	6.1245087E0	1.2153000E2	3.6864737E0	1.2177000E2	-0.385639	1.2142000E2	-0.773481
1.2208000E2	1.6110769E1	1.2280000E2	9.2173204E0	1.2134000E2	4.9777495E0	1.2156000E2	2.4635151E0	1.2122000E2	1.0433423E0	1.2248000E2	1.4567880E1	1.2325000E2	6.1545544E0	1.2178000E2	3.6283371E0	1.2199000E2	-0.351572	1.2162000E2	-0.713914
1.2228000E2	1.6149366E1	1.2301000E2	9.2421113E0	1.2153000E2	4.9905073E0	1.2177000E2	2.4704094E0	1.2142000E2	1.0459411E0	1.2268000E2	1.4663048E1	1.2345000E2	6.2485467E0	1.2206000E2	3.5602019E0	1.2218000E2	-0.316745	1.2182000E2	-0.636476
1.2248000E2	1.6187922E1	1.2325000E2	9.2704249E0	1.2178000E2	5.0072873E0	1.2199000E2	2.4776302E0	1.2162000E2	1.0485394E0	1.2289000E2	1.4775148E1	1.2365000E2	6.3428498E0	1.2229000E2	3.4972147E0	1.2237000E2	-0.285524	1.2202000E2	-0.592719
1.2268000E2	1.6226437E1	1.2345000E2	9.2940042E0	1.2206000E2	5.0260720E0	1.2218000E2	2.4838648E0	1.2182000E2	1.0511373E0	1.2309000E2	1.4883139E1	1.2386000E2	6.4599749E0	1.2255000E2	3.3878999E0	1.2257000E2	-0.249217	1.2222000E2	-0.560797
1.2289000E2	1.6266834E1	1.2365000E2	9.3175695E0	1.2229000E2	5.0414953E0	1.2237000E2	2.4900979E0	1.2202000E2	1.0537348E0	1.2328000E2	1.5009193E1	1.2409000E2	6.5958288E0	1.2278000E2	3.3641079E0	1.2278000E2	-0.195411	1.2243000E2	-0.506042
1.2309000E2	1.6305265E1	1.2386000E2	9.3422982E0	1.2255000E2	5.0589228E0	1.2257000E2	2.4966577E0	1.2222000E2	1.0563317E0	1.2349000E2	1.5124800E1	1.2429000E2	6.7271830E0	1.2302000E2	3.3477138E0	1.2299000E2	-0.158216	1.2262000E2	-0.39356
1.2328000E2	1.6341736E1	1.2409000E2	9.3693643E0	1.2278000E2	5.0743327E0	1.2278000E2	2.5035437E0	1.2243000E2	1.0590580E0	1.2370000E2	1.5230478E1	1.2451000E2	6.8209454E0	1.2323000E2	3.3314225E0	1.2320000E2	-0.123991	1.2283000E2	-0.333084
1.2349000E2	1.6382005E1	1.2429000E2	9.3928851E0	1.2302000E2	5.0904058E0	1.2299000E2	2.5104280E0	1.2262000E2	1.0615242E0	1.2391000E2	1.5292663E1	1.2470000E2	6.9073240E0	1.2346000E2	3.3206826E0	1.2339000E2	-0.0644103	1.2303000E2	-0.232691
1.2370000E2	1.6422228E1	1.2451000E2	9.4187419E0	1.2323000E2	5.1044642E0	1.2320000E2	2.5173106E0	1.2283000E2	1.0642496E0	1.2411000E2	1.5361414E1	1.2491000E2	7.0169198E0	1.2371000E2	3.3447580E0	1.2359000E2	-0.0259261	1.2323000E2	-0.137954
1.2391000E2	1.6462406E1	1.2470000E2	9.4410592E0	1.2346000E2	5.1198555E0	1.2339000E2	2.5235362E0	1.2303000E2	1.0668446E0	1.2431000E2	1.5415888E1	1.2511000E2	7.0864985E0	1.2395000E2	3.3890819E0	1.2380000E2	-0.0285011	1.2344000E2	-0.0833636
1.2411000E2	1.6500629E1	1.2491000E2	9.4657112E0	1.2371000E2	5.1365780E0	1.2359000E2	2.5300880E0	1.2323000E2	1.0694393E0	1.2451000E2	1.5488757E1	1.2535000E2	7.1640081E0	1.2415000E2	3.4573043E0	1.2400000E2	-0.0282345	1.2365000E2	-0.0445099
1.2431000E2	1.6538812E1	1.2511000E2	9.4891750E0	1.2395000E2	5.1526245E0	1.2380000E2	2.5369657E0	1.2344000E2	1.0721631E0	1.2472000E2	1.5559924E1	1.2557000E2	7.2470058E0	1.2436000E2	3.5668121E0	1.2420000E2	-0.0428932	1.2385000E2	-0.0392102
1.2451000E2	1.6576954E1	1.2535000E2	9.5173132E0	1.2415000E2	5.1659915E0	1.2400000E2	2.5435142E0	1.2365000E2	1.0748864E0	1.2492000E2	1.5623087E1	1.2578000E2	7.3876367E0	1.2459000E2	3.6805958E0	1.2440000E2	-0.0853336	1.2405000E2	3.0353119E-3
1.2472000E2	1.6616960E1	1.2557000E2	9.5430891E0	1.2436000E2	5.1800216E0	1.2420000E2	2.5500612E0	1.2385000E2	1.0774796E0	1.2512000E2	1.5678709E1	1.2600000E2	7.5196447E0	1.2485000E2	3.8132005E0	1.2461000E2	-0.128752	1.2426000E2	5.8925992E-2
1.2492000E2	1.6655019E1	1.2578000E2	9.5676777E0	1.2459000E2	5.1953820E0	1.2440000E2	2.5566067E0	1.2405000E2	1.0800723E0	1.2532000E2	1.5695342E1	1.2625000E2	7.6635377E0	1.2505000E2	3.8764528E0	1.2481000E2	-0.175539	1.2445000E2	9.3671147E-2
1.2512000E2	1.6693038E1	1.2600000E2	9.5934208E0	1.2485000E2	5.2127383E0	1.2461000E2	2.5634777E0	1.2426000E2	1.0827942E0	1.2553000E2	1.5679986E1	1.2645000E2	7.8023467E0	1.2525000E2	3.9577976E0	1.2501000E2	-0.212322	1.2466000E2	1.2815929E-1
1.2532000E2	1.6731016E1	1.2625000E2	9.6226540E0	1.2505000E2	5.2260838E0	1.2481000E2	2.5700200E0	1.2445000E2	1.0852563E0	1.2573000E2	1.5668865E1	1.2667000E2	7.9284659E0	1.2545000E2	4.0362033E0	1.2521000E2	-0.241768	1.2486000E2	2.3575024E-1
1.2553000E2	1.6770850E1	1.2645000E2	9.6460250E0	1.2525000E2	5.2394246E0	1.2501000E2	2.5765607E0	1.2466000E2	1.0879772E0	1.2593000E2	1.5686650E1	1.2688000E2	8.0612539E0	1.2565000E2	4.1132561E0	1.2541000E2	-0.317302	1.2505000E2	3.0428205E-1
1.2573000E2	1.6808745E1	1.2667000E2	9.6717172E0	1.2545000E2	5.2527606E0	1.2521000E2	2.5830999E0	1.2486000E2	1.0905680E0	1.2613000E2	1.5715511E1	1.2709000E2	8.1881104E0	1.2586000E2	4.1767940E0	1.2562000E2	-0.366025	1.2525000E2	3.6682096E-1
1.2593000E2	1.6846601E1	1.2688000E2	9.6962259E0	1.2565000E2	5.2660920E0	1.2541000E2	2.5896375E0	1.2505000E2	1.0930289E0	1.2634000E2	1.5746557E1	1.2730000E2	8.3326802E0	1.2605000E2	4.2688181E0	1.2582000E2	-0.403462	1.2546000E2	4.4872008E-1
1.2613000E2	1.6884416E1	1.2709000E2	9.7207194E0	1.2586000E2	5.2800847E0	1.2562000E2	2.5965003E0	1.2525000E2	1.0956188E0	1.2654000E2	1.5768886E1	1.2751000E2	8.4746100E0	1.2626000E2	4.3664254E0	1.2602000E2	-0.426853	1.2566000E2	4.8565844E-1
1.2634000E2	1.6924079E1	1.2730000E2	9.7451977E0	1.2605000E2	5.2927403E0	1.2582000E2	2.6030347E0	1.2546000E2	1.0983377E0	1.2674000E2	1.5773719E1	1.2773000E2	8.6067380E0	1.2646000E2	4.4586947E0	1.2622000E2	-0.446543	1.2586000E2	5.4795327E-1
1.2654000E2	1.6961811E1	1.2751000E2	9.7696608E0	1.2626000E2	5.3067231E0	1.2602000E2	2.6095675E0	1.2566000E2	1.1009267E0	1.2695000E2	1.5784007E1	1.2793000E2	8.6917449E0	1.2666000E2	4.5865354E0	1.2643000E2	-0.458753	1.2606000E2	5.9342291E-1
1.2674000E2	1.6999504E1	1.2773000E2	9.7952726E0	1.2646000E2	5.3200353E0	1.2622000E2	2.6160988E0	1.2586000E2	1.1035152E0	1.2715000E2	1.5783909E1	1.2813000E2	8.7563361E0	1.2686000E2	4.7142153E0	1.2663000E2	-0.472289	1.2626000E2	6.4929212E-1
1.2695000E2	1.7039038E1	1.2793000E2	9.8185415E0	1.2666000E2	5.3333426E0	1.2643000E2	2.6229550E0	1.2606000E2	1.1061033E0	1.2735000E2	1.5772936E1	1.2834000E2	8.7961812E0	1.2706000E2	4.8327136E0	1.2683000E2	-0.475556	1.2646000E2	7.0909769E-1
1.2715000E2	1.7076649E1	1.2813000E2	9.8417967E0	1.2686000E2	5.3466453E0	1.2663000E2	2.6294831E0	1.2626000E2	1.1086909E0	1.2755000E2	1.5775746E1	1.2855000E2	8.8449350E0	1.2726000E2	4.9164187E0	1.2703000E2	-0.496478	1.2666000E2	7.5082062E-1
1.2735000E2	1.7114220E1	1.2834000E2	9.8661998E0	1.2706000E2	5.3599432E0	1.2683000E2	2.6360097E0	1.2646000E2	1.1112780E0	1.2776000E2	1.5800486E1	1.2875000E2	8.9142926E0	1.2746000E2	5.0059293E0	1.2723000E2	-0.504457	1.2686000E2	7.7608751E-1
1.2755000E2	1.7151751E1	1.2855000E2	9.8905878E0	1.2726000E2	5.3732364E0	1.2703000E2	2.6425347E0	1.2666000E2	1.1138647E0	1.2795000E2	1.5779441E1	1.2896000E2	8.9632432E0	1.2766000E2	5.1132608E0	1.2743000E2	-0.479023	1.2707000E2	8.0059977E-1
1.2776000E2	1.7191115E1	1.2875000E2	9.9138004E0	1.2746000E2	5.3865248E0	1.2723000E2	2.6490582E0	1.2686000E2	1.1164508E0	1.2816000E2	1.5726212E1	1.2916000E2	8.9795299E0	1.2787000E2	5.2372282E0	1.2764000E2	-0.465052	1.2726000E2	7.9001681E-1
1.2795000E2	1.7226693E1	1.2896000E2	9.9381588E0	1.2766000E2	5.3998085E0	1.2743000E2	2.6555801E0	1.2707000E2	1.1191659E0	1.2836000E2	1.5662242E1	1.2936000E2	8.9828385E0	1.2806000E2	5.3070764E0	1.2784000E2	-0.458355	1.2747000E2	7.6082353E-1
1.2816000E2	1.7265974E1	1.2916000E2	9.9613432E0	1.2787000E2	5.4137514E0	1.2764000E2	2.6624264E0	1.2726000E2	1.1216219E0	1.2857000E2	1.5583883E1	1.2957000E2	8.9851510E0	1.2827000E2	5.3591793E0	1.2805000E2	-0.444405	1.2767000E2	7.6141657E-1
1.2836000E2	1.7303343E1	1.2936000E2	9.9845139E0	1.2806000E2	5.4263618E0	1.2784000E2	2.6689452E0	1.2747000E2	1.1243359E0	1.2877000E2	1.5543985E1	1.2977000E2	8.9891988E0	1.2846000E2	5.3946507E0	1.2825000E2	-0.416525	1.2787000E2	7.4639427E-1
1.2857000E2	1.7342539E1	1.2957000E2	1.0008828E1	1.2827000E2	5.4402947E0	1.2805000E2	2.6757881E0	1.2767000E2	1.1269202E0	1.2897000E2	1.5536842E1	1.2997000E2	8.9926020E0	1.2866000E2	5.3707381E0	1.2845000E2	-0.384891	1.2807000E2	7.4225233E-1
1.2877000E2	1.7379827E1	1.2977000E2	1.0031971E1	1.2846000E2	5.4528962E0	1.2825000E2	2.6823037E0	1.2787000E2	1.1295041E0	1.2917000E2	1.5536239E1	1.3018000E2	9.0037724E0	1.2887000E2	5.3527280E0	1.2865000E2	-0.352549	1.2827000E2	6.9832137E-1
1.2897000E2	1.7417075E1	1.2997000E2	1.0055100E1	1.2866000E2	5.4661563E0	1.2845000E2	2.6888177E0	1.2807000E2	1.1320875E0	1.2938000E2	1.5547680E1	1.3038000E2	9.0295861E0	1.2907000E2	5.3615030E0	1.2885000E2	-0.345636	1.2847000E2	6.3666502E-1
1.2917000E2	1.7454284E1	1.3018000E2	1.0079371E1	1.2887000E2	5.4800743E0	1.2865000E2	2.6953301E0	1.2827000E2	1.1346704E0	1.2958000E2	1.5585056E1	1.3059000E2	9.0207609E0	1.2927000E2	5.4010905E0	1.2905000E2	-0.315278	1.2868000E2	5.6064488E-1
1.2938000E2	1.7493311E1	1.3038000E2	1.0102472E1	1.2907000E2	5.4933248E0	1.2885000E2	2.7018410E0	1.2847000E2	1.1372529E0	1.2978000E2	1.5618253E1	1.3079000E2	9.0349673E0	1.2947000E2	5.4542904E0	1.2926000E2	-0.287486	1.2888000E2	4.8652314E-1
1.2958000E2	1.7530439E1	1.3059000E2	1.0126713E1	1.2927000E2	5.5065705E0	1.2905000E2	2.7083504E0	1.2868000E2	1.1399640E0	1.2998000E2	1.5672680E1	1.3099000E2	9.0262951E0	1.2968000E2	5.4815249E0	1.2948000E2	-0.25021	1.2907000E2	3.9363476E-1
1.2978000E2	1.7567528E1	1.3079000E2	1.0149786E1	1.2947000E2	5.5198115E0	1.2926000E2	2.7151835E0	1.2888000E2	1.1425455E0	1.3019000E2	1.5719544E1	1.3119000E2	9.0290746E0	1.2988000E2	5.4971345E0	1.2968000E2	-0.192018	1.2927000E2	3.2556905E-1
1.2998000E2	1.7604577E1	1.3099000E2	1.0172845E1	1.2968000E2	5.5337095E0	1.2948000E2	2.7223403E0	1.2907000E2	1.1449975E0	1.3039000E2	1.5723317E1	1.3139000E2	9.0250862E0	1.3008000E2	5.5315724E0	1.2989000E2	-0.106243	1.2947000E2	2.7455599E-1
1.3019000E2	1.7643437E1	1.3119000E2	1.0195891E1	1.2988000E2	5.5469409E0	1.2968000E2	2.7288447E0	1.2927000E2	1.1475782E0	1.3059000E2	1.5740238E1	1.3160000E2	9.0194196E0	1.3028000E2	5.5365490E0	1.3009000E2	-0.0240393	1.2968000E2	2.0482933E-1
1.3039000E2	1.7680405E1	1.3139000E2	1.0218923E1	1.3008000E2	5.5601676E0	1.2989000E2	2.7356728E0	1.2947000E2	1.1501583E0	1.3079000E2	1.5724059E1	1.3180000E2	8.9707326E0	1.3048000E2	5.5419973E0	1.3029000E2	4.1022020E-2	1.2988000E2	1.2624721E-1
1.3059000E2	1.7717334E1	1.3160000E2	1.0243092E1	1.3028000E2	5.5733895E0	1.3009000E2	2.7421741E0	1.2968000E2	1.1528670E0	1.3100000E2	1.5707664E1	1.3201000E2	8.9397184E0	1.3069000E2	5.5691063E0	1.3049000E2	1.1055436E-1	1.3008000E2	2.2260511E-2
1.3079000E2	1.7754225E1	1.3180000E2	1.0266096E1	1.3048000E2	5.5866068E0	1.3029000E2	2.7486738E0	1.2988000E2	1.1554462E0	1.3120000E2	1.5680510E1	1.3221000E2	8.9261418E0	1.3089000E2	5.5681766E0	1.3069000E2	1.6080719E-1	1.3028000E2	-0.0586155
1.3100000E2	1.7792917E1	1.3201000E2	1.0290236E1	1.3069000E2	5.6004798E0	1.3049000E2	2.7551720E0	1.3008000E2	1.1580250E0	1.3140000E2	1.5648768E1	1.3241000E2	8.9057122E0	1.3109000E2	5.5610954E0	1.3089000E2	2.0306376E-1	1.3048000E2	-0.127035
1.3120000E2	1.7829727E1	1.3221000E2	1.0313212E1	1.3089000E2	5.6136875E0	1.3069000E2	2.7616687E0	1.3028000E2	1.1606033E0	1.3161000E2	1.5645347E1	1.3262000E2	8.9052853E0	1.3129000E2	5.5753791E0	1.3110000E2	2.2164965E-1	1.3069000E2	-0.174958
1.3140000E2	1.7866497E1	1.3241000E2	1.0336175E1	1.3109000E2	5.6268904E0	1.3089000E2	2.7681638E0	1.3048000E2	1.1631811E0	1.3181000E2	1.5654350E1	1.3282000E2	8.8843271E0	1.3150000E2	5.5751639E0	1.3130000E2	2.5767826E-1	1.3089000E2	-0.234752
1.3161000E2	1.7905064E1	1.3262000E2	1.0360271E1	1.3129000E2	5.6400886E0	1.3110000E2	2.7749820E0	1.3069000E2	1.1658873E0	1.3201000E2	1.5648876E1	1.3302000E2	8.8730193E0	1.3170000E2	5.5892662E0	1.3150000E2	2.5459029E-1	1.3109000E2	-0.297311
1.3181000E2	1.7941755E1	1.3282000E2	1.0383206E1	1.3150000E2	5.6539417E0	1.3130000E2	2.7814740E0	1.3089000E2	1.1684642E0	1.3221000E2	1.5683067E1	1.3322000E2	8.8795858E0	1.3190000E2	5.6045530E0	1.3171000E2	2.3150637E-1	1.3129000E2	-0.378722
1.3201000E2	1.7978407E1	1.3302000E2	1.0406127E1	1.3170000E2	5.6671303E0	1.3150000E2	2.7879644E0	1.3109000E2	1.1710407E0	1.3242000E2	1.5744072E1	1.3342000E2	8.9065425E0	1.3210000E2	5.6122898E0	1.3191000E2	1.8873123E-1	1.3149000E2	-0.491255
1.3221000E2	1.8015019E1	1.3322000E2	1.0429035E1	1.3190000E2	5.6803142E0	1.3171000E2	2.7947777E0	1.3129000E2	1.1736166E0	1.3262000E2	1.5824147E1	1.3363000E2	8.9324248E0	1.3230000E2	5.6336501E0	1.3211000E2	1.4253388E-1	1.3169000E2	-0.596519
1.3242000E2	1.8053421E1	1.3342000E2	1.0451929E1	1.3210000E2	5.6934934E0	1.3191000E2	2.8012649E0	1.3149000E2	1.1761921E0	1.3282000E2	1.5933954E1	1.3383000E2	8.9918914E0	1.3250000E2	5.6720764E0	1.3231000E2	7.6229728E-2	1.3189000E2	-0.699441
1.3262000E2	1.8089954E1	1.3363000E2	1.0475953E1	1.3230000E2	5.7066679E0	1.3211000E2	2.8077506E0	1.3169000E2	1.1787672E0	1.3302000E2	1.6024006E1	1.3404000E2	9.0460921E0	1.3270000E2	5.6995607E0	1.3251000E2	-0.0565231	1.3209000E2	-0.798097
1.3282000E2	1.8126448E1	1.3383000E2	1.0498819E1	1.3250000E2	5.7198378E0	1.3231000E2	2.8142348E0	1.3189000E2	1.1813418E0	1.3323000E2	1.6105092E1	1.3424000E2	9.0854951E0	1.3290000E2	5.7570651E0	1.3272000E2	-0.149169	1.3229000E2	-0.909175
1.3302000E2	1.8162903E1	1.3404000E2	1.0522815E1	1.3270000E2	5.7330029E0	1.3251000E2	2.8207174E0	1.3209000E2	1.1839159E0	1.3342000E2	1.6181627E1	1.3444000E2	9.1134612E0	1.3310000E2	5.8270791E0	1.3292000E2	-0.193497	1.3249000E2	-1.00337
1.3323000E2	1.8201140E1	1.3424000E2	1.0545653E1	1.3290000E2	5.7461634E0	1.3272000E2	2.8275225E0	1.3229000E2	1.1864895E0	1.3363000E2	1.6250771E1	1.3464000E2	9.1364709E0	1.3331000E2	5.8766048E0	1.3313000E2	-0.21474	1.3269000E2	-1.08244
1.3342000E2	1.8235698E1	1.3444000E2	1.0568478E1	1.3310000E2	5.7593192E0	1.3292000E2	2.8340019E0	1.3249000E2	1.1890627E0	1.3383000E2	1.6309492E1	1.3485000E2	9.1670784E0	1.3351000E2	5.9478752E0	1.3333000E2	-0.270069	1.3290000E2	-1.15724
1.3363000E2	1.8273853E1	1.3464000E2	1.0591290E1	1.3331000E2	5.7731277E0	1.3313000E2	2.8408037E0	1.3269000E2	1.1916355E0	1.3403000E2	1.6416877E1	1.3505000E2	9.2049229E0	1.3371000E2	5.9910182E0	1.3354000E2	-0.329842	1.3310000E2	-1.22743
1.3383000E2	1.8310152E1	1.3485000E2	1.0615228E1	1.3351000E2	5.7862740E0	1.3333000E2	2.8472800E0	1.3290000E2	1.1943364E0	1.3424000E2	1.6491133E1	1.3525000E2	9.2684971E0	1.3391000E2	6.0627017E0	1.3374000E2	-0.402694	1.3330000E2	-1.27457
1.3403000E2	1.8346412E1	1.3505000E2	1.0638012E1	1.3371000E2	5.7994155E0	1.3354000E2	2.8540784E0	1.3310000E2	1.1969082E0	1.3443000E2	1.6600646E1	1.3546000E2	9.2963671E0	1.3411000E2	6.1468342E0	1.3394000E2	-0.474074	1.3350000E2	-1.28991
1.3424000E2	1.8384444E1	1.3525000E2	1.0660783E1	1.3391000E2	5.8125523E0	1.3374000E2	2.8605516E0	1.3330000E2	1.1994795E0	1.3464000E2	1.6721908E1	1.3566000E2	9.3249808E0	1.3431000E2	6.2471309E0	1.3414000E2	-0.574907	1.3370000E2	-1.29997
1.3443000E2	1.8418817E1	1.3546000E2	1.0684677E1	1.3411000E2	5.8256845E0	1.3394000E2	2.8670232E0	1.3350000E2	1.2020504E0	1.3484000E2	1.6825082E1	1.3586000E2	9.3539566E0	1.3452000E2	6.3545405E0	1.3435000E2	-0.660449	1.3390000E2	-1.29051
1.3464000E2	1.8456768E1	1.3566000E2	1.0707420E1	1.3431000E2	5.8388120E0	1.3414000E2	2.8734932E0	1.3370000E2	1.2046208E0	1.3504000E2	1.6943342E1	1.3607000E2	9.3586647E0	1.3472000E2	6.4602356E0	1.3454000E2	-0.67314	1.3410000E2	-1.28231
1.3484000E2	1.8492872E1	1.3586000E2	1.0730150E1	1.3452000E2	5.8525909E0	1.3435000E2	2.8802851E0	1.3390000E2	1.2071907E0	1.3525000E2	1.7081368E1	1.3626000E2	9.3257684E0	1.3492000E2	6.5593146E0	1.3475000E2	-0.726134	1.3431000E2	-1.26302
1.3504000E2	1.8528939E1	1.3607000E2	1.0754001E1	1.3472000E2	5.8657088E0	1.3454000E2	2.8864287E0	1.3410000E2	1.2097602E0	1.3545000E2	1.7242564E1	1.3647000E2	9.2936796E0	1.3512000E2	6.6563693E0	1.3495000E2	-0.813548	1.3451000E2	-1.24769
1.3525000E2	1.8566767E1	1.3626000E2	1.0775568E1	1.3492000E2	5.8788221E0	1.3475000E2	2.8932174E0	1.3431000E2	1.2124577E0	1.3565000E2	1.7414436E1	1.3668000E2	9.3009693E0	1.3532000E2	6.7410962E0	1.3515000E2	-0.907305	1.3470000E2	-1.22352
1.3545000E2	1.8602754E1	1.3647000E2	1.0799392E1	1.3512000E2	5.8919307E0	1.3495000E2	2.8996812E0	1.3451000E2	1.2150263E0	1.3585000E2	1.7534953E1	1.3689000E2	9.2961930E0	1.3552000E2	6.7879156E0	1.3535000E2	-0.981614	1.3490000E2	-1.18218
1.3565000E2	1.8638704E1	1.3668000E2	1.0823200E1	1.3532000E2	5.9050346E0	1.3515000E2	2.9061435E0	1.3470000E2	1.2174660E0	1.3606000E2	1.7609997E1	1.3710000E2	9.2801236E0	1.3572000E2	6.8543107E0	1.3556000E2	-1.02819	1.3510000E2	-1.12325
1.3585000E2	1.8674615E1	1.3689000E2	1.0846994E1	1.3552000E2	5.9181339E0	1.3535000E2	2.9126043E0	1.3490000E2	1.2200336E0	1.3626000E2	1.7721025E1	1.3730000E2	9.2440608E0	1.3592000E2	6.8769101E0	1.3576000E2	-1.04816	1.3530000E2	-1.03039
1.3606000E2	1.8712280E1	1.3710000E2	1.0870773E1	1.3572000E2	5.9312285E0	1.3556000E2	2.9193864E0	1.3510000E2	1.2226008E0	1.3646000E2	1.7803707E1	1.3752000E2	9.2559509E0	1.3613000E2	6.8620134E0	1.3596000E2	-1.04276	1.3550000E2	-0.916821
1.3626000E2	1.8748113E1	1.3730000E2	1.0893406E1	1.3592000E2	5.9443185E0	1.3576000E2	2.9258440E0	1.3530000E2	1.2251676E0	1.3667000E2	1.7835891E1	1.3773000E2	9.2893368E0	1.3633000E2	6.8326552E0	1.3616000E2	-1.01715	1.3570000E2	-0.77558
1.3646000E2	1.8783908E1	1.3752000E2	1.0918287E1	1.3613000E2	5.9580580E0	1.3596000E2	2.9323001E0	1.3550000E2	1.2277338E0	1.3687000E2	1.7885184E1	1.3795000E2	9.3405993E0	1.3653000E2	6.7918680E0	1.3636000E2	-0.973874	1.3590000E2	-0.643709
1.3667000E2	1.8821452E1	1.3773000E2	1.0942022E1	1.3633000E2	5.9711384E0	1.3616000E2	2.9387546E0	1.3570000E2	1.2302997E0	1.3707000E2	1.7935838E1	1.3816000E2	9.3961917E0	1.3673000E2	6.7581463E0	1.3656000E2	-0.934305	1.3611000E2	-0.506744
1.3687000E2	1.8857169E1	1.3795000E2	1.0966871E1	1.3653000E2	5.9842141E0	1.3636000E2	2.9452076E0	1.3590000E2	1.2328650E0	1.3727000E2	1.7971951E1	1.3836000E2	9.4849935E0	1.3693000E2	6.7249733E0	1.3676000E2	-0.843756	1.3631000E2	-0.358723
1.3707000E2	1.8892848E1	1.3816000E2	1.0990575E1	1.3673000E2	5.9972853E0	1.3656000E2	2.9516591E0	1.3611000E2	1.2355582E0	1.3747000E2	1.7966691E1	1.3856000E2	9.5626698E0	1.3713000E2	6.6794685E0	1.3697000E2	-0.743349	1.3651000E2	-0.219626
1.3727000E2	1.8928489E1	1.3836000E2	1.1013137E1	1.3693000E2	6.0103517E0	1.3676000E2	2.9581090E0	1.3631000E2	1.2381226E0	1.3768000E2	1.7945302E1	1.3877000E2	9.6064974E0	1.3734000E2	6.6340521E0	1.3717000E2	-0.633051	1.3671000E2	-0.106702
1.3747000E2	1.8964092E1	1.3856000E2	1.1035686E1	1.3713000E2	6.0234135E0	1.3697000E2	2.9648798E0	1.3651000E2	1.2406865E0	1.3788000E2	1.7952713E1	1.3897000E2	9.6311410E0	1.3753000E2	6.5896827E0	1.3737000E2	-0.560126	1.3691000E2	-0.000410846
1.3768000E2	1.9001435E1	1.3877000E2	1.1059348E1	1.3734000E2	6.0371235E0	1.3717000E2	2.9713266E0	1.3671000E2	1.2432500E0	1.3808000E2	1.7950571E1	1.3917000E2	9.6728919E0	1.3774000E2	6.5049233E0	1.3757000E2	-0.483352	1.3711000E2	1.3488315E-1
1.3788000E2	1.9036961E1	1.3897000E2	1.1081869E1	1.3753000E2	6.0495233E0	1.3737000E2	2.9777718E0	1.3691000E2	1.2458131E0	1.3828000E2	1.7931722E1	1.3940000E2	9.7124284E0	1.3794000E2	6.4389118E0	1.3777000E2	-0.3918	1.3731000E2	2.3014059E-1
1.3808000E2	1.9072449E1	1.3917000E2	1.1104378E1	1.3774000E2	6.0632234E0	1.3757000E2	2.9842155E0	1.3711000E2	1.2483757E0	1.3849000E2	1.7911864E1	1.3961000E2	9.7419667E0	1.3814000E2	6.3812135E0	1.3798000E2	-0.309456	1.3751000E2	3.1034906E-1
1.3828000E2	1.9107899E1	1.3940000E2	1.1130245E1	1.3794000E2	6.0762664E0	1.3777000E2	2.9906577E0	1.3731000E2	1.2509378E0	1.3869000E2	1.7891061E1	1.3982000E2	9.7574939E0	1.3835000E2	6.3365633E0	1.3818000E2	-0.217351	1.3771000E2	3.6012033E-1
1.3849000E2	1.9145082E1	1.3961000E2	1.1153849E1	1.3814000E2	6.0893048E0	1.3798000E2	2.9974203E0	1.3751000E2	1.2534995E0	1.3889000E2	1.7869941E1	1.4002000E2	9.7557858E0	1.3855000E2	6.2791477E0	1.3838000E2	-0.124988	1.3792000E2	3.8559094E-1
1.3869000E2	1.9180455E1	1.3982000E2	1.1177437E1	1.3835000E2	6.1029901E0	1.3818000E2	3.0038594E0	1.3771000E2	1.2560607E0	1.3910000E2	1.7874712E1	1.4024000E2	9.7423509E0	1.3874000E2	6.1829438E0	1.3858000E2	-0.0209876	1.3812000E2	4.2275112E-1
1.3889000E2	1.9215790E1	1.4002000E2	1.1199889E1	1.3855000E2	6.1160190E0	1.3838000E2	3.0102969E0	1.3792000E2	1.2587495E0	1.3930000E2	1.7879926E1	1.4049000E2	9.7597798E0	1.3894000E2	6.1039197E0	1.3878000E2	3.5951109E-2	1.3832000E2	4.7746439E-1
1.3910000E2	1.9252852E1	1.4024000E2	1.1224570E1	1.3874000E2	6.1283921E0	1.3858000E2	3.0167329E0	1.3812000E2	1.2613097E0	1.3950000E2	1.7907030E1	1.4069000E2	9.8087943E0	1.3915000E2	6.0189356E0	1.3898000E2	1.1710005E-1	1.3852000E2	5.4652342E-1
1.3930000E2	1.9288111E1	1.4049000E2	1.1252598E1	1.3894000E2	6.1414119E0	1.3878000E2	3.0231673E0	1.3832000E2	1.2638695E0	1.3970000E2	1.7928250E1	1.4089000E2	9.8669458E0	1.3935000E2	5.9454687E0	1.3918000E2	2.0294965E-1	1.3872000E2	5.9321573E-1
1.3950000E2	1.9323332E1	1.4069000E2	1.1275005E1	1.3915000E2	6.1550778E0	1.3898000E2	3.0296002E0	1.3852000E2	1.2664289E0	1.3991000E2	1.7923035E1	1.4109000E2	9.9424032E0	1.3955000E2	5.8520331E0	1.3939000E2	3.3913761E-1	1.3892000E2	6.0516547E-1
1.3970000E2	1.9358516E1	1.4089000E2	1.1297399E1	1.3935000E2	6.1680881E0	1.3918000E2	3.0360316E0	1.3872000E2	1.2689878E0	1.4011000E2	1.7942142E1	1.4129000E2	1.0026047E1	1.3975000E2	5.7973698E0	1.3959000E2	4.5391774E-1	1.3912000E2	5.6704870E-1
1.3991000E2	1.9395419E1	1.4109000E2	1.1319779E1	1.3955000E2	6.1810938E0	1.3939000E2	3.0427829E0	1.3892000E2	1.2715462E0	1.4031000E2	1.8013293E1	1.4150000E2	1.0111494E1	1.3996000E2	5.7242653E0	1.3979000E2	5.3823523E-1	1.3933000E2	5.1480147E-1
1.4011000E2	1.9430526E1	1.4129000E2	1.1342147E1	1.3975000E2	6.1940949E0	1.3959000E2	3.0492112E0	1.3912000E2	1.2741042E0	1.4052000E2	1.8100199E1	1.4170000E2	1.0179180E1	1.4016000E2	5.6619878E0	1.3999000E2	6.0666532E-1	1.3952000E2	4.2472867E-1
1.4031000E2	1.9465596E1	1.4150000E2	1.1365618E1	1.3996000E2	6.2077411E0	1.3979000E2	3.0556379E0	1.3933000E2	1.2767896E0	1.4072000E2	1.8169607E1	1.4190000E2	1.0228072E1	1.4036000E2	5.6038692E0	1.4020000E2	6.5863308E-1	1.3973000E2	3.4629078E-1
1.4052000E2	1.9502379E1	1.4170000E2	1.1387959E1	1.4016000E2	6.2207327E0	1.3999000E2	3.0620631E0	1.3952000E2	1.2792188E0	1.4092000E2	1.8243841E1	1.4211000E2	1.0254664E1	1.4056000E2	5.5523694E0	1.4040000E2	7.2239316E-1	1.3993000E2	2.7093582E-1
1.4072000E2	1.9537373E1	1.4190000E2	1.1410286E1	1.4036000E2	6.2337196E0	1.4020000E2	3.0688079E0	1.3973000E2	1.2819032E0	1.4112000E2	1.8253070E1	1.4231000E2	1.0272303E1	1.4076000E2	5.5224731E0	1.4060000E2	7.7247366E-1	1.4013000E2	1.8436309E-1
1.4092000E2	1.9572329E1	1.4211000E2	1.1433715E1	1.4056000E2	6.2467020E0	1.4040000E2	3.0752299E0	1.3993000E2	1.2844593E0	1.4132000E2	1.8239083E1	1.4251000E2	1.0262562E1	1.4096000E2	5.4525544E0	1.4080000E2	8.3740933E-1	1.4033000E2	8.4939879E-2
1.4112000E2	1.9607248E1	1.4231000E2	1.1456015E1	1.4076000E2	6.2596798E0	1.4060000E2	3.0816505E0	1.4013000E2	1.2870150E0	1.4153000E2	1.8201474E1	1.4271000E2	1.0235548E1	1.4116000E2	5.3958043E0	1.4100000E2	8.9815211E-1	1.4053000E2	-0.032444
1.4132000E2	1.9642130E1	1.4251000E2	1.1478302E1	1.4096000E2	6.2726529E0	1.4080000E2	3.0880695E0	1.4033000E2	1.2895702E0	1.4173000E2	1.8124565E1	1.4292000E2	1.0241835E1	1.4136000E2	5.3180382E0	1.4121000E2	9.3513894E-1	1.4073000E2	-0.126079
1.4153000E2	1.9678717E1	1.4271000E2	1.1500576E1	1.4116000E2	6.2856214E0	1.4100000E2	3.0944870E0	1.4053000E2	1.2921250E0	1.4193000E2	1.8074646E1	1.4312000E2	1.0262097E1	1.4156000E2	5.2507617E0	1.4141000E2	9.0209889E-1	1.4093000E2	-0.190028
1.4173000E2	1.9713523E1	1.4292000E2	1.1523949E1	1.4136000E2	6.2985853E0	1.4121000E2	3.1012237E0	1.4073000E2	1.2946793E0	1.4216000E2	1.8043337E1	1.4334000E2	1.0293417E1	1.4177000E2	5.2119082E0	1.4161000E2	8.7843358E-1	1.4113000E2	-0.277986
1.4193000E2	1.9748292E1	1.4312000E2	1.1546195E1	1.4156000E2	6.3115446E0	1.4141000E2	3.1076380E0	1.4093000E2	1.2972331E0	1.4234000E2	1.8014860E1	1.4354000E2	1.0334550E1	1.4197000E2	5.1802798E0	1.4181000E2	8.7278381E-1	1.4134000E2	-0.38669
1.4216000E2	1.9788231E1	1.4334000E2	1.1570652E1	1.4177000E2	6.3251469E0	1.4161000E2	3.1140508E0	1.4113000E2	1.2997865E0	1.4254000E2	1.7957928E1	1.4375000E2	1.0371081E1	1.4217000E2	5.1498422E0	1.4201000E2	8.8861773E-1	1.4154000E2	-0.4763
1.4234000E2	1.9819453E1	1.4354000E2	1.1592871E1	1.4197000E2	6.3380967E0	1.4181000E2	3.1204621E0	1.4134000E2	1.3024671E0	1.4275000E2	1.7925538E1	1.4396000E2	1.0399141E1	1.4237000E2	5.1320898E0	1.4221000E2	9.0008986E-1	1.4173000E2	-0.558778
1.4254000E2	1.9854110E1	1.4375000E2	1.1616187E1	1.4217000E2	6.3510420E0	1.4201000E2	3.1268719E0	1.4154000E2	1.3050195E0	1.4295000E2	1.7920294E1	1.4416000E2	1.0435879E1	1.4257000E2	5.0789711E0	1.4241000E2	8.8621186E-1	1.4194000E2	-0.619822
1.4275000E2	1.9890460E1	1.4396000E2	1.1639488E1	1.4237000E2	6.3639826E0	1.4221000E2	3.1332802E0	1.4173000E2	1.3074439E0	1.4315000E2	1.7936575E1	1.4436000E2	1.0488387E1	1.4277000E2	5.0525541E0	1.4261000E2	8.5400596E-1	1.4214000E2	-0.648563
1.4295000E2	1.9925041E1	1.4416000E2	1.1661666E1	1.4257000E2	6.3769186E0	1.4241000E2	3.1396869E0	1.4194000E2	1.3101230E0	1.4335000E2	1.7933272E1	1.4456000E2	1.0554220E1	1.4297000E2	5.0993143E0	1.4281000E2	8.1378291E-1	1.4235000E2	-0.713147
1.4315000E2	1.9959586E1	1.4436000E2	1.1683832E1	1.4277000E2	6.3898501E0	1.4261000E2	3.1460921E0	1.4214000E2	1.3126741E0	1.4356000E2	1.7930023E1	1.4476000E2	1.0629412E1	1.4317000E2	5.1187805E0	1.4301000E2	7.4702662E-1	1.4256000E2	-0.764993
1.4335000E2	1.9994093E1	1.4456000E2	1.1705984E1	1.4297000E2	6.4027769E0	1.4281000E2	3.1524957E0	1.4235000E2	1.3153523E0	1.4376000E2	1.7957631E1	1.4497000E2	1.0677485E1	1.4338000E2	5.1476922E0	1.4322000E2	6.8994463E-1	1.4275000E2	-0.822807
1.4356000E2	2.0030287E1	1.4476000E2	1.1728123E1	1.4317000E2	6.4156991E0	1.4301000E2	3.1588979E0	1.4256000E2	1.3180299E0	1.4396000E2	1.8000044E1	1.4517000E2	1.0696922E1	1.4361000E2	5.1609067E0	1.4342000E2	6.5530966E-1	1.4296000E2	-0.891899
1.4376000E2	2.0064720E1	1.4497000E2	1.1751355E1	1.4338000E2	6.4292625E0	1.4322000E2	3.1656185E0	1.4275000E2	1.3204521E0	1.4416000E2	1.8053515E1	1.4537000E2	1.0673984E1	1.4381000E2	5.1605756E0	1.4362000E2	5.8274061E-1	1.4316000E2	-0.880696
1.4396000E2	2.0099116E1	1.4517000E2	1.1773467E1	1.4361000E2	6.4441118E0	1.4342000E2	3.1720176E0	1.4296000E2	1.3231288E0	1.4437000E2	1.8112217E1	1.4558000E2	1.0649309E1	1.4400000E2	5.1859046E0	1.4382000E2	5.1181506E-1	1.4336000E2	-0.840025
1.4416000E2	2.0133476E1	1.4537000E2	1.1795566E1	1.4381000E2	6.4570194E0	1.4362000E2	3.1784151E0	1.4316000E2	1.3256775E0	1.4457000E2	1.8142248E1	1.4578000E2	1.0615042E1	1.4420000E2	5.2066737E0	1.4402000E2	4.2217723E-1	1.4356000E2	-0.788589
1.4437000E2	2.0169514E1	1.4558000E2	1.1818756E1	1.4400000E2	6.4692773E0	1.4382000E2	3.1848110E0	1.4336000E2	1.3282258E0	1.4478000E2	1.8174649E1	1.4598000E2	1.0587220E1	1.4440000E2	5.2217770E0	1.4422000E2	3.7633369E-1	1.4376000E2	-0.748168
1.4457000E2	2.0203799E1	1.4578000E2	1.1840828E1	1.4420000E2	6.4821758E0	1.4402000E2	3.1912055E0	1.4356000E2	1.3307736E0	1.4497000E2	1.8215254E1	1.4618000E2	1.0554822E1	1.4461000E2	5.2809621E0	1.4443000E2	3.5522287E-1	1.4396000E2	-0.718272
1.4478000E2	2.0239758E1	1.4598000E2	1.1862888E1	1.4440000E2	6.4950698E0	1.4422000E2	3.1975985E0	1.4376000E2	1.3333210E0	1.4518000E2	1.8273661E1	1.4639000E2	1.0545988E1	1.4481000E2	5.3253521E0	1.4469000E2	3.3636596E-1	1.4416000E2	-0.697735
1.4497000E2	2.0272259E1	1.4618000E2	1.1884934E1	1.4461000E2	6.5086036E0	1.4443000E2	3.2043094E0	1.4396000E2	1.3358679E0	1.4538000E2	1.8369554E1	1.4659000E2	1.0518718E1	1.4501000E2	5.3405798E0	1.4488000E2	3.4654917E-1	1.4436000E2	-0.616643
1.4518000E2	2.0308142E1	1.4639000E2	1.1908069E1	1.4481000E2	6.5214882E0	1.4469000E2	3.2126159E0	1.4416000E2	1.3384144E0	1.4558000E2	1.8460297E1	1.4680000E2	1.0488956E1	1.4521000E2	5.4090039E0	1.4507000E2	3.5955235E-1	1.4456000E2	-0.565627
1.4538000E2	2.0342280E1	1.4659000E2	1.1930088E1	1.4501000E2	6.5343682E0	1.4488000E2	3.2186844E0	1.4436000E2	1.3409604E0	1.4579000E2	1.8580615E1	1.4700000E2	1.0445677E1	1.4541000E2	5.4846319E0	1.4527000E2	3.5210142E-1	1.4476000E2	-0.525619
1.4558000E2	2.0376381E1	1.4680000E2	1.1953195E1	1.4521000E2	6.5472436E0	1.4507000E2	3.2247515E0	1.4456000E2	1.3435060E0	1.4599000E2	1.8738725E1	1.4720000E2	1.0397596E1	1.4561000E2	5.6208684E0	1.4547000E2	3.6580820E-1	1.4496000E2	-0.47484
1.4579000E2	2.0412148E1	1.4700000E2	1.1975187E1	1.4541000E2	6.5601144E0	1.4527000E2	3.2311365E0	1.4476000E2	1.3460511E0	1.4619000E2	1.8883179E1	1.4741000E2	1.0352293E1	1.4581000E2	5.7574845E0	1.4567000E2	4.5360386E-1	1.4517000E2	-0.463533
1.4599000E2	2.0446175E1	1.4720000E2	1.1997167E1	1.4561000E2	6.5729807E0	1.4547000E2	3.2375199E0	1.4496000E2	1.3485957E0	1.4639000E2	1.8970584E1	1.4761000E2	1.0291598E1	1.4601000E2	5.8664639E0	1.4587000E2	5.2955548E-1	1.4536000E2	-0.414953
1.4619000E2	2.0480166E1	1.4741000E2	1.2020232E1	1.4581000E2	6.5858424E0	1.4567000E2	3.2439018E0	1.4517000E2	1.3512671E0	1.4659000E2	1.9071061E1	1.4781000E2	1.0251990E1	1.4621000E2	6.0177725E0	1.4608000E2	6.0965171E-1	1.4556000E2	-0.362792
1.4639000E2	2.0514121E1	1.4761000E2	1.2042185E1	1.4601000E2	6.5986995E0	1.4587000E2	3.2502822E0	1.4536000E2	1.3536837E0	1.4679000E2	1.9128617E1	1.4802000E2	1.0238697E1	1.4641000E2	6.1445248E0	1.4628000E2	6.4097768E-1	1.4576000E2	-0.325698
1.4659000E2	2.0548039E1	1.4781000E2	1.2064126E1	1.4621000E2	6.6115520E0	1.4608000E2	3.2569800E0	1.4556000E2	1.3562269E0	1.4700000E2	1.9165781E1	1.4821000E2	1.0217325E1	1.4662000E2	6.2413555E0	1.4648000E2	6.7297230E-1	1.4597000E2	-0.3034
1.4679000E2	2.0581922E1	1.4802000E2	1.2087149E1	1.4641000E2	6.6244000E0	1.4628000E2	3.2633573E0	1.4576000E2	1.3587698E0	1.4720000E2	1.9158902E1	1.4842000E2	1.0189504E1	1.4682000E2	6.3552448E0	1.4668000E2	7.1851544E-1	1.4616000E2	-0.288603
1.4700000E2	2.0617460E1	1.4821000E2	1.2107967E1	1.4662000E2	6.6378854E0	1.4648000E2	3.2697331E0	1.4597000E2	1.3614392E0	1.4741000E2	1.9144738E1	1.4863000E2	1.0163591E1	1.4702000E2	6.4205649E0	1.4689000E2	7.5858418E-1	1.4636000E2	-0.33464
1.4720000E2	2.0651269E1	1.4842000E2	1.2130963E1	1.4682000E2	6.6507240E0	1.4668000E2	3.2761074E0	1.4616000E2	1.3638541E0	1.4761000E2	1.9157323E1	1.4883000E2	1.0129722E1	1.4722000E2	6.4283641E0	1.4708000E2	8.0484193E-1	1.4656000E2	-0.344983
1.4741000E2	2.0686729E1	1.4863000E2	1.2153945E1	1.4702000E2	6.6635581E0	1.4689000E2	3.2827987E0	1.4636000E2	1.3663955E0	1.4781000E2	1.9148335E1	1.4903000E2	1.0081523E1	1.4742000E2	6.4459642E0	1.4729000E2	8.6729675E-1	1.4677000E2	-0.335871
1.4761000E2	2.0720464E1	1.4883000E2	1.2175819E1	1.4722000E2	6.6763875E0	1.4708000E2	3.2888514E0	1.4656000E2	1.3689365E0	1.4801000E2	1.9090678E1	1.4923000E2	1.0014433E1	1.4762000E2	6.4523879E0	1.4749000E2	9.0289970E-1	1.4697000E2	-0.360668
1.4781000E2	2.0754164E1	1.4903000E2	1.2197680E1	1.4742000E2	6.6892124E0	1.4729000E2	3.2955395E0	1.4677000E2	1.3716041E0	1.4822000E2	1.9032183E1	1.4943000E2	9.9888686E0	1.4782000E2	6.4817013E0	1.4769000E2	9.3297212E-1	1.4717000E2	-0.377056
1.4801000E2	2.0787827E1	1.4923000E2	1.2219529E1	1.4762000E2	6.7020328E0	1.4749000E2	3.3019076E0	1.4697000E2	1.3741442E0	1.4841000E2	1.9010273E1	1.4964000E2	9.9840231E0	1.4803000E2	6.5233493E0	1.4789000E2	9.9741105E-1	1.4737000E2	-0.467064
1.4822000E2	2.0823136E1	1.4943000E2	1.2241364E1	1.4782000E2	6.7148485E0	1.4769000E2	3.3082743E0	1.4717000E2	1.3766838E0	1.4862000E2	1.8926390E1	1.4984000E2	9.9713935E0	1.4823000E2	6.5396780E0	1.4809000E2	1.0582111E0	1.4757000E2	-0.562629
1.4841000E2	2.0855047E1	1.4964000E2	1.2264277E1	1.4803000E2	6.7283002E0	1.4789000E2	3.3146394E0	1.4737000E2	1.3792230E0	1.4882000E2	1.8877552E1	1.5006000E2	9.9700941E0	1.4843000E2	6.5891814E0	1.4829000E2	1.1556391E0	1.4777000E2	-0.624921
1.4862000E2	2.0890281E1	1.4984000E2	1.2286086E1	1.4823000E2	6.7411066E0	1.4809000E2	3.3210029E0	1.4757000E2	1.3817617E0	1.4902000E2	1.8847291E1	1.5026000E2	1.0015908E1	1.4863000E2	6.6387171E0	1.4849000E2	1.1986544E0	1.4798000E2	-0.660906
1.4882000E2	2.0923800E1	1.5006000E2	1.2310061E1	1.4843000E2	6.7539085E0	1.4829000E2	3.3273650E0	1.4777000E2	1.3842999E0	1.4923000E2	1.8860079E1	1.5047000E2	1.0049583E1	1.4883000E2	6.6563520E0	1.4869000E2	1.2015122E0	1.4817000E2	-0.696443
1.4902000E2	2.0957283E1	1.5026000E2	1.2331843E1	1.4863000E2	6.7667058E0	1.4849000E2	3.3337256E0	1.4798000E2	1.3869646E0	1.4943000E2	1.8889931E1	1.5067000E2	1.0092161E1	1.4903000E2	6.7058144E0	1.4890000E2	1.1885844E0	1.4837000E2	-0.706771
1.4923000E2	2.0992402E1	1.5047000E2	1.2354700E1	1.4883000E2	6.7794986E0	1.4869000E2	3.3400846E0	1.4817000E2	1.3893751E0	1.4963000E2	1.8934422E1	1.5087000E2	1.0158884E1	1.4923000E2	6.8000953E0	1.4910000E2	1.1546168E0	1.4858000E2	-0.753109
1.4943000E2	2.1025813E1	1.5067000E2	1.2376455E1	1.4903000E2	6.7922868E0	1.4890000E2	3.3467600E0	1.4837000E2	1.3919120E0	1.4984000E2	1.9005663E1	1.5108000E2	1.0251327E1	1.4944000E2	6.8741326E0	1.4930000E2	1.1081205E0	1.4878000E2	-0.789805
1.4963000E2	2.1059188E1	1.5087000E2	1.2398198E1	1.4923000E2	6.8050705E0	1.4910000E2	3.3531159E0	1.4858000E2	1.3945752E0	1.5004000E2	1.9082108E1	1.5128000E2	1.0376747E1	1.4964000E2	6.9262502E0	1.4950000E2	1.1002125E0	1.4898000E2	-0.77711
1.4984000E2	2.1094193E1	1.5108000E2	1.2421014E1	1.4944000E2	6.8184885E0	1.4930000E2	3.3594703E0	1.4878000E2	1.3971112E0	1.5024000E2	1.9124129E1	1.5148000E2	1.0493140E1	1.4984000E2	6.9510377E0	1.4970000E2	1.0831943E0	1.4918000E2	-0.782158
1.5004000E2	2.1127496E1	1.5128000E2	1.2442730E1	1.4964000E2	6.8312628E0	1.4950000E2	3.3658233E0	1.4898000E2	1.3996467E0	1.5044000E2	1.9165795E1	1.5169000E2	1.0595034E1	1.5005000E2	6.9569096E0	1.4990000E2	1.0198626E0	1.4938000E2	-0.768544
1.5024000E2	2.1160763E1	1.5148000E2	1.2464433E1	1.4984000E2	6.8440327E0	1.4970000E2	3.3721747E0	1.4918000E2	1.4021817E0	1.5065000E2	1.9267378E1	1.5189000E2	1.0706100E1	1.5025000E2	6.9569377E0	1.5010000E2	9.7155394E-1	1.4959000E2	-0.769292
1.5044000E2	2.1193994E1	1.5169000E2	1.2487208E1	1.5005000E2	6.8574361E0	1.4990000E2	3.3785246E0	1.4938000E2	1.4047163E0	1.5084000E2	1.9366900E1	1.5210000E2	1.0786975E1	1.5044000E2	6.9212984E0	1.5030000E2	8.9594027E-1	1.4979000E2	-0.789274
1.5065000E2	2.1228849E1	1.5189000E2	1.2508885E1	1.5025000E2	6.8701966E0	1.5010000E2	3.3848729E0	1.4959000E2	1.4073772E0	1.5105000E2	1.9492753E1	1.5230000E2	1.0815474E1	1.5065000E2	6.9084020E0	1.5050000E2	8.6638420E-1	1.4999000E2	-0.801723
1.5084000E2	2.1260352E1	1.5210000E2	1.2531632E1	1.5044000E2	6.8823148E0	1.5030000E2	3.3912198E0	1.4979000E2	1.4099109E0	1.5125000E2	1.9631086E1	1.5250000E2	1.0876794E1	1.5085000E2	6.9163070E0	1.5071000E2	8.6211891E-1	1.5019000E2	-0.819591
1.5105000E2	2.1295133E1	1.5230000E2	1.2553283E1	1.5065000E2	6.8957040E0	1.5050000E2	3.3975652E0	1.4999000E2	1.4124441E0	1.5145000E2	1.9770960E1	1.5270000E2	1.0950259E1	1.5105000E2	6.9140290E0	1.5091000E2	8.7288672E-1	1.5039000E2	-0.852275
1.5125000E2	2.1328222E1	1.5250000E2	1.2574921E1	1.5085000E2	6.9084508E0	1.5071000E2	3.4042262E0	1.5019000E2	1.4149769E0	1.5166000E2	1.9866923E1	1.5291000E2	1.1028429E1	1.5126000E2	6.9131071E0	1.5111000E2	8.8081098E-1	1.5059000E2	-0.854691
1.5145000E2	2.1361275E1	1.5270000E2	1.2596546E1	1.5105000E2	6.9211932E0	1.5091000E2	3.4105685E0	1.5039000E2	1.4175092E0	1.5187000E2	1.9955739E1	1.5311000E2	1.1093585E1	1.5146000E2	6.9313958E0	1.5131000E2	8.9935278E-1	1.5079000E2	-0.886435
1.5166000E2	2.1395944E1	1.5291000E2	1.2619239E1	1.5126000E2	6.9345678E0	1.5111000E2	3.4169092E0	1.5059000E2	1.4200410E0	1.5206000E2	2.0064956E1	1.5331000E2	1.1179342E1	1.5166000E2	6.9543380E0	1.5151000E2	8.9912213E-1	1.5099000E2	-0.946428
1.5187000E2	2.1430574E1	1.5311000E2	1.2640838E1	1.5146000E2	6.9473009E0	1.5131000E2	3.4232485E0	1.5079000E2	1.4225724E0	1.5227000E2	2.0184228E1	1.5352000E2	1.1277760E1	1.5186000E2	6.9589395E0	1.5171000E2	8.8626813E-1	1.5119000E2	-0.985192
1.5206000E2	2.1461872E1	1.5331000E2	1.2662424E1	1.5166000E2	6.9600294E0	1.5151000E2	3.4295862E0	1.5099000E2	1.4251034E0	1.5247000E2	2.0281573E1	1.5372000E2	1.1371717E1	1.5206000E2	6.9546498E0	1.5192000E2	8.7897786E-1	1.5139000E2	-1.01049
1.5227000E2	2.1496429E1	1.5352000E2	1.2685076E1	1.5186000E2	6.9727534E0	1.5171000E2	3.4359225E0	1.5119000E2	1.4276339E0	1.5267000E2	2.0359712E1	1.5392000E2	1.1459720E1	1.5226000E2	6.9467725E0	1.5212000E2	8.4220128E-1	1.5159000E2	-1.02918
1.5247000E2	2.1529304E1	1.5372000E2	1.2706636E1	1.5206000E2	6.9854729E0	1.5192000E2	3.4425739E0	1.5139000E2	1.4301639E0	1.5287000E2	2.0424763E1	1.5412000E2	1.1571710E1	1.5247000E2	6.9421312E0	1.5232000E2	8.1117394E-1	1.5179000E2	-1.04321
1.5267000E2	2.1562144E1	1.5392000E2	1.2728183E1	1.5226000E2	6.9981878E0	1.5212000E2	3.4489070E0	1.5159000E2	1.4326935E0	1.5307000E2	2.0494566E1	1.5433000E2	1.1691449E1	1.5267000E2	6.9208366E0	1.5252000E2	7.7612888E-1	1.5200000E2	-1.06958
1.5287000E2	2.1594949E1	1.5412000E2	1.2749718E1	1.5247000E2	7.0115337E0	1.5232000E2	3.4552387E0	1.5179000E2	1.4352227E0	1.5328000E2	2.0508946E1	1.5453000E2	1.1784734E1	1.5287000E2	6.8832118E0	1.5272000E2	7.6424788E-1	1.5220000E2	-1.10196
1.5307000E2	2.1627719E1	1.5433000E2	1.2772316E1	1.5267000E2	7.0242394E0	1.5252000E2	3.4615688E0	1.5200000E2	1.4378778E0	1.5348000E2	2.0464722E1	1.5473000E2	1.1853806E1	1.5307000E2	6.8593158E0	1.5292000E2	7.3618327E-1	1.5240000E2	-1.09625
1.5328000E2	2.1662091E1	1.5453000E2	1.2793824E1	1.5287000E2	7.0369405E0	1.5272000E2	3.4678974E0	1.5220000E2	1.4404060E0	1.5368000E2	2.0431324E1	1.5493000E2	1.1890025E1	1.5327000E2	6.8236876E0	1.5313000E2	7.2595733E-1	1.5260000E2	-1.11817
1.5348000E2	2.1694790E1	1.5473000E2	1.2815320E1	1.5307000E2	7.0496372E0	1.5292000E2	3.4742246E0	1.5240000E2	1.4429338E0	1.5388000E2	2.0397259E1	1.5514000E2	1.1902510E1	1.5347000E2	6.7510926E0	1.5333000E2	7.1162609E-1	1.5280000E2	-1.13398
1.5368000E2	2.1727454E1	1.5493000E2	1.2836803E1	1.5327000E2	7.0623293E0	1.5313000E2	3.4808664E0	1.5260000E2	1.4454611E0	1.5409000E2	2.0313904E1	1.5534000E2	1.1889621E1	1.5367000E2	6.6700367E0	1.5353000E2	7.3074561E-1	1.5300000E2	-1.16239
1.5388000E2	2.1760083E1	1.5514000E2	1.2859346E1	1.5347000E2	7.0750169E0	1.5333000E2	3.4871905E0	1.5280000E2	1.4479879E0	1.5429000E2	2.0229228E1	1.5554000E2	1.1883823E1	1.5388000E2	6.6270953E0	1.5373000E2	7.4672500E-1	1.5320000E2	-1.18321
1.5409000E2	2.1794307E1	1.5534000E2	1.2880803E1	1.5367000E2	7.0877000E0	1.5353000E2	3.4935130E0	1.5300000E2	1.4505143E0	1.5449000E2	2.0202189E1	1.5575000E2	1.1874086E1	1.5408000E2	6.5938755E0	1.5393000E2	7.7410777E-1	1.5340000E2	-1.19159
1.5429000E2	2.1826865E1	1.5554000E2	1.2902248E1	1.5388000E2	7.1010124E0	1.5373000E2	3.4998340E0	1.5320000E2	1.4530403E0	1.5470000E2	2.0201187E1	1.5595000E2	1.1873536E1	1.5428000E2	6.5635001E0	1.5413000E2	8.0457375E-1	1.5360000E2	-1.18401
1.5449000E2	2.1859389E1	1.5575000E2	1.2924751E1	1.5408000E2	7.1136863E0	1.5393000E2	3.5061536E0	1.5340000E2	1.4555658E0	1.5490000E2	2.0201540E1	1.5615000E2	1.1862204E1	1.5448000E2	6.5554067E0	1.5433000E2	8.4211651E-1	1.5380000E2	-1.16525
1.5470000E2	2.1893502E1	1.5595000E2	1.2946169E1	1.5428000E2	7.1263556E0	1.5413000E2	3.5124716E0	1.5360000E2	1.4580908E0	1.5510000E2	2.0179418E1	1.5636000E2	1.1867833E1	1.5468000E2	6.5685369E0	1.5453000E2	8.8912310E-1	1.5400000E2	-1.14393
1.5490000E2	2.1925955E1	1.5615000E2	1.2967575E1	1.5448000E2	7.1390205E0	1.5433000E2	3.5187881E0	1.5380000E2	1.4606154E0	1.5530000E2	2.0171729E1	1.5656000E2	1.1869494E1	1.5488000E2	6.6085631E0	1.5474000E2	9.0961723E-1	1.5421000E2	-1.11213
1.5510000E2	2.1958374E1	1.5636000E2	1.2990037E1	1.5468000E2	7.1516808E0	1.5453000E2	3.5251031E0	1.5400000E2	1.4631396E0	1.5551000E2	2.0176304E1	1.5676000E2	1.1877020E1	1.5508000E2	6.6418920E0	1.5494000E2	9.2026947E-1	1.5441000E2	-1.11873
1.5530000E2	2.1990758E1	1.5656000E2	1.3011417E1	1.5488000E2	7.1643367E0	1.5474000E2	3.5317323E0	1.5421000E2	1.4657894E0	1.5571000E2	2.0185388E1	1.5697000E2	1.1896239E1	1.5529000E2	6.6502656E0	1.5514000E2	9.2648063E-1	1.5460000E2	-1.11587
1.5551000E2	2.2024725E1	1.5676000E2	1.3032784E1	1.5508000E2	7.1769880E0	1.5494000E2	3.5380442E0	1.5441000E2	1.4683127E0	1.5592000E2	2.0247857E1	1.5717000E2	1.1932495E1	1.5549000E2	6.6897023E0	1.5534000E2	9.6623266E-1	1.5480000E2	-1.0831
1.5571000E2	2.2057038E1	1.5697000E2	1.3055206E1	1.5529000E2	7.1902670E0	1.5514000E2	3.5443547E0	1.5460000E2	1.4707093E0	1.5612000E2	2.0288983E1	1.5737000E2	1.1983891E1	1.5568000E2	6.7131542E0	1.5554000E2	9.6641294E-1	1.5501000E2	-1.0164
1.5592000E2	2.2090931E1	1.5717000E2	1.3076547E1	1.5549000E2	7.2029092E0	1.5534000E2	3.5506636E0	1.5480000E2	1.4732316E0	1.5632000E2	2.0332157E1	1.5758000E2	1.1989178E1	1.5589000E2	6.7126417E0	1.5574000E2	9.7638171E-1	1.5521000E2	-0.985432
1.5612000E2	2.2123174E1	1.5737000E2	1.3097875E1	1.5568000E2	7.2149150E0	1.5554000E2	3.5569710E0	1.5501000E2	1.4758796E0	1.5652000E2	2.0362955E1	1.5778000E2	1.2003821E1	1.5609000E2	6.7053766E0	1.5594000E2	9.9829313E-1	1.5541000E2	-0.960396
1.5632000E2	2.2155383E1	1.5758000E2	1.3120257E1	1.5589000E2	7.2281799E0	1.5574000E2	3.5632770E0	1.5521000E2	1.4784010E0	1.5673000E2	2.0388945E1	1.5798000E2	1.2001964E1	1.5629000E2	6.7025377E0	1.5614000E2	1.0350671E0	1.5561000E2	-0.931606
1.5652000E2	2.2187558E1	1.5778000E2	1.3141559E1	1.5609000E2	7.2408085E0	1.5594000E2	3.5695814E0	1.5541000E2	1.4809220E0	1.5692000E2	2.0450656E1	1.5818000E2	1.1990011E1	1.5649000E2	6.7186230E0	1.5634000E2	1.0767138E0	1.5581000E2	-0.897174
1.5673000E2	2.2221305E1	1.5798000E2	1.3162850E1	1.5629000E2	7.2534326E0	1.5614000E2	3.5758844E0	1.5561000E2	1.4834425E0	1.5713000E2	2.0546478E1	1.5838000E2	1.1974104E1	1.5670000E2	6.7072212E0	1.5655000E2	1.0951660E0	1.5601000E2	-0.870717
1.5692000E2	2.2251805E1	1.5818000E2	1.3184127E1	1.5649000E2	7.2660523E0	1.5634000E2	3.5821858E0	1.5581000E2	1.4859626E0	1.5733000E2	2.0636346E1	1.5859000E2	1.1947781E1	1.5690000E2	6.6915028E0	1.5675000E2	1.0996250E0	1.5621000E2	-0.892496
1.5713000E2	2.2285481E1	1.5838000E2	1.3205392E1	1.5670000E2	7.2792981E0	1.5655000E2	3.5888007E0	1.5601000E2	1.4884822E0	1.5753000E2	2.0751288E1	1.5879000E2	1.1920561E1	1.5710000E2	6.6901240E0	1.5695000E2	1.1039130E0	1.5641000E2	-0.899981
1.5733000E2	2.2317517E1	1.5859000E2	1.3227707E1	1.5690000E2	7.2919085E0	1.5675000E2	3.5950991E0	1.5621000E2	1.4910013E0	1.5773000E2	2.0878084E1	1.5900000E2	1.1915358E1	1.5731000E2	6.6932236E0	1.5715000E2	1.1192061E0	1.5662000E2	-0.911554
1.5753000E2	2.2349520E1	1.5879000E2	1.3248946E1	1.5710000E2	7.3045145E0	1.5695000E2	3.6013959E0	1.5641000E2	1.4935200E0	1.5794000E2	2.0970991E1	1.5920000E2	1.1913099E1	1.5751000E2	6.6896948E0	1.5735000E2	1.1114207E0	1.5681000E2	-0.9229
1.5773000E2	2.2381488E1	1.5900000E2	1.3271233E1	1.5731000E2	7.3177459E0	1.5715000E2	3.6076913E0	1.5662000E2	1.4961642E0	1.5814000E2	2.1091197E1	1.5940000E2	1.1914264E1	1.5771000E2	6.7381965E0	1.5756000E2	1.1163543E0	1.5701000E2	-0.912807
1.5794000E2	2.2415019E1	1.5920000E2	1.3292447E1	1.5751000E2	7.3303426E0	1.5735000E2	3.6139852E0	1.5681000E2	1.4985561E0	1.5834000E2	2.1231919E1	1.5962000E2	1.1921109E1	1.5791000E2	6.7880241E0	1.5776000E2	1.0689659E0	1.5721000E2	-0.856698
1.5814000E2	2.2446918E1	1.5940000E2	1.3313648E1	1.5771000E2	7.3429349E0	1.5756000E2	3.6205921E0	1.5701000E2	1.5010735E0	1.5855000E2	2.1384849E1	1.5982000E2	1.1871835E1	1.5811000E2	6.8354059E0	1.5796000E2	1.0028923E0	1.5742000E2	-0.818501
1.5834000E2	2.2478783E1	1.5962000E2	1.3336954E1	1.5791000E2	7.3555227E0	1.5776000E2	3.6268829E0	1.5721000E2	1.5035904E0	1.5875000E2	2.1520790E1	1.6003000E2	1.1826284E1	1.5831000E2	6.8449214E0	1.5816000E2	9.2109126E-1	1.5762000E2	-0.791353
1.5855000E2	2.2512205E1	1.5982000E2	1.3358129E1	1.5811000E2	7.3681061E0	1.5796000E2	3.6331722E0	1.5742000E2	1.5062326E0	1.5895000E2	2.1650064E1	1.6023000E2	1.1794012E1	1.5851000E2	6.8378874E0	1.5836000E2	8.4702823E-1	1.5782000E2	-0.763213
1.5875000E2	2.2544001E1	1.6003000E2	1.3380349E1	1.5831000E2	7.3806849E0	1.5816000E2	3.6394600E0	1.5762000E2	1.5087486E0	1.5916000E2	2.1745867E1	1.6043000E2	1.1772430E1	1.5871000E2	6.8298756E0	1.5857000E2	7.8825279E-1	1.5802000E2	-0.741874
1.5895000E2	2.2575763E1	1.6023000E2	1.3401498E1	1.5851000E2	7.3932593E0	1.5836000E2	3.6457463E0	1.5782000E2	1.5112642E0	1.5936000E2	2.1835598E1	1.6063000E2	1.1746924E1	1.5892000E2	6.7980684E0	1.5876000E2	7.4479275E-1	1.5822000E2	-0.652371
1.5916000E2	2.2609077E1	1.6043000E2	1.3422634E1	1.5871000E2	7.4058292E0	1.5857000E2	3.6523454E0	1.5802000E2	1.5137792E0	1.5956000E2	2.1926707E1	1.6084000E2	1.1763234E1	1.5912000E2	6.7297943E0	1.5897000E2	7.3852778E-1	1.5842000E2	-0.555046
1.5936000E2	2.2640769E1	1.6063000E2	1.3443758E1	1.5892000E2	7.4190228E0	1.5876000E2	3.6583145E0	1.5822000E2	1.5162939E0	1.5977000E2	2.2057241E1	1.6104000E2	1.1757380E1	1.5932000E2	6.6603827E0	1.5917000E2	7.2830579E-1	1.5863000E2	-0.409674
1.5956000E2	2.2672429E1	1.6084000E2	1.3465925E1	1.5912000E2	7.4315835E0	1.5897000E2	3.6649104E0	1.5842000E2	1.5188080E0	1.5997000E2	2.2186762E1	1.6124000E2	1.1724280E1	1.5952000E2	6.6015312E0	1.5937000E2	7.0064122E-1	1.5882000E2	-0.274654
1.5977000E2	2.2705635E1	1.6104000E2	1.3487023E1	1.5932000E2	7.4441398E0	1.5917000E2	3.6711906E0	1.5863000E2	1.5214475E0	1.6018000E2	2.2266791E1	1.6145000E2	1.1689287E1	1.5972000E2	6.5083077E0	1.5957000E2	6.6231070E-1	1.5902000E2	-0.180142
1.5997000E2	2.2737225E1	1.6124000E2	1.3508109E1	1.5952000E2	7.4566916E0	1.5937000E2	3.6774694E0	1.5882000E2	1.5238351E0	1.6038000E2	2.2335603E1	1.6165000E2	1.1667986E1	1.5998000E2	6.4055778E0	1.5977000E2	6.7461182E-1	1.5923000E2	-0.0919045
1.6018000E2	2.2770359E1	1.6145000E2	1.3530235E1	1.5972000E2	7.4692389E0	1.5957000E2	3.6837467E0	1.5902000E2	1.5263479E0	1.6058000E2	2.2376499E1	1.6185000E2	1.1726395E1	1.6015000E2	6.3133905E0	1.5998000E2	6.7993003E-1	1.5943000E2	2.3952645E-2
1.6038000E2	2.2801880E1	1.6165000E2	1.3551296E1	1.5998000E2	7.4855438E0	1.5977000E2	3.6900225E0	1.5923000E2	1.5289859E0	1.6078000E2	2.2413060E1	1.6206000E2	1.1819064E1	1.6034000E2	6.2867508E0	1.6018000E2	6.9363388E-1	1.5963000E2	1.4905557E-1
1.6058000E2	2.2833368E1	1.6185000E2	1.3572344E1	1.6015000E2	7.4962006E0	1.5998000E2	3.6966104E0	1.5943000E2	1.5314978E0	1.6098000E2	2.2440837E1	1.6226000E2	1.1894561E1	1.6053000E2	6.2450503E0	1.6038000E2	7.0011089E-1	1.5983000E2	2.5267818E-1
1.6078000E2	2.2864823E1	1.6206000E2	1.3594430E1	1.6034000E2	7.5081073E0	1.6018000E2	3.7028831E0	1.5963000E2	1.5340093E0	1.6118000E2	2.2438971E1	1.6247000E2	1.1963229E1	1.6074000E2	6.1766558E0	1.6058000E2	7.1015952E-1	1.6003000E2	3.5440197E-1
1.6098000E2	2.2896244E1	1.6226000E2	1.3615453E1	1.6053000E2	7.5200100E0	1.6038000E2	3.7091544E0	1.5983000E2	1.5365203E0	1.6139000E2	2.2423168E1	1.6266000E2	1.2024725E1	1.6094000E2	6.1296272E0	1.6078000E2	7.3814929E-1	1.6023000E2	4.0966313E-1
1.6118000E2	2.2927632E1	1.6247000E2	1.3637513E1	1.6074000E2	7.5331609E0	1.6058000E2	3.7154241E0	1.6003000E2	1.5390308E0	1.6159000E2	2.2389451E1	1.6287000E2	1.2068568E1	1.6114000E2	6.0956721E0	1.6099000E2	7.7227281E-1	1.6043000E2	4.9602605E-1
1.6139000E2	2.2960553E1	1.6266000E2	1.3657460E1	1.6094000E2	7.5456811E0	1.6078000E2	3.7216923E0	1.6023000E2	1.5415409E0	1.6179000E2	2.2327346E1	1.6308000E2	1.2129341E1	1.6135000E2	6.0729980E0	1.6119000E2	8.1175751E-1	1.6063000E2	5.5569285E-1
1.6159000E2	2.2991872E1	1.6287000E2	1.3679494E1	1.6114000E2	7.5581968E0	1.6099000E2	3.7282724E0	1.6043000E2	1.5440506E0	1.6200000E2	2.2234078E1	1.6328000E2	1.2223026E1	1.6154000E2	6.0675244E0	1.6139000E2	8.7513526E-1	1.6083000E2	5.8223028E-1
1.6179000E2	2.3023158E1	1.6308000E2	1.3701514E1	1.6135000E2	7.5713334E0	1.6119000E2	3.7345376E0	1.6063000E2	1.5465598E0	1.6220000E2	2.2192280E1	1.6348000E2	1.2316665E1	1.6175000E2	6.0538110E0	1.6159000E2	9.3474441E-1	1.6103000E2	6.0155510E-1
1.6200000E2	2.3055973E1	1.6328000E2	1.3722473E1	1.6154000E2	7.5832148E0	1.6139000E2	3.7408013E0	1.6083000E2	1.5490686E0	1.6240000E2	2.2177658E1	1.6368000E2	1.2410177E1	1.6195000E2	6.0177614E0	1.6179000E2	9.7228338E-1	1.6123000E2	5.5796286E-1
1.6220000E2	2.3087191E1	1.6348000E2	1.3743420E1	1.6175000E2	7.5963421E0	1.6159000E2	3.7470635E0	1.6103000E2	1.5515769E0	1.6261000E2	2.2143366E1	1.6388000E2	1.2493549E1	1.6215000E2	6.0147480E0	1.6200000E2	1.0662897E0	1.6143000E2	4.8927317E-1
1.6240000E2	2.3118376E1	1.6368000E2	1.3764354E1	1.6195000E2	7.6088398E0	1.6179000E2	3.7533242E0	1.6123000E2	1.5540848E0	1.6281000E2	2.2111727E1	1.6409000E2	1.2591354E1	1.6235000E2	5.9941053E0	1.6219000E2	1.1708215E0	1.6163000E2	4.0480302E-1
1.6261000E2	2.3151085E1	1.6388000E2	1.3785276E1	1.6215000E2	7.6213330E0	1.6200000E2	3.7598964E0	1.6143000E2	1.5565922E0	1.6301000E2	2.2065869E1	1.6429000E2	1.2707160E1	1.6256000E2	5.9809244E0	1.6240000E2	1.2470208E0	1.6183000E2	3.1477635E-1
1.6281000E2	2.3182202E1	1.6409000E2	1.3807231E1	1.6235000E2	7.6338218E0	1.6219000E2	3.7658412E0	1.6163000E2	1.5590992E0	1.6321000E2	2.2051844E1	1.6449000E2	1.2815711E1	1.6276000E2	6.0051137E0	1.6260000E2	1.3163911E0	1.6203000E2	2.4004037E-1
1.6301000E2	2.3213285E1	1.6429000E2	1.3828127E1	1.6256000E2	7.6469302E0	1.6240000E2	3.7724102E0	1.6183000E2	1.5616057E0	1.6342000E2	2.2060332E1	1.6470000E2	1.2940616E1	1.6296000E2	6.0273864E0	1.6280000E2	1.3860779E0	1.6223000E2	1.6478704E-1
1.6321000E2	2.3244336E1	1.6449000E2	1.3849011E1	1.6276000E2	7.6594099E0	1.6260000E2	3.7786649E0	1.6203000E2	1.5641118E0	1.6362000E2	2.2090695E1	1.6490000E2	1.3030298E1	1.6316000E2	6.0839992E0	1.6300000E2	1.4244562E0	1.6243000E2	2.9460147E-2
1.6342000E2	2.3276904E1	1.6470000E2	1.3870926E1	1.6296000E2	7.6718851E0	1.6280000E2	3.7849181E0	1.6223000E2	1.5666174E0	1.6382000E2	2.2115517E1	1.6510000E2	1.3076238E1	1.6337000E2	6.1385671E0	1.6320000E2	1.4309740E0	1.6264000E2	-0.119779
1.6362000E2	2.3307888E1	1.6490000E2	1.3891785E1	1.6316000E2	7.6843559E0	1.6300000E2	3.7911698E0	1.6243000E2	1.5691226E0	1.6402000E2	2.2106176E1	1.6531000E2	1.3117107E1	1.6357000E2	6.1836684E0	1.6340000E2	1.4354595E0	1.6284000E2	-0.238695
1.6382000E2	2.3338838E1	1.6510000E2	1.3912632E1	1.6337000E2	7.6974454E0	1.6320000E2	3.7974200E0	1.6264000E2	1.5717525E0	1.6423000E2	2.2072991E1	1.6551000E2	1.3175803E1	1.6377000E2	6.2735383E0	1.6361000E2	1.4683213E0	1.6304000E2	-0.34818
1.6402000E2	2.3369756E1	1.6531000E2	1.3934507E1	1.6357000E2	7.7099071E0	1.6340000E2	3.8036688E0	1.6284000E2	1.5742568E0	1.6443000E2	2.2016820E1	1.6571000E2	1.3231277E1	1.6397000E2	6.4083723E0	1.6381000E2	1.5406376E0	1.6324000E2	-0.415576
1.6423000E2	2.3402184E1	1.6551000E2	1.3955328E1	1.6377000E2	7.7223644E0	1.6361000E2	3.8102283E0	1.6304000E2	1.5767606E0	1.6463000E2	2.1973679E1	1.6592000E2	1.3281079E1	1.6417000E2	6.5456123E0	1.6401000E2	1.5487329E0	1.6344000E2	-0.453017
1.6443000E2	2.3433034E1	1.6571000E2	1.3976137E1	1.6397000E2	7.7348172E0	1.6381000E2	3.8164740E0	1.6324000E2	1.5792639E0	1.6483000E2	2.1945063E1	1.6612000E2	1.3276958E1	1.6438000E2	6.6817640E0	1.6422000E2	1.5428963E0	1.6363000E2	-0.473478
1.6463000E2	2.3463851E1	1.6592000E2	1.3997973E1	1.6417000E2	7.7472656E0	1.6401000E2	3.8227182E0	1.6344000E2	1.5817669E0	1.6503000E2	2.1930447E1	1.6632000E2	1.3253520E1	1.6458000E2	6.7990864E0	1.6442000E2	1.5716397E0	1.6384000E2	-0.498928
1.6483000E2	2.3494636E1	1.6612000E2	1.4018757E1	1.6438000E2	7.7603317E0	1.6422000E2	3.8292731E0	1.6363000E2	1.5841442E0	1.6524000E2	2.1901027E1	1.6653000E2	1.3241812E1	1.6478000E2	6.9121550E0	1.6462000E2	1.5967254E0	1.6404000E2	-0.523027
1.6503000E2	2.3525388E1	1.6632000E2	1.4039528E1	1.6458000E2	7.7727710E0	1.6442000E2	3.8355142E0	1.6384000E2	1.5867713E0	1.6544000E2	2.1864866E1	1.6673000E2	1.3230267E1	1.6498000E2	7.0614236E0	1.6482000E2	1.5936357E0	1.6424000E2	-0.495953
1.6524000E2	2.3557643E1	1.6653000E2	1.4061325E1	1.6478000E2	7.7852059E0	1.6462000E2	3.8417539E0	1.6404000E2	1.5892729E0	1.6564000E2	2.1816818E1	1.6693000E2	1.3252534E1	1.6518000E2	7.1885385E0	1.6502000E2	1.6059391E0	1.6444000E2	-0.417813
1.6544000E2	2.3588328E1	1.6673000E2	1.4082071E1	1.6498000E2	7.7976364E0	1.6482000E2	3.8479921E0	1.6424000E2	1.5917740E0	1.6585000E2	2.1760129E1	1.6713000E2	1.3309636E1	1.6538000E2	7.3180599E0	1.6522000E2	1.6371260E0	1.6464000E2	-0.356203
1.6564000E2	2.3618980E1	1.6693000E2	1.4102805E1	1.6518000E2	7.8100625E0	1.6502000E2	3.8542288E0	1.6444000E2	1.5942747E0	1.6605000E2	2.1750253E1	1.6733000E2	1.3357252E1	1.6558000E2	7.4585518E0	1.6543000E2	1.6793802E0	1.6484000E2	-0.28057
1.6585000E2	2.3651130E1	1.6713000E2	1.4123527E1	1.6538000E2	7.8224841E0	1.6522000E2	3.8604640E0	1.6464000E2	1.5967749E0	1.6625000E2	2.1771529E1	1.6754000E2	1.3381752E1	1.6579000E2	7.5851242E0	1.6562000E2	1.7099054E0	1.6504000E2	-0.177616
1.6605000E2	2.3681716E1	1.6733000E2	1.4144237E1	1.6558000E2	7.8349013E0	1.6543000E2	3.8670094E0	1.6484000E2	1.5992747E0	1.6646000E2	2.1785973E1	1.6774000E2	1.3420083E1	1.6599000E2	7.7210292E0	1.6582000E2	1.7210904E0	1.6524000E2	-0.0464711
1.6625000E2	2.3712269E1	1.6754000E2	1.4165968E1	1.6579000E2	7.8479347E0	1.6562000E2	3.8729300E0	1.6504000E2	1.6017740E0	1.6665000E2	2.1788064E1	1.6794000E2	1.3448658E1	1.6619000E2	7.8246138E0	1.6603000E2	1.7817352E0	1.6544000E2	9.0145478E-2
1.6646000E2	2.3744315E1	1.6774000E2	1.4186653E1	1.6599000E2	7.8603428E0	1.6582000E2	3.8791608E0	1.6524000E2	1.6042729E0	1.6686000E2	2.1813371E1	1.6814000E2	1.3472212E1	1.6639000E2	7.8868024E0	1.6625000E2	1.8353975E0	1.6564000E2	2.0869535E-1
1.6665000E2	2.3773278E1	1.6794000E2	1.4207325E1	1.6619000E2	7.8727466E0	1.6603000E2	3.8857015E0	1.6544000E2	1.6067714E0	1.6706000E2	2.1821377E1	1.6834000E2	1.3488270E1	1.6659000E2	7.9659981E0	1.6643000E2	1.8695234E0	1.6585000E2	3.5535786E-1
1.6686000E2	2.3805256E1	1.6814000E2	1.4227985E1	1.6639000E2	7.8851459E0	1.6625000E2	3.8925520E0	1.6564000E2	1.6092694E0	1.6726000E2	2.1835774E1	1.6855000E2	1.3478866E1	1.6680000E2	8.0881601E0	1.6664000E2	1.9130358E0	1.6606000E2	4.9958813E-1
1.6706000E2	2.3835678E1	1.6834000E2	1.4248632E1	1.6659000E2	7.8975409E0	1.6643000E2	3.8981555E0	1.6585000E2	1.6118918E0	1.6747000E2	2.1821676E1	1.6874000E2	1.3473167E1	1.6700000E2	8.1631666E0	1.6685000E2	1.9873109E0	1.6625000E2	6.1132214E-1
1.6726000E2	2.3866068E1	1.6855000E2	1.4270299E1	1.6680000E2	7.9105508E0	1.6664000E2	3.9046915E0	1.6606000E2	1.6145137E0	1.6767000E2	2.1783555E1	1.6895000E2	1.3452267E1	1.6720000E2	8.2481741E0	1.6705000E2	2.0432938E0	1.6646000E2	7.3487193E-1
1.6747000E2	2.3897942E1	1.6874000E2	1.4289891E1	1.6700000E2	7.9229367E0	1.6685000E2	3.9112259E0	1.6625000E2	1.6168855E0	1.6787000E2	2.1800826E1	1.6915000E2	1.3449259E1	1.6740000E2	8.3273045E0	1.6725000E2	2.1180364E0	1.6665000E2	8.5892845E-1
1.6767000E2	2.3928266E1	1.6895000E2	1.4311532E1	1.6720000E2	7.9353182E0	1.6705000E2	3.9174475E0	1.6646000E2	1.6195064E0	1.6807000E2	2.1819809E1	1.6935000E2	1.3463214E1	1.6760000E2	8.3958687E0	1.6745000E2	2.2147754E0	1.6685000E2	9.6622347E-1
1.6787000E2	2.3958557E1	1.6915000E2	1.4332131E1	1.6740000E2	7.9476953E0	1.6725000E2	3.9236677E0	1.6665000E2	1.6218774E0	1.6827000E2	2.1813007E1	1.6956000E2	1.3490575E1	1.6780000E2	8.4627861E0	1.6766000E2	2.3184871E0	1.6706000E2	1.0159630E0
1.6807000E2	2.3988816E1	1.6935000E2	1.4352717E1	1.6760000E2	7.9600679E0	1.6745000E2	3.9298864E0	1.6685000E2	1.6243727E0	1.6848000E2	2.1819910E1	1.6976000E2	1.3495142E1	1.6800000E2	8.4767974E0	1.6786000E2	2.4163877E0	1.6726000E2	1.0356672E0
1.6827000E2	2.4019043E1	1.6956000E2	1.4374319E1	1.6780000E2	7.9724362E0	1.6766000E2	3.9364145E0	1.6706000E2	1.6269922E0	1.6868000E2	2.1830876E1	1.6996000E2	1.3501411E1	1.6821000E2	8.4902323E0	1.6806000E2	2.4633007E0	1.6746000E2	1.0196573E0
1.6848000E2	2.4050747E1	1.6976000E2	1.4394880E1	1.6800000E2	7.9848001E0	1.6786000E2	3.9426301E0	1.6726000E2	1.6294866E0	1.6889000E2	2.1829618E1	1.7017000E2	1.3487968E1	1.6841000E2	8.5241773E0	1.6826000E2	2.5424224E0	1.6766000E2	9.8080000E-1
1.6868000E2	2.4080908E1	1.6996000E2	1.4415429E1	1.6821000E2	7.9977775E0	1.6806000E2	3.9488443E0	1.6746000E2	1.6319805E0	1.6908000E2	2.1872650E1	1.7037000E2	1.3494687E1	1.6861000E2	8.5547955E0	1.6846000E2	2.6446762E0	1.6787000E2	9.3599304E-1
1.6889000E2	2.4112543E1	1.7017000E2	1.4436992E1	1.6841000E2	8.0101323E0	1.6826000E2	3.9550571E0	1.6766000E2	1.6344740E0	1.6929000E2	2.1909655E1	1.7058000E2	1.3501512E1	1.6881000E2	8.5528409E0	1.6866000E2	2.7389678E0	1.6807000E2	8.8896730E-1
1.6908000E2	2.4141134E1	1.7037000E2	1.4457516E1	1.6861000E2	8.0224828E0	1.6846000E2	3.9612683E0	1.6787000E2	1.6370917E0	1.6949000E2	2.1990538E1	1.7078000E2	1.3511974E1	1.6901000E2	8.5837941E0	1.6886000E2	2.8432015E0	1.6826000E2	8.3110450E-1
1.6929000E2	2.4172702E1	1.7058000E2	1.4479054E1	1.6881000E2	8.0348289E0	1.6866000E2	3.9674781E0	1.6807000E2	1.6395843E0	1.6969000E2	2.2104286E1	1.7098000E2	1.3513511E1	1.6921000E2	8.5890512E0	1.6906000E2	2.9527219E0	1.6847000E2	7.3436571E-1
1.6949000E2	2.4202733E1	1.7078000E2	1.4499553E1	1.6901000E2	8.0471706E0	1.6886000E2	3.9736864E0	1.6826000E2	1.6419518E0	1.6990000E2	2.2202233E1	1.7118000E2	1.3476445E1	1.6941000E2	8.5992644E0	1.6927000E2	3.0367471E0	1.6867000E2	6.3923014E-1
1.6969000E2	2.4232733E1	1.7098000E2	1.4520040E1	1.6921000E2	8.0595079E0	1.6906000E2	3.9798932E0	1.6847000E2	1.6445681E0	1.7010000E2	2.2299402E1	1.7139000E2	1.3423634E1	1.6961000E2	8.5811830E0	1.6947000E2	3.0830942E0	1.6887000E2	5.5596886E-1
1.6990000E2	2.4264198E1	1.7118000E2	1.4540515E1	1.6941000E2	8.0718408E0	1.6927000E2	3.9864087E0	1.6867000E2	1.6470593E0	1.7030000E2	2.2422402E1	1.7159000E2	1.3345836E1	1.6981000E2	8.5447740E0	1.6967000E2	3.1237821E0	1.6907000E2	4.8959266E-1
1.7010000E2	2.4294133E1	1.7139000E2	1.4562001E1	1.6961000E2	8.0841693E0	1.6947000E2	3.9926125E0	1.6887000E2	1.6495501E0	1.7050000E2	2.2561273E1	1.7180000E2	1.3277342E1	1.7001000E2	8.5139909E0	1.6987000E2	3.1513243E0	1.6928000E2	4.0584294E-1
1.7030000E2	2.4324035E1	1.7159000E2	1.4582451E1	1.6981000E2	8.0964934E0	1.6967000E2	3.9988148E0	1.6907000E2	1.6520404E0	1.7071000E2	2.2698022E1	1.7200000E2	1.3198670E1	1.7022000E2	8.5094729E0	1.7007000E2	3.2071068E0	1.6948000E2	2.9457729E-1
1.7050000E2	2.4353906E1	1.7180000E2	1.4603910E1	1.7001000E2	8.1088132E0	1.6987000E2	4.0050157E0	1.6928000E2	1.6546548E0	1.7091000E2	2.2823640E1	1.7220000E2	1.3146663E1	1.7042000E2	8.5276673E0	1.7028000E2	3.2441530E0	1.6968000E2	1.9020796E-1
1.7071000E2	2.4385236E1	1.7200000E2	1.4624336E1	1.7022000E2	8.1217442E0	1.7007000E2	4.0112150E0	1.6948000E2	1.6571442E0	1.7111000E2	2.2890458E1	1.7240000E2	1.3121739E1	1.7062000E2	8.5739638E0	1.7048000E2	3.2658193E0	1.6988000E2	9.8307641E-2
1.7091000E2	2.4415042E1	1.7220000E2	1.4644749E1	1.7042000E2	8.1340550E0	1.7028000E2	4.0177228E0	1.6968000E2	1.6596332E0	1.7132000E2	2.2946921E1	1.7260000E2	1.3100470E1	1.7082000E2	8.6101537E0	1.7068000E2	3.2737121E0	1.7008000E2	6.9726120E-3
1.7111000E2	2.4444816E1	1.7240000E2	1.4665150E1	1.7062000E2	8.1463614E0	1.7048000E2	4.0239191E0	1.6988000E2	1.6621217E0	1.7152000E2	2.2986504E1	1.7281000E2	1.3084781E1	1.7102000E2	8.5954708E0	1.7088000E2	3.2572489E0	1.7028000E2	-0.0653303
1.7132000E2	2.4476045E1	1.7260000E2	1.4685539E1	1.7082000E2	8.1586634E0	1.7068000E2	4.0301139E0	1.7008000E2	1.6646098E0	1.7173000E2	2.3029879E1	1.7301000E2	1.3061535E1	1.7122000E2	8.6048915E0	1.7108000E2	3.2145431E0	1.7048000E2	-0.165399
1.7152000E2	2.4505754E1	1.7281000E2	1.4706935E1	1.7102000E2	8.1709610E0	1.7088000E2	4.0363073E0	1.7028000E2	1.6670974E0	1.7193000E2	2.3109114E1	1.7321000E2	1.3048593E1	1.7143000E2	8.6000407E0	1.7128000E2	3.1808581E0	1.7068000E2	-0.274654
1.7173000E2	2.4536915E1	1.7301000E2	1.4727300E1	1.7122000E2	8.1832543E0	1.7108000E2	4.0424992E0	1.7048000E2	1.6695846E0	1.7213000E2	2.3157460E1	1.7342000E2	1.3026113E1	1.7163000E2	8.6004326E0	1.7148000E2	3.1541871E0	1.7089000E2	-0.395395
1.7193000E2	2.4566560E1	1.7321000E2	1.4747652E1	1.7143000E2	8.1961575E0	1.7128000E2	4.0486897E0	1.7068000E2	1.6720714E0	1.7233000E2	2.3148571E1	1.7362000E2	1.3020878E1	1.7183000E2	8.5839965E0	1.7169000E2	3.0738194E0	1.7108000E2	-0.507172
1.7213000E2	2.4596173E1	1.7342000E2	1.4769009E1	1.7163000E2	8.2084418E0	1.7148000E2	4.0548787E0	1.7089000E2	1.6746820E0	1.7254000E2	2.3136811E1	1.7382000E2	1.3018847E1	1.7203000E2	8.5594796E0	1.7189000E2	3.0255557E0	1.7129000E2	-0.582223
1.7233000E2	2.4625755E1	1.7362000E2	1.4789337E1	1.7183000E2	8.2207217E0	1.7169000E2	4.0613755E0	1.7108000E2	1.6770435E0	1.7274000E2	2.3162807E1	1.7402000E2	1.3017617E1	1.7224000E2	8.5162862E0	1.7209000E2	2.9752216E0	1.7149000E2	-0.617376
1.7254000E2	2.4656782E1	1.7382000E2	1.4809652E1	1.7203000E2	8.2329973E0	1.7189000E2	4.0675614E0	1.7129000E2	1.6796532E0	1.7294000E2	2.3188555E1	1.7423000E2	1.3014519E1	1.7244000E2	8.4549100E0	1.7229000E2	2.9249959E0	1.7169000E2	-0.640618
1.7274000E2	2.4686299E1	1.7402000E2	1.4829956E1	1.7224000E2	8.2458819E0	1.7209000E2	4.0737459E0	1.7149000E2	1.6821382E0	1.7314000E2	2.3250937E1	1.7442000E2	1.3003124E1	1.7264000E2	8.3610546E0	1.7249000E2	2.8828752E0	1.7189000E2	-0.702614
1.7294000E2	2.4715785E1	1.7423000E2	1.4851262E1	1.7244000E2	8.2581485E0	1.7229000E2	4.0799289E0	1.7169000E2	1.6846227E0	1.7335000E2	2.3303072E1	1.7463000E2	1.3035657E1	1.7284000E2	8.2960431E0	1.7269000E2	2.8613851E0	1.7209000E2	-0.773923
1.7314000E2	2.4745239E1	1.7442000E2	1.4870528E1	1.7264000E2	8.2704108E0	1.7249000E2	4.0861105E0	1.7189000E2	1.6871067E0	1.7355000E2	2.3322868E1	1.7483000E2	1.3073741E1	1.7305000E2	8.2493262E0	1.7290000E2	2.8279717E0	1.7229000E2	-0.834366
1.7335000E2	2.4776133E1	1.7463000E2	1.4891808E1	1.7284000E2	8.2826687E0	1.7269000E2	4.0922905E0	1.7209000E2	1.6895903E0	1.7375000E2	2.3377873E1	1.7504000E2	1.3131447E1	1.7325000E2	8.1908624E0	1.7310000E2	2.7828683E0	1.7250000E2	-0.882528
1.7355000E2	2.4805524E1	1.7483000E2	1.4912063E1	1.7305000E2	8.2955348E0	1.7290000E2	4.0987780E0	1.7229000E2	1.6920735E0	1.7395000E2	2.3401581E1	1.7524000E2	1.3181242E1	1.7345000E2	8.1547488E0	1.7330000E2	2.7564143E0	1.7270000E2	-0.935288
1.7375000E2	2.4834883E1	1.7504000E2	1.4933318E1	1.7325000E2	8.3077837E0	1.7310000E2	4.1049551E0	1.7250000E2	1.6946804E0	1.7415000E2	2.3431035E1	1.7544000E2	1.3259724E1	1.7366000E2	8.1293624E0	1.7350000E2	2.7286330E0	1.7290000E2	-0.987488
1.7395000E2	2.4864211E1	1.7524000E2	1.4953549E1	1.7345000E2	8.3200283E0	1.7330000E2	4.1111307E0	1.7270000E2	1.6971626E0	1.7436000E2	2.3514680E1	1.7565000E2	1.3339076E1	1.7385000E2	8.1850670E0	1.7370000E2	2.7556266E0	1.7310000E2	-1.06028
1.7415000E2	2.4893508E1	1.7544000E2	1.4973768E1	1.7366000E2	8.3328805E0	1.7350000E2	4.1173048E0	1.7290000E2	1.6996444E0	1.7456000E2	2.3557347E1	1.7585000E2	1.3412549E1	1.7406000E2	8.2417748E0	1.7390000E2	2.7175795E0	1.7330000E2	-1.14531
1.7436000E2	2.4924236E1	1.7565000E2	1.4994984E1	1.7385000E2	8.3445044E0	1.7370000E2	4.1234774E0	1.7310000E2	1.7021258E0	1.7476000E2	2.3542831E1	1.7605000E2	1.3486211E1	1.7426000E2	8.2952881E0	1.7410000E2	2.6617600E0	1.7351000E2	-1.24503
1.7456000E2	2.4953469E1	1.7585000E2	1.5015178E1	1.7406000E2	8.3573474E0	1.7390000E2	4.1296486E0	1.7330000E2	1.7046067E0	1.7496000E2	2.3515370E1	1.7625000E2	1.3573376E1	1.7446000E2	8.3261538E0	1.7430000E2	2.5906970E0	1.7371000E2	-1.31511
1.7476000E2	2.4982671E1	1.7605000E2	1.5035361E1	1.7426000E2	8.3695744E0	1.7410000E2	4.1358183E0	1.7351000E2	1.7072112E0	1.7516000E2	2.3502409E1	1.7646000E2	1.3657800E1	1.7466000E2	8.3683819E0	1.7451000E2	2.5069397E0	1.7391000E2	-1.34251
1.7496000E2	2.5011842E1	1.7625000E2	1.5055531E1	1.7446000E2	8.3817970E0	1.7430000E2	4.1419866E0	1.7371000E2	1.7096912E0	1.7537000E2	2.3509576E1	1.7666000E2	1.3700413E1	1.7486000E2	8.3590075E0	1.7470000E2	2.4210955E0	1.7411000E2	-1.3824
1.7516000E2	2.5040982E1	1.7646000E2	1.5076697E1	1.7466000E2	8.3940153E0	1.7451000E2	4.1484616E0	1.7391000E2	1.7121708E0	1.7557000E2	2.3532354E1	1.7686000E2	1.3733883E1	1.7506000E2	8.3512261E0	1.7490000E2	2.3561360E0	1.7431000E2	-1.44554
1.7537000E2	2.5071546E1	1.7666000E2	1.5096843E1	1.7486000E2	8.4062292E0	1.7470000E2	4.1543186E0	1.7411000E2	1.7146499E0	1.7577000E2	2.3567189E1	1.7707000E2	1.3768762E1	1.7526000E2	8.3600451E0	1.7511000E2	2.3302700E0	1.7452000E2	-1.49895
1.7557000E2	2.5100623E1	1.7686000E2	1.5116976E1	1.7506000E2	8.4184388E0	1.7490000E2	4.1604825E0	1.7431000E2	1.7171286E0	1.7597000E2	2.3585403E1	1.7727000E2	1.3824449E1	1.7547000E2	8.3510312E0	1.7530000E2	2.2995854E0	1.7472000E2	-1.49744
1.7577000E2	2.5129669E1	1.7707000E2	1.5138104E1	1.7526000E2	8.4306440E0	1.7511000E2	4.1669529E0	1.7452000E2	1.7197308E0	1.7618000E2	2.3557236E1	1.7747000E2	1.3875131E1	1.7566000E2	8.3407716E0	1.7550000E2	2.2342374E0	1.7491000E2	-1.49123
1.7597000E2	2.5158683E1	1.7727000E2	1.5158214E1	1.7547000E2	8.4434548E0	1.7530000E2	4.1728058E0	1.7472000E2	1.7222085E0	1.7638000E2	2.3530838E1	1.7767000E2	1.3946125E1	1.7587000E2	8.2742311E0	1.7571000E2	2.1435737E0	1.7512000E2	-1.43459
1.7618000E2	2.5189116E1	1.7747000E2	1.5178311E1	1.7566000E2	8.4550415E0	1.7550000E2	4.1789652E0	1.7491000E2	1.7245620E0	1.7658000E2	2.3520621E1	1.7787000E2	1.3998036E1	1.7607000E2	8.2736420E0	1.7591000E2	2.1091233E0	1.7532000E2	-1.38429
1.7638000E2	2.5218068E1	1.7767000E2	1.5198397E1	1.7587000E2	8.4678432E0	1.7571000E2	4.1854311E0	1.7512000E2	1.7271628E0	1.7679000E2	2.3543732E1	1.7808000E2	1.4061658E1	1.7627000E2	8.2806770E0	1.7611000E2	2.0505546E0	1.7552000E2	-1.30829
1.7658000E2	2.5246989E1	1.7787000E2	1.5218471E1	1.7607000E2	8.4800308E0	1.7591000E2	4.1915875E0	1.7532000E2	1.7296392E0	1.7699000E2	2.3567600E1	1.7828000E2	1.4132377E1	1.7647000E2	8.3412483E0	1.7631000E2	1.9995917E0	1.7572000E2	-1.2578
1.7679000E2	2.5277323E1	1.7808000E2	1.5239536E1	1.7627000E2	8.4922141E0	1.7611000E2	4.1977425E0	1.7552000E2	1.7321152E0	1.7719000E2	2.3549544E1	1.7848000E2	1.4195160E1	1.7668000E2	8.4076963E0	1.7651000E2	1.9490511E0	1.7592000E2	-1.20581
1.7699000E2	2.5306181E1	1.7828000E2	1.5259585E1	1.7647000E2	8.5043931E0	1.7631000E2	4.2038960E0	1.7572000E2	1.7345908E0	1.7740000E2	2.3545655E1	1.7869000E2	1.4268214E1	1.7688000E2	8.5112780E0	1.7672000E2	1.8857459E0	1.7612000E2	-1.12021
1.7719000E2	2.5335008E1	1.7848000E2	1.5279623E1	1.7668000E2	8.5171764E0	1.7651000E2	4.2100480E0	1.7592000E2	1.7370659E0	1.7760000E2	2.3568392E1	1.7889000E2	1.4310295E1	1.7708000E2	8.6022830E0	1.7693000E2	1.8273166E0	1.7632000E2	-1.04608
1.7740000E2	2.5365244E1	1.7869000E2	1.5300649E1	1.7688000E2	8.5293465E0	1.7672000E2	4.2165061E0	1.7612000E2	1.7395406E0	1.7780000E2	2.3543504E1	1.7909000E2	1.4347158E1	1.7728000E2	8.6962172E0	1.7712000E2	1.7671336E0	1.7652000E2	-0.970735
1.7760000E2	2.5394008E1	1.7889000E2	1.5320663E1	1.7708000E2	8.5415123E0	1.7693000E2	4.2229626E0	1.7632000E2	1.7420148E0	1.7801000E2	2.3467547E1	1.7930000E2	1.4368387E1	1.7748000E2	8.7798076E0	1.7732000E2	1.7219205E0	1.7672000E2	-0.904203
1.7780000E2	2.5422742E1	1.7909000E2	1.5340664E1	1.7728000E2	8.5536738E0	1.7712000E2	4.2288027E0	1.7652000E2	1.7444886E0	1.7821000E2	2.3410309E1	1.7950000E2	1.4410476E1	1.7768000E2	8.8618583E0	1.7753000E2	1.7121717E0	1.7692000E2	-0.802686
1.7801000E2	2.5452880E1	1.7930000E2	1.5361653E1	1.7748000E2	8.5658309E0	1.7732000E2	4.2349489E0	1.7672000E2	1.7469619E0	1.7841000E2	2.3360597E1	1.7971000E2	1.4412502E1	1.7789000E2	8.9372392E0	1.7773000E2	1.7209465E0	1.7712000E2	-0.715627
1.7821000E2	2.5481552E1	1.7950000E2	1.5381630E1	1.7768000E2	8.5779837E0	1.7753000E2	4.2414007E0	1.7692000E2	1.7494348E0	1.7861000E2	2.3346324E1	1.7991000E2	1.4458943E1	1.7809000E2	8.9242965E0	1.7793000E2	1.6883815E0	1.7732000E2	-0.597284
1.7841000E2	2.5510193E1	1.7971000E2	1.5402594E1	1.7789000E2	8.5907395E0	1.7773000E2	4.2475439E0	1.7712000E2	1.7519073E0	1.7881000E2	2.3353449E1	1.8011000E2	1.4502861E1	1.7829000E2	8.9344965E0	1.7813000E2	1.7131036E0	1.7753000E2	-0.497658
1.7861000E2	2.5538803E1	1.7991000E2	1.5422547E1	1.7809000E2	8.6028834E0	1.7793000E2	4.2536855E0	1.7732000E2	1.7543793E0	1.7902000E2	2.3409397E1	1.8031000E2	1.4537593E1	1.7849000E2	8.9321178E0	1.7834000E2	1.7746165E0	1.7772000E2	-0.378183
1.7881000E2	2.5567383E1	1.8011000E2	1.5442488E1	1.7829000E2	8.6150230E0	1.7813000E2	4.2598257E0	1.7753000E2	1.7569745E0	1.7922000E2	2.3538957E1	1.8051000E2	1.4565101E1	1.7869000E2	8.9203463E0	1.7854000E2	1.8469542E0	1.7792000E2	-0.269866
1.7902000E2	2.5597360E1	1.8031000E2	1.5462418E1	1.7849000E2	8.6271583E0	1.7834000E2	4.2662714E0	1.7772000E2	1.7593220E0	1.7942000E2	2.3682502E1	1.8072000E2	1.4589432E1	1.7891000E2	8.8785941E0	1.7874000E2	1.9218962E0	1.7813000E2	-0.190166
1.7922000E2	2.5625878E1	1.8051000E2	1.5482335E1	1.7869000E2	8.6392893E0	1.7854000E2	4.2724086E0	1.7792000E2	1.7617927E0	1.7962000E2	2.3816233E1	1.8092000E2	1.4631864E1	1.7915000E2	8.8493012E0	1.7894000E2	1.9804414E0	1.7833000E2	-0.0915921
1.7942000E2	2.5654366E1	1.8072000E2	1.5503236E1	1.7891000E2	8.6526284E0	1.7874000E2	4.2785443E0	1.7813000E2	1.7643865E0	1.7983000E2	2.3987826E1	1.8112000E2	1.4666300E1	1.7936000E2	8.7841649E0	1.7914000E2	2.0508883E0	1.7853000E2	6.2957999E-3
1.7962000E2	2.5682823E1	1.8092000E2	1.5523130E1	1.7915000E2	8.6671742E0	1.7894000E2	4.2846786E0	1.7833000E2	1.7668563E0	1.8003000E2	2.4203790E1	1.8133000E2	1.4684258E1	1.7960000E2	8.7294478E0	1.7934000E2	2.0909913E0	1.7873000E2	8.3262742E-2
1.7983000E2	2.5712671E1	1.8112000E2	1.5543012E1	1.7936000E2	8.6798967E0	1.7914000E2	4.2908115E0	1.7853000E2	1.7693256E0	1.8024000E2	2.4459731E1	1.8153000E2	1.4682981E1	1.7984000E2	8.6841160E0	1.7954000E2	2.1328892E0	1.7893000E2	1.1166979E-1
1.8003000E2	2.5741066E1	1.8133000E2	1.5563875E1	1.7960000E2	8.6944309E0	1.7934000E2	4.2969428E0	1.7873000E2	1.7717945E0	1.8044000E2	2.4709686E1	1.8173000E2	1.4686046E1	1.8008000E2	8.6379937E0	1.7974000E2	2.2233301E0	1.7913000E2	1.2583982E-1
1.8024000E2	2.5770849E1	1.8153000E2	1.5583733E1	1.7984000E2	8.7089588E0	1.7954000E2	4.3030727E0	1.7893000E2	1.7742630E0	1.8066000E2	2.4948670E1	1.8194000E2	1.4647018E1	1.8032000E2	8.6275556E0	1.7994000E2	2.3247409E0	1.7933000E2	1.1108874E-1
1.8044000E2	2.5799183E1	1.8173000E2	1.5603579E1	1.8008000E2	8.7234806E0	1.7974000E2	4.3092012E0	1.7913000E2	1.7767310E0	1.8084000E2	2.5146840E1	1.8214000E2	1.4616450E1	1.8056000E2	8.5817004E0	1.8014000E2	2.3965130E0	1.7953000E2	1.2466382E-1
1.8066000E2	2.5830315E1	1.8194000E2	1.5624404E1	1.8032000E2	8.7379961E0	1.7994000E2	4.3153282E0	1.7933000E2	1.7791986E0	1.8105000E2	2.5354532E1	1.8234000E2	1.4560417E1	1.8081000E2	8.5505561E0	1.8035000E2	2.4325511E0	1.7973000E2	1.0214817E-1
1.8084000E2	2.5855760E1	1.8214000E2	1.5644226E1	1.8056000E2	8.7525055E0	1.8014000E2	4.3214537E0	1.7953000E2	1.7816657E0	1.8125000E2	2.5530457E1	1.8254000E2	1.4510849E1	1.8105000E2	8.5116666E0	1.8054000E2	2.4591187E0	1.7993000E2	7.4186620E-2
1.8105000E2	2.5885415E1	1.8234000E2	1.5664036E1	1.8081000E2	8.7676128E0	1.8035000E2	4.3278840E0	1.7973000E2	1.7841324E0	1.8145000E2	2.5711493E1	1.8275000E2	1.4473690E1	1.8125000E2	8.4812349E0	1.8074000E2	2.4859177E0	1.8014000E2	8.1718485E-2
1.8125000E2	2.5913626E1	1.8254000E2	1.5683835E1	1.8105000E2	8.7821095E0	1.8054000E2	4.3337005E0	1.7993000E2	1.7865986E0	1.8165000E2	2.5873129E1	1.8295000E2	1.4443961E1	1.8150000E2	8.4550170E0	1.8095000E2	2.5219914E0	1.8034000E2	7.4809201E-2
1.8145000E2	2.5941808E1	1.8275000E2	1.5704611E1	1.8125000E2	8.7941854E0	1.8074000E2	4.3398216E0	1.8014000E2	1.7891877E0	1.8185000E2	2.6042760E1	1.8315000E2	1.4432171E1	1.8175000E2	8.4405323E0	1.8115000E2	2.5084671E0	1.8053000E2	7.0076394E-2
1.8165000E2	2.5969960E1	1.8295000E2	1.5724385E1	1.8150000E2	8.8092742E0	1.8095000E2	4.3462473E0	1.8034000E2	1.7916531E0	1.8206000E2	2.6251020E1	1.8335000E2	1.4436129E1	1.8199000E2	8.4108190E0	1.8136000E2	2.5341993E0	1.8073000E2	8.3418962E-2
1.8185000E2	2.5998083E1	1.8315000E2	1.5744148E1	1.8175000E2	8.8243563E0	1.8115000E2	4.3523655E0	1.8053000E2	1.7939947E0	1.8226000E2	2.6476069E1	1.8356000E2	1.4431579E1	1.8224000E2	8.3814339E0	1.8156000E2	2.5487779E0	1.8093000E2	9.3496817E-2
1.8206000E2	2.6027579E1	1.8335000E2	1.5763899E1	1.8199000E2	8.8388288E0	1.8136000E2	4.3587880E0	1.8073000E2	1.7964592E0	1.8246000E2	2.6680843E1	1.8376000E2	1.4443812E1	1.8248000E2	8.3312835E0	1.8176000E2	2.5157483E0	1.8113000E2	8.5929417E-2
1.8226000E2	2.6055640E1	1.8356000E2	1.5784625E1	1.8224000E2	8.8538977E0	1.8156000E2	4.3649032E0	1.8093000E2	1.7989233E0	1.8266000E2	2.6879709E1	1.8396000E2	1.4457128E1	1.8269000E2	8.2782277E0	1.8196000E2	2.4634165E0	1.8133000E2	8.6778121E-2
1.8246000E2	2.6083671E1	1.8376000E2	1.5804352E1	1.8248000E2	8.8683576E0	1.8176000E2	4.3710170E0	1.8113000E2	1.8013869E0	1.8287000E2	2.7056853E1	1.8417000E2	1.4437519E1	1.8289000E2	8.2272578E0	1.8216000E2	2.4367604E0	1.8154000E2	7.9484607E-2
1.8266000E2	2.6111672E1	1.8396000E2	1.5824068E1	1.8269000E2	8.8810050E0	1.8196000E2	4.3771293E0	1.8133000E2	1.8038500E0	1.8307000E2	2.7178504E1	1.8437000E2	1.4446977E1	1.8310000E2	8.1381708E0	1.8239000E2	2.4441748E0	1.8174000E2	7.7478632E-2
1.8287000E2	2.6141041E1	1.8417000E2	1.5844756E1	1.8289000E2	8.8930457E0	1.8216000E2	4.3832401E0	1.8154000E2	1.8064359E0	1.8331000E2	2.7295182E1	1.8457000E2	1.4449731E1	1.8334000E2	8.0398699E0	1.8263000E2	2.4755262E0	1.8194000E2	7.2148651E-2
1.8307000E2	2.6168982E1	1.8437000E2	1.5864448E1	1.8310000E2	8.9056838E0	1.8239000E2	4.3902658E0	1.8174000E2	1.8088982E0	1.8354000E2	2.7355174E1	1.8477000E2	1.4455902E1	1.8359000E2	7.9589841E0	1.8287000E2	2.5123432E0	1.8214000E2	3.0106846E-2
1.8331000E2	2.6202471E1	1.8457000E2	1.5884128E1	1.8334000E2	8.9201215E0	1.8263000E2	4.3975948E0	1.8194000E2	1.8113600E0	1.8376000E2	2.7377012E1	1.8497000E2	1.4449566E1	1.8379000E2	7.8999630E0	1.8307000E2	2.5311300E0	1.8234000E2	1.2189032E-2
1.8354000E2	2.6234525E1	1.8477000E2	1.5903796E1	1.8359000E2	8.9351544E0	1.8287000E2	4.4049218E0	1.8214000E2	1.8138213E0	1.8398000E2	2.7365481E1	1.8518000E2	1.4430159E1	1.8404000E2	7.8784295E0	1.8337000E2	2.5731831E0	1.8254000E2	3.0951320E-3
1.8376000E2	2.6265148E1	1.8497000E2	1.5923453E1	1.8379000E2	8.9471758E0	1.8307000E2	4.4110261E0	1.8234000E2	1.8162823E0	1.8420000E2	2.7325476E1	1.8538000E2	1.4423408E1	1.8428000E2	7.8801291E0	1.8356000E2	2.5776684E0	1.8274000E2	-0.0337796
1.8398000E2	2.6295736E1	1.8518000E2	1.5944080E1	1.8404000E2	8.9621966E0	1.8337000E2	4.4201797E0	1.8254000E2	1.8187428E0	1.8443000E2	2.7235093E1	1.8558000E2	1.4447733E1	1.8453000E2	7.8544570E0	1.8376000E2	2.6067659E0	1.8294000E2	-0.0655461
1.8420000E2	2.6326288E1	1.8538000E2	1.5963713E1	1.8428000E2	8.9766102E0	1.8356000E2	4.4259753E0	1.8274000E2	1.8212028E0	1.8465000E2	2.7122013E1	1.8579000E2	1.4464329E1	1.8477000E2	7.8480484E0	1.8399000E2	2.6076664E0	1.8314000E2	-0.0674036
1.8443000E2	2.6358190E1	1.8558000E2	1.5983334E1	1.8453000E2	8.9916179E0	1.8376000E2	4.4320745E0	1.8294000E2	1.8236625E0	1.8486000E2	2.7030989E1	1.8599000E2	1.4495098E1	1.8497000E2	7.8522731E0	1.8418000E2	2.6106662E0	1.8334000E2	-0.0515131
1.8465000E2	2.6388669E1	1.8579000E2	1.6003924E1	1.8477000E2	9.0060190E0	1.8399000E2	4.4390868E0	1.8314000E2	1.8261216E0	1.8507000E2	2.6955678E1	1.8619000E2	1.4551619E1	1.8521000E2	7.8663068E0	1.8442000E2	2.6333894E0	1.8354000E2	-0.0525156
1.8486000E2	2.6417730E1	1.8599000E2	1.6023521E1	1.8497000E2	9.0180152E0	1.8418000E2	4.4448782E0	1.8334000E2	1.8285804E0	1.8529000E2	2.6912708E1	1.8640000E2	1.4588285E1	1.8540000E2	7.8791915E0	1.8466000E2	2.6206669E0	1.8374000E2	-0.034595
1.8507000E2	2.6446758E1	1.8619000E2	1.6043107E1	1.8521000E2	9.0324051E0	1.8442000E2	4.4521917E0	1.8354000E2	1.8310387E0	1.8549000E2	2.6827640E1	1.8660000E2	1.4625059E1	1.8564000E2	7.8766222E0	1.8485000E2	2.6151270E0	1.8395000E2	-0.0277787
1.8529000E2	2.6477133E1	1.8640000E2	1.6063660E1	1.8540000E2	9.0437927E0	1.8466000E2	4.4595031E0	1.8374000E2	1.8334965E0	1.8569000E2	2.6737358E1	1.8681000E2	1.4645915E1	1.8588000E2	7.8582740E0	1.8508000E2	2.5977341E0	1.8415000E2	9.6757094E-4
1.8549000E2	2.6504716E1	1.8660000E2	1.6083222E1	1.8564000E2	9.0581715E0	1.8485000E2	4.4652898E0	1.8395000E2	1.8360768E0	1.8590000E2	2.6681407E1	1.8700000E2	1.4687824E1	1.8612000E2	7.8181860E0	1.8532000E2	2.6242860E0	1.8435000E2	-0.000494236
1.8569000E2	2.6532270E1	1.8681000E2	1.6103750E1	1.8588000E2	9.0725442E0	1.8508000E2	4.4722930E0	1.8415000E2	1.8385338E0	1.8615000E2	2.6614737E1	1.8720000E2	1.4740828E1	1.8632000E2	7.7439319E0	1.8550000E2	2.6849031E0	1.8455000E2	-0.0136728
1.8590000E2	2.6561171E1	1.8700000E2	1.6122312E1	1.8612000E2	9.0869107E0	1.8532000E2	4.4795987E0	1.8435000E2	1.8409903E0	1.8638000E2	2.6542318E1	1.8741000E2	1.4754294E1	1.8652000E2	7.6668560E0	1.8573000E2	2.7616748E0	1.8475000E2	1.7367246E-2
1.8615000E2	2.6595534E1	1.8720000E2	1.6141839E1	1.8632000E2	9.0988782E0	1.8550000E2	4.4850766E0	1.8455000E2	1.8434464E0	1.8660000E2	2.6483055E1	1.8761000E2	1.4733339E1	1.8673000E2	7.6146033E0	1.8584000E2	2.8039120E0	1.8496000E2	4.9963358E-2
1.8638000E2	2.6627107E1	1.8741000E2	1.6162331E1	1.8652000E2	9.1108414E0	1.8573000E2	4.4920744E0	1.8475000E2	1.8459020E0	1.8680000E2	2.6427563E1	1.8781000E2	1.4697798E1	1.8697000E2	7.5590054E0	1.8599000E2	2.8705785E0	1.8516000E2	8.0741114E-2
1.8660000E2	2.6657272E1	1.8761000E2	1.6181834E1	1.8673000E2	9.1233982E0	1.8584000E2	4.4954205E0	1.8496000E2	1.8484799E0	1.8701000E2	2.6360215E1	1.8802000E2	1.4633882E1	1.8720000E2	7.5269635E0	1.8623000E2	2.9590626E0	1.8536000E2	7.1486363E-2
1.8680000E2	2.6684664E1	1.8781000E2	1.6201327E1	1.8697000E2	9.1377430E0	1.8599000E2	4.4999826E0	1.8516000E2	1.8509347E0	1.8721000E2	2.6312524E1	1.8822000E2	1.4579542E1	1.8740000E2	7.5182079E0	1.8643000E2	3.0461212E0	1.8556000E2	6.5498049E-2
1.8701000E2	2.6713394E1	1.8802000E2	1.6221781E1	1.8720000E2	9.1514844E0	1.8623000E2	4.5072804E0	1.8536000E2	1.8533890E0	1.8741000E2	2.6291734E1	1.8843000E2	1.4552697E1	1.8760000E2	7.5281334E0	1.8666000E2	3.1582278E0	1.8576000E2	2.0336135E-2
1.8721000E2	2.6740726E1	1.8822000E2	1.6241250E1	1.8740000E2	9.1634289E0	1.8643000E2	4.5133603E0	1.8556000E2	1.8558428E0	1.8762000E2	2.6322859E1	1.8863000E2	1.4523740E1	1.8785000E2	7.5767752E0	1.8689000E2	3.2211630E0	1.8596000E2	4.3732509E-3
1.8741000E2	2.6768029E1	1.8843000E2	1.6261680E1	1.8760000E2	9.1753691E0	1.8666000E2	4.5203504E0	1.8576000E2	1.8582963E0	1.8782000E2	2.6348509E1	1.8883000E2	1.4486410E1	1.8809000E2	7.6539843E0	1.8712000E2	3.2672937E0	1.8616000E2	-0.0250901
1.8762000E2	2.6796667E1	1.8863000E2	1.6281125E1	1.8785000E2	9.1902884E0	1.8689000E2	4.5273385E0	1.8596000E2	1.8607492E0	1.8803000E2	2.6374020E1	1.8903000E2	1.4419050E1	1.8829000E2	7.7342237E0	1.8736000E2	3.2882267E0	1.8636000E2	-0.0367098
1.8782000E2	2.6823910E1	1.8883000E2	1.6300558E1	1.8809000E2	9.2046047E0	1.8712000E2	4.5343248E0	1.8616000E2	1.8632018E0	1.8823000E2	2.6408529E1	1.8923000E2	1.4343200E1	1.8850000E2	7.8197499E0	1.8759000E2	3.2713763E0	1.8656000E2	-0.0429947
1.8803000E2	2.6852485E1	1.8903000E2	1.6319980E1	1.8829000E2	9.2165303E0	1.8736000E2	4.5416127E0	1.8636000E2	1.8656539E0	1.8843000E2	2.6439675E1	1.8944000E2	1.4291203E1	1.8873000E2	7.8983878E0	1.8783000E2	3.2535351E0	1.8676000E2	-0.0931524
1.8823000E2	2.6879670E1	1.8923000E2	1.6339391E1	1.8850000E2	9.2290476E0	1.8759000E2	4.5485951E0	1.8656000E2	1.8681055E0	1.8866000E2	2.6500165E1	1.8964000E2	1.4229889E1	1.8893000E2	8.0111368E0	1.8806000E2	3.2467942E0	1.8696000E2	-0.126938
1.8843000E2	2.6906825E1	1.8944000E2	1.6359760E1	1.8873000E2	9.2427517E0	1.8783000E2	4.5558790E0	1.8676000E2	1.8705568E0	1.8890000E2	2.6579278E1	1.8984000E2	1.4185880E1	1.8913000E2	8.1355178E0	1.8830000E2	3.2548171E0	1.8716000E2	-0.128039
1.8866000E2	2.6938019E1	1.8964000E2	1.6379147E1	1.8893000E2	9.2546637E0	1.8806000E2	4.5628574E0	1.8696000E2	1.8730075E0	1.8912000E2	2.6670293E1	1.9005000E2	1.4176408E1	1.8934000E2	8.2523992E0	1.8854000E2	3.2767035E0	1.8736000E2	-0.129793
1.8890000E2	2.6970527E1	1.8984000E2	1.6398522E1	1.8913000E2	9.2665715E0	1.8830000E2	4.5701372E0	1.8716000E2	1.8754579E0	1.8932000E2	2.6717560E1	1.9024000E2	1.4165574E1	1.8954000E2	8.3543535E0	1.8877000E2	3.2910645E0	1.8757000E2	-0.106272
1.8912000E2	2.7000291E1	1.9005000E2	1.6418854E1	1.8934000E2	9.2790701E0	1.8854000E2	4.5774150E0	1.8736000E2	1.8779078E0	1.8957000E2	2.6714237E1	1.9045000E2	1.4143446E1	1.8973000E2	8.4488962E0	1.8901000E2	3.2746388E0	1.8777000E2	-0.0526358
1.8932000E2	2.7027318E1	1.9024000E2	1.6437239E1	1.8954000E2	9.2909692E0	1.8877000E2	4.5843875E0	1.8757000E2	1.8804797E0	1.8979000E2	2.6668085E1	1.9065000E2	1.4137708E1	1.8993000E2	8.5453193E0	1.8922000E2	3.3019737E0	1.8797000E2	-0.0166295
1.8957000E2	2.7061062E1	1.9045000E2	1.6457547E1	1.8973000E2	9.3022694E0	1.8901000E2	4.5916612E0	1.8777000E2	1.8829287E0	1.9000000E2	2.6635921E1	1.9086000E2	1.4143884E1	1.9014000E2	8.6476749E0	1.8946000E2	3.3506823E0	1.8816000E2	2.6288480E-2
1.8979000E2	2.7090720E1	1.9065000E2	1.6476876E1	1.8993000E2	9.3141602E0	1.8922000E2	4.5980240E0	1.8797000E2	1.8853773E0	1.9020000E2	2.6617146E1	1.9106000E2	1.4178684E1	1.9034000E2	8.7729314E0	1.8969000E2	3.4087236E0	1.8837000E2	6.7010784E-2
1.9000000E2	2.7118997E1	1.9086000E2	1.6497160E1	1.9014000E2	9.3266411E0	1.8946000E2	4.6052938E0	1.8816000E2	1.8877031E0	1.9040000E2	2.6570051E1	1.9127000E2	1.4216031E1	1.9054000E2	8.9000822E0	1.8993000E2	3.4391842E0	1.8857000E2	1.0301733E-1
1.9020000E2	2.7145898E1	1.9106000E2	1.6516466E1	1.9034000E2	9.3385232E0	1.8969000E2	4.6122587E0	1.8837000E2	1.8902731E0	1.9061000E2	2.6515489E1	1.9150000E2	1.4282866E1	1.9074000E2	9.0679828E0	1.9017000E2	3.4300155E0	1.8877000E2	1.6752382E-1
1.9040000E2	2.7172771E1	1.9127000E2	1.6536724E1	1.9054000E2	9.3504012E0	1.8993000E2	4.6195244E0	1.8857000E2	1.8927204E0	1.9082000E2	2.6409024E1	1.9168000E2	1.4392331E1	1.9094000E2	9.2025626E0	1.9041000E2	3.4110550E0	1.8897000E2	2.0487648E-1
1.9061000E2	2.7200957E1	1.9150000E2	1.6558898E1	1.9074000E2	9.3622749E0	1.9017000E2	4.6267880E0	1.8877000E2	1.8951672E0	1.9101000E2	2.6297733E1	1.9190000E2	1.4517889E1	1.9114000E2	9.3488514E0	1.9061000E2	3.3533084E0	1.8917000E2	2.0180692E-1
1.9082000E2	2.7229111E1	1.9168000E2	1.6576241E1	1.9094000E2	9.3741444E0	1.9041000E2	4.6340496E0	1.8897000E2	1.8976136E0	1.9122000E2	2.6179652E1	1.9212000E2	1.4653265E1	1.9134000E2	9.4981883E0	1.9085000E2	3.2901681E0	1.8937000E2	2.4183621E-1
1.9101000E2	2.7254557E1	1.9190000E2	1.6597425E1	1.9114000E2	9.3860097E0	1.9061000E2	4.6400993E0	1.8917000E2	1.9000596E0	1.9142000E2	2.6099089E1	1.9232000E2	1.4809846E1	1.9155000E2	9.6462513E0	1.9109000E2	3.2073629E0	1.8958000E2	2.7607845E-1
1.9122000E2	2.7282651E1	1.9212000E2	1.6618596E1	1.9134000E2	9.3978707E0	1.9085000E2	4.6473571E0	1.8937000E2	1.9025051E0	1.9162000E2	2.6025358E1	1.9252000E2	1.4968423E1	1.9181000E2	9.8126635E0	1.9132000E2	3.1201531E0	1.8978000E2	3.0514038E-1
1.9142000E2	2.7309379E1	1.9232000E2	1.6637830E1	1.9155000E2	9.4103203E0	1.9109000E2	4.6546128E0	1.8958000E2	1.9050724E0	1.9183000E2	2.5933092E1	1.9273000E2	1.5093940E1	1.9202000E2	9.9927597E0	1.9157000E2	3.0106794E0	1.8998000E2	3.4514515E-1
1.9162000E2	2.7336078E1	1.9252000E2	1.6657052E1	1.9181000E2	9.4257276E0	1.9132000E2	4.6615642E0	1.8978000E2	1.9075170E0	1.9203000E2	2.5828615E1	1.9293000E2	1.5226083E1	1.9222000E2	1.0144811E1	1.9180000E2	2.9054313E0	1.9018000E2	3.8632130E-1
1.9183000E2	2.7364081E1	1.9273000E2	1.6677224E1	1.9202000E2	9.4381668E0	1.9157000E2	4.6691180E0	1.8998000E2	1.9099611E0	1.9224000E2	2.5734121E1	1.9314000E2	1.5353202E1	1.9242000E2	1.0291163E1	1.9204000E2	2.7917426E0	1.9038000E2	4.4709364E-1
1.9203000E2	2.7390722E1	1.9293000E2	1.6696423E1	1.9222000E2	9.4500093E0	1.9180000E2	4.6760655E0	1.9018000E2	1.9124049E0	1.9244000E2	2.5678353E1	1.9333000E2	1.5483128E1	1.9266000E2	1.0424997E1	1.9227000E2	2.7081794E0	1.9058000E2	5.0115588E-1
1.9224000E2	2.7418665E1	1.9314000E2	1.6716570E1	1.9242000E2	9.4618476E0	1.9204000E2	4.6833130E0	1.9038000E2	1.9148482E0	1.9264000E2	2.5648752E1	1.9354000E2	1.5588154E1	1.9291000E2	1.0541639E1	1.9250000E2	2.6968135E0	1.9078000E2	5.2648613E-1
1.9244000E2	2.7445248E1	1.9333000E2	1.6734788E1	1.9266000E2	9.4760480E0	1.9227000E2	4.6902566E0	1.9058000E2	1.9172910E0	1.9284000E2	2.5666518E1	1.9374000E2	1.5669436E1	1.9315000E2	1.0660031E1	1.9270000E2	2.7265501E0	1.9099000E2	5.8394486E-1
1.9264000E2	2.7471802E1	1.9354000E2	1.6754911E1	1.9291000E2	9.4908336E0	1.9250000E2	4.6971982E0	1.9078000E2	1.9197335E0	1.9304000E2	2.5658386E1	1.9394000E2	1.5764195E1	1.9337000E2	1.0724134E1	1.9291000E2	2.7694028E0	1.9118000E2	6.5037943E-1
1.9284000E2	2.7498329E1	1.9374000E2	1.6774065E1	1.9315000E2	9.5050216E0	1.9270000E2	4.7032329E0	1.9099000E2	1.9222975E0	1.9325000E2	2.5609792E1	1.9415000E2	1.5824819E1	1.9361000E2	1.0784340E1	1.9311000E2	2.8152839E0	1.9139000E2	6.8665295E-1
1.9304000E2	2.7524827E1	1.9394000E2	1.6793207E1	1.9337000E2	9.5180220E0	1.9291000E2	4.7095678E0	1.9118000E2	1.9246170E0	1.9345000E2	2.5539535E1	1.9435000E2	1.5858798E1	1.9381000E2	1.0835213E1	1.9335000E2	2.8730557E0	1.9159000E2	7.0798317E-1
1.9325000E2	2.7552620E1	1.9415000E2	1.6813294E1	1.9361000E2	9.5321984E0	1.9311000E2	4.7155996E0	1.9139000E2	1.9271802E0	1.9365000E2	2.5501616E1	1.9455000E2	1.5895907E1	1.9401000E2	1.0859222E1	1.9359000E2	2.9274760E0	1.9179000E2	7.1115908E-1
1.9345000E2	2.7579061E1	1.9435000E2	1.6832412E1	1.9381000E2	9.5440074E0	1.9335000E2	4.7228358E0	1.9159000E2	1.9296208E0	1.9385000E2	2.5532512E1	1.9476000E2	1.5946411E1	1.9421000E2	1.0858260E1	1.9379000E2	2.9725025E0	1.9199000E2	7.2180813E-1
1.9365000E2	2.7605473E1	1.9455000E2	1.6851520E1	1.9401000E2	9.5558123E0	1.9359000E2	4.7300700E0	1.9179000E2	1.9320610E0	1.9406000E2	2.5631948E1	1.9496000E2	1.5984935E1	1.9442000E2	1.0860619E1	1.9403000E2	3.0007905E0	1.9219000E2	7.3510999E-1
1.9385000E2	2.7631858E1	1.9476000E2	1.6871571E1	1.9421000E2	9.5676129E0	1.9379000E2	4.7360969E0	1.9199000E2	1.9345008E0	1.9426000E2	2.5712458E1	1.9516000E2	1.6037561E1	1.9462000E2	1.0815692E1	1.9423000E2	3.0020625E0	1.9239000E2	7.2416523E-1
1.9406000E2	2.7659531E1	1.9496000E2	1.6890655E1	1.9442000E2	9.5799991E0	1.9403000E2	4.7433272E0	1.9219000E2	1.9369401E0	1.9447000E2	2.5774924E1	1.9536000E2	1.6086141E1	1.9482000E2	1.0775089E1	1.9446000E2	3.0027085E0	1.9259000E2	7.1638471E-1
1.9426000E2	2.7685858E1	1.9516000E2	1.6909728E1	1.9462000E2	9.5917912E0	1.9423000E2	4.7493510E0	1.9239000E2	1.9393791E0	1.9467000E2	2.5852259E1	1.9557000E2	1.6131973E1	1.9502000E2	1.0726600E1	1.9463000E2	2.9885446E0	1.9279000E2	7.1583052E-1
1.9447000E2	2.7713472E1	1.9536000E2	1.6928790E1	1.9482000E2	9.6035790E0	1.9446000E2	4.7562765E0	1.9259000E2	1.9418175E0	1.9487000E2	2.5914147E1	1.9578000E2	1.6140206E1	1.9523000E2	1.0634891E1	1.9484000E2	2.9581926E0	1.9299000E2	7.0716679E-1
1.9467000E2	2.7739741E1	1.9557000E2	1.6948793E1	1.9502000E2	9.6153627E0	1.9463000E2	4.7613941E0	1.9279000E2	1.9442556E0	1.9507000E2	2.6042626E1	1.9597000E2	1.6112946E1	1.9543000E2	1.0596305E1	1.9504000E2	2.9619335E0	1.9320000E2	6.9051145E-1
1.9487000E2	2.7765983E1	1.9578000E2	1.6968783E1	1.9523000E2	9.6277310E0	1.9484000E2	4.7677145E0	1.9299000E2	1.9466932E0	1.9528000E2	2.6217171E1	1.9618000E2	1.6120373E1	1.9563000E2	1.0559643E1	1.9524000E2	2.9696627E0	1.9340000E2	6.7165412E-1
1.9507000E2	2.7792197E1	1.9597000E2	1.6986859E1	1.9543000E2	9.6395061E0	1.9504000E2	4.7737324E0	1.9320000E2	1.9492522E0	1.9548000E2	2.6421680E1	1.9638000E2	1.6151901E1	1.9583000E2	1.0518739E1	1.9545000E2	2.9565954E0	1.9360000E2	6.2175792E-1
1.9528000E2	2.7819692E1	1.9618000E2	1.7006826E1	1.9563000E2	9.6512770E0	1.9524000E2	4.7797489E0	1.9340000E2	1.9516889E0	1.9569000E2	2.6594436E1	1.9658000E2	1.6178871E1	1.9603000E2	1.0447968E1	1.9565000E2	2.9439966E0	1.9380000E2	5.9252991E-1
1.9548000E2	2.7845849E1	1.9638000E2	1.7025830E1	1.9583000E2	9.6630437E0	1.9545000E2	4.7860647E0	1.9360000E2	1.9541251E0	1.9589000E2	2.6720223E1	1.9679000E2	1.6221818E1	1.9623000E2	1.0357434E1	1.9585000E2	2.9369888E0	1.9400000E2	5.4929964E-1
1.9569000E2	2.7873283E1	1.9658000E2	1.7044824E1	1.9603000E2	9.6748062E0	1.9565000E2	4.7920783E0	1.9380000E2	1.9565610E0	1.9609000E2	2.6822947E1	1.9700000E2	1.6268136E1	1.9646000E2	1.0252966E1	1.9605000E2	2.9518343E0	1.9420000E2	5.0990906E-1
1.9589000E2	2.7899383E1	1.9679000E2	1.7064754E1	1.9623000E2	9.6865645E0	1.9585000E2	4.7980904E0	1.9400000E2	1.9589964E0	1.9629000E2	2.6914114E1	1.9721000E2	1.6293435E1	1.9671000E2	1.0176121E1	1.9626000E2	3.0315477E0	1.9440000E2	4.7392926E-1
1.9609000E2	2.7925456E1	1.9700000E2	1.7084673E1	1.9646000E2	9.7000814E0	1.9605000E2	4.8041011E0	1.9420000E2	1.9614313E0	1.9650000E2	2.6985592E1	1.9741000E2	1.6349434E1	1.9690000E2	1.0101043E1	1.9646000E2	3.1284307E0	1.9460000E2	4.5636271E-1
1.9629000E2	2.7951500E1	1.9721000E2	1.7104579E1	1.9671000E2	9.7147674E0	1.9626000E2	4.8104108E0	1.9440000E2	1.9638658E0	1.9670000E2	2.7023667E1	1.9761000E2	1.6406483E1	1.9711000E2	1.0029085E1	1.9666000E2	3.2293491E0	1.9480000E2	4.8304249E-1
1.9650000E2	2.7978817E1	1.9741000E2	1.7123525E1	1.9690000E2	9.7259244E0	1.9646000E2	4.8164186E0	1.9460000E2	1.9662999E0	1.9691000E2	2.7071337E1	1.9781000E2	1.6510406E1	1.9731000E2	9.9741796E0	1.9686000E2	3.2943654E0	1.9501000E2	5.0683904E-1
1.9670000E2	2.8004805E1	1.9761000E2	1.7142461E1	1.9711000E2	9.7382515E0	1.9666000E2	4.8224249E0	1.9480000E2	1.9687336E0	1.9711000E2	2.7069657E1	1.9802000E2	1.6611490E1	1.9751000E2	9.9117202E0	1.9707000E2	3.3047006E0	1.9521000E2	5.2251236E-1
1.9691000E2	2.8032062E1	1.9781000E2	1.7161385E1	1.9731000E2	9.7499872E0	1.9686000E2	4.8284298E0	1.9501000E2	1.9712884E0	1.9731000E2	2.7066719E1	1.9822000E2	1.6667380E1	1.9775000E2	9.8631492E0	1.9727000E2	3.3039244E0	1.9541000E2	5.4044841E-1
1.9711000E2	2.8057994E1	1.9802000E2	1.7181243E1	1.9751000E2	9.7617188E0	1.9707000E2	4.8347335E0	1.9521000E2	1.9737212E0	1.9751000E2	2.7074709E1	1.9842000E2	1.6710686E1	1.9795000E2	9.8666525E0	1.9746000E2	3.2822054E0	1.9561000E2	5.7924013E-1
1.9731000E2	2.8083897E1	1.9822000E2	1.7200145E1	1.9775000E2	9.7757912E0	1.9727000E2	4.8407355E0	1.9541000E2	1.9761535E0	1.9771000E2	2.7133265E1	1.9863000E2	1.6739580E1	1.9815000E2	9.8926879E0	1.9767000E2	3.2584938E0	1.9581000E2	6.2452955E-1
1.9751000E2	2.8109774E1	1.9842000E2	1.7219035E1	1.9795000E2	9.7875136E0	1.9746000E2	4.8464360E0	1.9561000E2	1.9785854E0	1.9792000E2	2.7204978E1	1.9883000E2	1.6752063E1	1.9836000E2	9.9411326E0	1.9787000E2	3.2485606E0	1.9601000E2	6.4322205E-1
1.9771000E2	2.8135622E1	1.9863000E2	1.7238857E1	1.9815000E2	9.7992318E0	1.9767000E2	4.8527351E0	1.9581000E2	1.9810169E0	1.9812000E2	2.7258697E1	1.9903000E2	1.6751399E1	1.9855000E2	1.0034978E1	1.9808000E2	3.2376207E0	1.9621000E2	6.2005176E-1
1.9792000E2	2.8162734E1	1.9883000E2	1.7257724E1	1.9836000E2	9.8115315E0	1.9787000E2	4.8587329E0	1.9601000E2	1.9834479E0	1.9832000E2	2.7285279E1	1.9924000E2	1.6766938E1	1.9876000E2	1.0124035E1	1.9827000E2	3.2129609E0	1.9642000E2	5.9292970E-1
1.9812000E2	2.8188526E1	1.9903000E2	1.7276581E1	1.9855000E2	9.8226558E0	1.9808000E2	4.8650289E0	1.9621000E2	1.9858785E0	1.9852000E2	2.7367195E1	1.9944000E2	1.6764339E1	1.9896000E2	1.0233895E1	1.9848000E2	3.1979330E0	1.9662000E2	5.8499469E-1
1.9832000E2	2.8214291E1	1.9924000E2	1.7296367E1	1.9876000E2	9.8349467E0	1.9827000E2	4.8707240E0	1.9642000E2	1.9884301E0	1.9873000E2	2.7499954E1	1.9964000E2	1.6747710E1	1.9916000E2	1.0323191E1	1.9868000E2	3.1538425E0	1.9682000E2	5.5440429E-1
1.9852000E2	2.8240029E1	1.9944000E2	1.7315201E1	1.9896000E2	9.8466481E0	1.9848000E2	4.8770170E0	1.9662000E2	1.9908598E0	1.9893000E2	2.7640824E1	1.9984000E2	1.6708519E1	1.9936000E2	1.0423138E1	1.9888000E2	3.1359761E0	1.9702000E2	5.2389603E-1
1.9873000E2	2.8267024E1	1.9964000E2	1.7334023E1	1.9916000E2	9.8583453E0	1.9868000E2	4.8830090E0	1.9682000E2	1.9932891E0	1.9913000E2	2.7807161E1	2.0005000E2	1.6680260E1	1.9957000E2	1.0521867E1	1.9908000E2	3.1573651E0	1.9722000E2	4.8735516E-1
1.9893000E2	2.8292706E1	1.9984000E2	1.7352834E1	1.9936000E2	9.8700383E0	1.9888000E2	4.8889995E0	1.9702000E2	1.9957179E0	1.9934000E2	2.7949219E1	2.0025000E2	1.6666853E1	1.9977000E2	1.0590104E1	1.9929000E2	3.1813545E0	1.9742000E2	4.6527741E-1
1.9913000E2	2.8318360E1	2.0005000E2	1.7372573E1	1.9957000E2	9.8823115E0	1.9908000E2	4.8949886E0	1.9722000E2	1.9981463E0	1.9954000E2	2.8056726E1	2.0045000E2	1.6609223E1	1.9997000E2	1.0585669E1	1.9948000E2	3.2232613E0	1.9762000E2	4.5974004E-1
1.9934000E2	2.8345268E1	2.0025000E2	1.7391361E1	1.9977000E2	9.8939961E0	1.9929000E2	4.9012756E0	1.9742000E2	2.0005742E0	1.9974000E2	2.8087512E1	2.0065000E2	1.6544573E1	2.0018000E2	1.0606225E1	1.9969000E2	3.2632968E0	1.9783000E2	4.6801783E-1
1.9954000E2	2.8370866E1	2.0045000E2	1.7410138E1	1.9997000E2	9.9056764E0	1.9948000E2	4.9069624E0	1.9762000E2	2.0030018E0	1.9994000E2	2.8143801E1	2.0085000E2	1.6490460E1	2.0038000E2	1.0650737E1	1.9989000E2	3.3148830E0	1.9803000E2	4.8717146E-1
1.9974000E2	2.8396437E1	2.0065000E2	1.7428904E1	2.0018000E2	9.9179363E0	1.9969000E2	4.9132465E0	1.9783000E2	2.0055502E0	2.0015000E2	2.8219011E1	2.0106000E2	1.6428406E1	2.0058000E2	1.0653893E1	2.0009000E2	3.3687100E0	1.9823000E2	5.6277642E-1
1.9994000E2	2.8421982E1	2.0085000E2	1.7447659E1	2.0038000E2	9.9296082E0	1.9989000E2	4.9192298E0	1.9803000E2	2.0079768E0	2.0035000E2	2.8323628E1	2.0127000E2	1.6383720E1	2.0078000E2	1.0646632E1	2.0029000E2	3.3726485E0	1.9843000E2	6.4751540E-1
2.0015000E2	2.8448774E1	2.0106000E2	1.7467340E1	2.0058000E2	9.9412759E0	2.0009000E2	4.9252117E0	1.9823000E2	2.0104030E0	2.0056000E2	2.8430418E1	2.0147000E2	1.6315174E1	2.0099000E2	1.0623623E1	2.0050000E2	3.3247640E0	1.9863000E2	7.2344753E-1
2.0035000E2	2.8474262E1	2.0127000E2	1.7487008E1	2.0078000E2	9.9529394E0	2.0029000E2	4.9311921E0	1.9843000E2	2.0128288E0	2.0076000E2	2.8514498E1	2.0167000E2	1.6259976E1	2.0120000E2	1.0605200E1	2.0070000E2	3.2648770E0	1.9883000E2	7.5679296E-1
2.0056000E2	2.8500996E1	2.0147000E2	1.7505729E1	2.0099000E2	9.9651816E0	2.0050000E2	4.9374701E0	1.9863000E2	2.0152541E0	2.0096000E2	2.8571022E1	2.0187000E2	1.6209504E1	2.0140000E2	1.0582698E1	2.0090000E2	3.2058354E0	1.9903000E2	7.7012691E-1
2.0076000E2	2.8526429E1	2.0167000E2	1.7524438E1	2.0120000E2	9.9774193E0	2.0070000E2	4.9434476E0	1.9883000E2	2.0176790E0	2.0116000E2	2.8636824E1	2.0209000E2	1.6157472E1	2.0161000E2	1.0560337E1	2.0110000E2	3.1442590E0	1.9923000E2	8.1187001E-1
2.0096000E2	2.8551835E1	2.0187000E2	1.7543136E1	2.0140000E2	9.9890700E0	2.0090000E2	4.9494238E0	1.9903000E2	2.0201034E0	2.0137000E2	2.8722692E1	2.0228000E2	1.6144136E1	2.0180000E2	1.0534613E1	2.0130000E2	3.0885988E0	1.9943000E2	8.5250668E-1
2.0116000E2	2.8577214E1	2.0209000E2	1.7563692E1	2.0161000E2	1.0001299E1	2.0110000E2	4.9553985E0	1.9923000E2	2.0225275E0	2.0157000E2	2.8788022E1	2.0248000E2	1.6177700E1	2.0200000E2	1.0509771E1	2.0151000E2	3.0576070E0	1.9963000E2	8.9726831E-1
2.0137000E2	2.8603833E1	2.0228000E2	1.7581433E1	2.0180000E2	1.0012359E1	2.0130000E2	4.9613717E0	1.9943000E2	2.0249511E0	2.0177000E2	2.8853518E1	2.0269000E2	1.6236579E1	2.0221000E2	1.0460596E1	2.0171000E2	3.0813388E0	1.9984000E2	8.8961120E-1
2.0157000E2	2.8629157E1	2.0248000E2	1.7600098E1	2.0200000E2	1.0023997E1	2.0151000E2	4.9676422E0	1.9963000E2	2.0273742E0	2.0197000E2	2.8932524E1	2.0289000E2	1.6318362E1	2.0241000E2	1.0393112E1	2.0191000E2	3.0949122E0	2.0004000E2	8.9804786E-1
2.0177000E2	2.8654454E1	2.0269000E2	1.7619684E1	2.0221000E2	1.0036213E1	2.0171000E2	4.9736125E0	1.9984000E2	2.0299181E0	2.0218000E2	2.8998525E1	2.0309000E2	1.6430968E1	2.0261000E2	1.0347857E1	2.0212000E2	3.1205047E0	2.0024000E2	8.8245627E-1
2.0197000E2	2.8679724E1	2.0289000E2	1.7638326E1	2.0241000E2	1.0047843E1	2.0191000E2	4.9795815E0	2.0004000E2	2.0323403E0	2.0239000E2	2.9038932E1	2.0329000E2	1.6528972E1	2.0281000E2	1.0304907E1	2.0232000E2	3.1588111E0	2.0044000E2	8.8955295E-1
2.0218000E2	2.8706228E1	2.0309000E2	1.7656957E1	2.0261000E2	1.0059468E1	2.0212000E2	4.9858474E0	2.0024000E2	2.0347622E0	2.0259000E2	2.9085909E1	2.0350000E2	1.6645632E1	2.0301000E2	1.0251278E1	2.0252000E2	3.2226960E0	2.0064000E2	8.6612340E-1
2.0239000E2	2.8732703E1	2.0329000E2	1.7675577E1	2.0281000E2	1.0071090E1	2.0232000E2	4.9918134E0	2.0044000E2	2.0371836E0	2.0279000E2	2.9085893E1	2.0370000E2	1.6775705E1	2.0321000E2	1.0209746E1	2.0272000E2	3.2908846E0	2.0084000E2	8.6296252E-1
2.0259000E2	2.8757890E1	2.0350000E2	1.7695116E1	2.0301000E2	1.0082707E1	2.0252000E2	4.9977780E0	2.0064000E2	2.0396045E0	2.0300000E2	2.9071540E1	2.0390000E2	1.6929953E1	2.0342000E2	1.0177518E1	2.0292000E2	3.3712052E0	2.0104000E2	8.7412239E-1
2.0279000E2	2.8783050E1	2.0370000E2	1.7713713E1	2.0321000E2	1.0094320E1	2.0272000E2	5.0037412E0	2.0084000E2	2.0420251E0	2.0320000E2	2.9017803E1	2.0410000E2	1.7066437E1	2.0362000E2	1.0142621E1	2.0313000E2	3.4355892E0	2.0124000E2	8.9342364E-1
2.0300000E2	2.8809440E1	2.0390000E2	1.7732300E1	2.0342000E2	1.0106510E1	2.0292000E2	5.0097030E0	2.0104000E2	2.0444452E0	2.0340000E2	2.8958508E1	2.0431000E2	1.7171354E1	2.0382000E2	1.0126093E1	2.0333000E2	3.4807754E0	2.0144000E2	9.0804945E-1
2.0320000E2	2.8834545E1	2.0410000E2	1.7750875E1	2.0362000E2	1.0118115E1	2.0313000E2	5.0159614E0	2.0124000E2	2.0468648E0	2.0360000E2	2.8933300E1	2.0451000E2	1.7291695E1	2.0403000E2	1.0106865E1	2.0353000E2	3.5186948E0	2.0164000E2	8.8985002E-1
2.0340000E2	2.8859624E1	2.0431000E2	1.7770368E1	2.0382000E2	1.0129715E1	2.0333000E2	5.0219202E0	2.0144000E2	2.0492841E0	2.0380000E2	2.8905799E1	2.0472000E2	1.7395991E1	2.0423000E2	1.0131667E1	2.0373000E2	3.5240307E0	2.0184000E2	8.9665923E-1
2.0360000E2	2.8884676E1	2.0451000E2	1.7788920E1	2.0403000E2	1.0141891E1	2.0353000E2	5.0278777E0	2.0164000E2	2.0517029E0	2.0401000E2	2.8862189E1	2.0492000E2	1.7462853E1	2.0443000E2	1.0141638E1	2.0394000E2	3.5250134E0	2.0205000E2	8.9382337E-1
2.0380000E2	2.8909701E1	2.0472000E2	1.7808389E1	2.0423000E2	1.0153484E1	2.0373000E2	5.0338337E0	2.0184000E2	2.0541212E0	2.0422000E2	2.8797596E1	2.0512000E2	1.7501227E1	2.0463000E2	1.0137927E1	2.0414000E2	3.4874689E0	2.0224000E2	9.0119263E-1
2.0401000E2	2.8935949E1	2.0492000E2	1.7826920E1	2.0443000E2	1.0165072E1	2.0394000E2	5.0400861E0	2.0205000E2	2.0566601E0	2.0442000E2	2.8727613E1	2.0532000E2	1.7547011E1	2.0483000E2	1.0145005E1	2.0434000E2	3.4817894E0	2.0244000E2	8.6208327E-1
2.0422000E2	2.8962168E1	2.0512000E2	1.7845439E1	2.0463000E2	1.0176656E1	2.0414000E2	5.0460392E0	2.0224000E2	2.0589567E0	2.0462000E2	2.8633749E1	2.0553000E2	1.7566057E1	2.0503000E2	1.0167835E1	2.0454000E2	3.4856780E0	2.0264000E2	8.1708224E-1
2.0442000E2	2.8987111E1	2.0532000E2	1.7863948E1	2.0483000E2	1.0188235E1	2.0434000E2	5.0519909E0	2.0244000E2	2.0613737E0	2.0482000E2	2.8565410E1	2.0573000E2	1.7561123E1	2.0524000E2	1.0195821E1	2.0475000E2	3.5040801E0	2.0284000E2	7.6406475E-1
2.0462000E2	2.9012028E1	2.0553000E2	1.7883370E1	2.0503000E2	1.0199811E1	2.0454000E2	5.0579412E0	2.0264000E2	2.0637904E0	2.0502000E2	2.8492703E1	2.0593000E2	1.7520012E1	2.0544000E2	1.0216314E1	2.0494000E2	3.4946122E0	2.0304000E2	7.1894637E-1
2.0482000E2	2.9036918E1	2.0573000E2	1.7901856E1	2.0524000E2	1.0211961E1	2.0475000E2	5.0641875E0	2.0284000E2	2.0662066E0	2.0524000E2	2.8436870E1	2.0614000E2	1.7498125E1	2.0564000E2	1.0224963E1	2.0515000E2	3.4686135E0	2.0324000E2	6.4923284E-1
2.0502000E2	2.9061781E1	2.0593000E2	1.7920331E1	2.0544000E2	1.0223528E1	2.0494000E2	5.0698376E0	2.0304000E2	2.0686224E0	2.0544000E2	2.8381296E1	2.0634000E2	1.7480123E1	2.0584000E2	1.0241675E1	2.0535000E2	3.4685443E0	2.0345000E2	5.6398905E-1
2.0524000E2	2.9089101E1	2.0614000E2	1.7939718E1	2.0564000E2	1.0235092E1	2.0515000E2	5.0760809E0	2.0324000E2	2.0710377E0	2.0565000E2	2.8310585E1	2.0654000E2	1.7423298E1	2.0604000E2	1.0281887E1	2.0555000E2	3.4657072E0	2.0365000E2	4.9190789E-1
2.0544000E2	2.9113909E1	2.0634000E2	1.7958171E1	2.0584000E2	1.0246651E1	2.0535000E2	5.0820255E0	2.0345000E2	2.0735734E0	2.0585000E2	2.8291737E1	2.0675000E2	1.7374587E1	2.0624000E2	1.0289762E1	2.0575000E2	3.4613274E0	2.0385000E2	4.2780911E-1
2.0565000E2	2.9139929E1	2.0654000E2	1.7976613E1	2.0604000E2	1.0258206E1	2.0555000E2	5.0879687E0	2.0365000E2	2.0759878E0	2.0605000E2	2.8309125E1	2.0695000E2	1.7349639E1	2.0644000E2	1.0298841E1	2.0596000E2	3.4379672E0	2.0405000E2	4.0093414E-1
2.0585000E2	2.9164683E1	2.0675000E2	1.7995965E1	2.0624000E2	1.0269756E1	2.0575000E2	5.0939104E0	2.0385000E2	2.0784018E0	2.0625000E2	2.8300333E1	2.0715000E2	1.7292481E1	2.0665000E2	1.0316198E1	2.0615000E2	3.4622731E0	2.0425000E2	3.6234314E-1
2.0605000E2	2.9189411E1	2.0695000E2	1.8014384E1	2.0644000E2	1.0281303E1	2.0596000E2	5.1001477E0	2.0405000E2	2.0808154E0	2.0646000E2	2.8289317E1	2.0735000E2	1.7206973E1	2.0685000E2	1.0325995E1	2.0636000E2	3.4613991E0	2.0445000E2	3.6749923E-1
2.0625000E2	2.9214113E1	2.0715000E2	1.8032793E1	2.0665000E2	1.0293423E1	2.0615000E2	5.1057897E0	2.0425000E2	2.0832286E0	2.0666000E2	2.8285555E1	2.0756000E2	1.7171059E1	2.0706000E2	1.0323677E1	2.0656000E2	3.4592567E0	2.0465000E2	3.6356299E-1
2.0646000E2	2.9240021E1	2.0735000E2	1.8051191E1	2.0685000E2	1.0304961E1	2.0636000E2	5.1120240E0	2.0445000E2	2.0856413E0	2.0687000E2	2.8221359E1	2.0776000E2	1.7145485E1	2.0728000E2	1.0317283E1	2.0676000E2	3.4658388E0	2.0488000E2	3.5920452E-1
2.0666000E2	2.9264669E1	2.0756000E2	1.8070497E1	2.0706000E2	1.0317072E1	2.0656000E2	5.1179600E0	2.0465000E2	2.0880536E0	2.0707000E2	2.8190332E1	2.0797000E2	1.7119829E1	2.0749000E2	1.0302939E1	2.0696000E2	3.4950971E0	2.0511000E2	3.5112826E-1
2.0687000E2	2.9290521E1	2.0776000E2	1.8088872E1	2.0728000E2	1.0329754E1	2.0676000E2	5.1238947E0	2.0488000E2	2.0908272E0	2.0727000E2	2.8148634E1	2.0817000E2	1.7065398E1	2.0768000E2	1.0286669E1	2.0716000E2	3.5412002E0	2.0532000E2	3.4934662E-1
2.0707000E2	2.9315116E1	2.0797000E2	1.8108155E1	2.0749000E2	1.0341856E1	2.0696000E2	5.1298279E0	2.0511000E2	2.0936002E0	2.0747000E2	2.8125681E1	2.0837000E2	1.7032430E1	2.0789000E2	1.0286627E1	2.0737000E2	3.5720796E0	2.0553000E2	3.3663454E-1
2.0727000E2	2.9339684E1	2.0817000E2	1.8126508E1	2.0768000E2	1.0352801E1	2.0716000E2	5.1357597E0	2.0532000E2	2.0961317E0	2.0767000E2	2.8096409E1	2.0857000E2	1.7003964E1	2.0809000E2	1.0264012E1	2.0757000E2	3.5978511E0	2.0573000E2	3.3432876E-1
2.0747000E2	2.9364226E1	2.0837000E2	1.8144850E1	2.0789000E2	1.0364894E1	2.0737000E2	5.1419865E0	2.0553000E2	2.0986626E0	2.0788000E2	2.8033590E1	2.0877000E2	1.6966006E1	2.0829000E2	1.0293821E1	2.0777000E2	3.6171780E0	2.0593000E2	3.1731074E-1
2.0767000E2	2.9388742E1	2.0857000E2	1.8163181E1	2.0809000E2	1.0376407E1	2.0757000E2	5.1479154E0	2.0573000E2	2.1010725E0	2.0809000E2	2.7952444E1	2.0897000E2	1.6928058E1	2.0849000E2	1.0291320E1	2.0798000E2	3.6527994E0	2.0613000E2	2.9893849E-1
2.0788000E2	2.9414455E1	2.0877000E2	1.8181502E1	2.0829000E2	1.0387915E1	2.0777000E2	5.1538429E0	2.0593000E2	2.1034821E0	2.0829000E2	2.7898020E1	2.0918000E2	1.6926627E1	2.0869000E2	1.0293525E1	2.0818000E2	3.6753486E0	2.0637000E2	2.6382495E-1
2.0809000E2	2.9440140E1	2.0897000E2	1.8199812E1	2.0849000E2	1.0399420E1	2.0798000E2	5.1600653E0	2.0613000E2	2.1058912E0	2.0849000E2	2.7858071E1	2.0938000E2	1.6927588E1	2.0889000E2	1.0308532E1	2.0838000E2	3.7276662E0	2.0658000E2	2.1241300E-1
2.0829000E2	2.9464576E1	2.0918000E2	1.8219025E1	2.0869000E2	1.0410921E1	2.0818000E2	5.1659899E0	2.0637000E2	2.1087815E0	2.0869000E2	2.7840800E1	2.0958000E2	1.6891158E1	2.0909000E2	1.0322958E1	2.0858000E2	3.7644330E0	2.0681000E2	1.9478904E-1
2.0849000E2	2.9488985E1	2.0938000E2	1.8237313E1	2.0889000E2	1.0422417E1	2.0838000E2	5.1719130E0	2.0658000E2	2.1113101E0	2.0890000E2	2.7892345E1	2.0979000E2	1.6827662E1	2.0933000E2	1.0342135E1	2.0878000E2	3.7824673E0	2.0704000E2	2.1598913E-1
2.0869000E2	2.9513368E1	2.0958000E2	1.8255590E1	2.0909000E2	1.0433910E1	2.0858000E2	5.1778348E0	2.0681000E2	2.1140789E0	2.0910000E2	2.7931500E1	2.0999000E2	1.6814688E1	2.0952000E2	1.0370148E1	2.0898000E2	3.7877850E0	2.0725000E2	2.3084275E-1
2.0890000E2	2.9538943E1	2.0979000E2	1.8274769E1	2.0933000E2	1.0447695E1	2.0878000E2	5.1837552E0	2.0704000E2	2.1168472E0	2.0930000E2	2.8001292E1	2.1019000E2	1.6840335E1	2.0972000E2	1.0406761E1	2.0918000E2	3.8122476E0	2.0745000E2	2.3823532E-1
2.0910000E2	2.9563273E1	2.0999000E2	1.8293023E1	2.0952000E2	1.0458604E1	2.0898000E2	5.1896742E0	2.0725000E2	2.1193742E0	2.0951000E2	2.8058383E1	2.1039000E2	1.6846798E1	2.0993000E2	1.0427869E1	2.0939000E2	3.8394595E0	2.0765000E2	2.5326430E-1
2.0930000E2	2.9587578E1	2.1019000E2	1.8311267E1	2.0972000E2	1.0470084E1	2.0918000E2	5.1955917E0	2.0745000E2	2.1217805E0	2.0971000E2	2.8098894E1	2.1060000E2	1.6862231E1	2.1017000E2	1.0465042E1	2.0959000E2	3.8430026E0	2.0785000E2	2.5372188E-1
2.0951000E2	2.9613069E1	2.1039000E2	1.8329500E1	2.0993000E2	1.0482133E1	2.0939000E2	5.2018036E0	2.0765000E2	2.1241863E0	2.0991000E2	2.8137636E1	2.1080000E2	1.6883748E1	2.1042000E2	1.0439918E1	2.0980000E2	3.8785684E0	2.0805000E2	2.6097005E-1
2.0971000E2	2.9637321E1	2.1060000E2	1.8348633E1	2.1017000E2	1.0495898E1	2.0959000E2	5.2077183E0	2.0785000E2	2.1265917E0	2.1012000E2	2.8156588E1	2.1100000E2	1.6914745E1	2.1063000E2	1.0495817E1	2.0999000E2	3.9212467E0	2.0825000E2	2.1033484E-1
2.0991000E2	2.9661547E1	2.1080000E2	1.8366844E1	2.1042000E2	1.0510230E1	2.0980000E2	5.2139272E0	2.0805000E2	2.1289967E0	2.1032000E2	2.8162935E1	2.1120000E2	1.6947420E1	2.1083000E2	1.0529286E1	2.1020000E2	3.9398262E0	2.0845000E2	1.5940533E-1
2.1012000E2	2.9686956E1	2.1100000E2	1.8385045E1	2.1063000E2	1.0522264E1	2.0999000E2	5.2195434E0	2.0825000E2	2.1314012E0	2.1052000E2	2.8181465E1	2.1141000E2	1.7001636E1	2.1104000E2	1.0557855E1	2.1039000E2	3.9131773E0	2.0865000E2	9.5331634E-2
2.1032000E2	2.9711129E1	2.1120000E2	1.8403234E1	2.1083000E2	1.0533721E1	2.1020000E2	5.2257494E0	2.0845000E2	2.1338053E0	2.1072000E2	2.8170959E1	2.1161000E2	1.7080128E1	2.1124000E2	1.0590765E1	2.1060000E2	3.8886105E0	2.0885000E2	9.5139070E-3
2.1052000E2	2.9735276E1	2.1141000E2	1.8422321E1	2.1104000E2	1.0545746E1	2.1039000E2	5.2313629E0	2.0865000E2	2.1362090E0	2.1093000E2	2.8147849E1	2.1181000E2	1.7197590E1	2.1146000E2	1.0618518E1	2.1080000E2	3.8927498E0	2.0906000E2	-0.0848113
2.1072000E2	2.9759398E1	2.1161000E2	1.8440489E1	2.1124000E2	1.0557195E1	2.1060000E2	5.2375659E0	2.0885000E2	2.1386122E0	2.1113000E2	2.8167552E1	2.1202000E2	1.7288365E1	2.1170000E2	1.0679332E1	2.1100000E2	3.8747219E0	2.0925000E2	-0.159557
2.1093000E2	2.9784698E1	2.1181000E2	1.8458645E1	2.1146000E2	1.0569784E1	2.1080000E2	5.2434721E0	2.0906000E2	2.1411352E0	2.1133000E2	2.8222222E1	2.1222000E2	1.7359852E1	2.1190000E2	1.0735247E1	2.1121000E2	3.8469066E0	2.0945000E2	-0.233231
2.1113000E2	2.9808767E1	2.1202000E2	1.8477698E1	2.1170000E2	1.0583511E1	2.1100000E2	5.2493768E0	2.0925000E2	2.1434174E0	2.1154000E2	2.8307947E1	2.1242000E2	1.7442490E1	2.1210000E2	1.0780806E1	2.1141000E2	3.8259968E0	2.0965000E2	-0.30482
2.1133000E2	2.9832811E1	2.1222000E2	1.8495833E1	2.1190000E2	1.0594946E1	2.1121000E2	5.2555753E0	2.0945000E2	2.1458194E0	2.1174000E2	2.8415252E1	2.1262000E2	1.7502987E1	2.1230000E2	1.0794100E1	2.1161000E2	3.8531883E0	2.0986000E2	-0.361217
2.1154000E2	2.9858029E1	2.1242000E2	1.8513957E1	2.1210000E2	1.0606377E1	2.1141000E2	5.2614772E0	2.0965000E2	2.1482209E0	2.1195000E2	2.8546482E1	2.1283000E2	1.7593188E1	2.1250000E2	1.0841027E1	2.1181000E2	3.8716358E0	2.1006000E2	-0.418768
2.1174000E2	2.9882021E1	2.1262000E2	1.8532070E1	2.1230000E2	1.0617804E1	2.1161000E2	5.2673777E0	2.0986000E2	2.1507420E0	2.1214000E2	2.8668509E1	2.1303000E2	1.7645521E1	2.1271000E2	1.0832480E1	2.1201000E2	3.8735237E0	2.1025000E2	-0.429516
2.1195000E2	2.9907184E1	2.1283000E2	1.8551077E1	2.1250000E2	1.0629227E1	2.1181000E2	5.2732767E0	2.1006000E2	2.1531427E0	2.1235000E2	2.8813021E1	2.1324000E2	1.7719865E1	2.1291000E2	1.0840459E1	2.1222000E2	3.8983415E0	2.1046000E2	-0.447161
2.1214000E2	2.9929927E1	2.1303000E2	1.8569168E1	2.1271000E2	1.0641217E1	2.1201000E2	5.2791744E0	2.1025000E2	2.1554229E0	2.1255000E2	2.8971310E1	2.1344000E2	1.7764626E1	2.1311000E2	1.0842510E1	2.1242000E2	3.9460147E0	2.1066000E2	-0.437757
2.1235000E2	2.9955037E1	2.1324000E2	1.8588153E1	2.1291000E2	1.0652631E1	2.1222000E2	5.2853655E0	2.1046000E2	2.1579427E0	2.1275000E2	2.9174036E1	2.1364000E2	1.7788087E1	2.1331000E2	1.0854933E1	2.1262000E2	4.0154717E0	2.1086000E2	-0.415465
2.1255000E2	2.9978925E1	2.1344000E2	1.8606222E1	2.1311000E2	1.0664042E1	2.1242000E2	5.2912603E0	2.1066000E2	2.1603421E0	2.1296000E2	2.9396941E1	2.1384000E2	1.7802846E1	2.1351000E2	1.0866374E1	2.1282000E2	4.0735295E0	2.1107000E2	-0.433574
2.1275000E2	3.0002788E1	2.1364000E2	1.8624281E1	2.1331000E2	1.0675448E1	2.1262000E2	5.2971536E0	2.1086000E2	2.1627410E0	2.1316000E2	2.9570123E1	2.1405000E2	1.7858148E1	2.1372000E2	1.0839925E1	2.1303000E2	4.1607901E0	2.1126000E2	-0.475016
2.1296000E2	3.0027816E1	2.1384000E2	1.8642329E1	2.1351000E2	1.0686851E1	2.1282000E2	5.3030456E0	2.1107000E2	2.1652594E0	2.1336000E2	2.9686250E1	2.1425000E2	1.7901241E1	2.1392000E2	1.0807837E1	2.1322000E2	4.2591470E0	2.1146000E2	-0.529911
2.1316000E2	3.0051627E1	2.1405000E2	1.8661267E1	2.1372000E2	1.0698819E1	2.1303000E2	5.3092307E0	2.1126000E2	2.1675376E0	2.1357000E2	2.9785953E1	2.1445000E2	1.7939984E1	2.1412000E2	1.0769079E1	2.1343000E2	4.3826142E0	2.1166000E2	-0.561936
2.1336000E2	3.0075413E1	2.1425000E2	1.8679294E1	2.1392000E2	1.0710213E1	2.1322000E2	5.3148254E0	2.1146000E2	2.1699352E0	2.1377000E2	2.9868188E1	2.1466000E2	1.7988611E1	2.1432000E2	1.0745912E1	2.1363000E2	4.4736628E0	2.1187000E2	-0.59868
2.1357000E2	3.0100361E1	2.1445000E2	1.8697309E1	2.1412000E2	1.0721603E1	2.1343000E2	5.3210075E0	2.1166000E2	2.1723324E0	2.1398000E2	2.9989250E1	2.1486000E2	1.8009928E1	2.1452000E2	1.0675617E1	2.1383000E2	4.5681665E0	2.1207000E2	-0.62178
2.1377000E2	3.0124094E1	2.1466000E2	1.8716214E1	2.1432000E2	1.0732989E1	2.1363000E2	5.3268939E0	2.1187000E2	2.1748490E0	2.1418000E2	3.0120500E1	2.1506000E2	1.8039855E1	2.1472000E2	1.0628616E1	2.1403000E2	4.6522335E0	2.1227000E2	-0.644353
2.1398000E2	3.0148988E1	2.1486000E2	1.8734207E1	2.1452000E2	1.0744371E1	2.1383000E2	5.3327788E0	2.1207000E2	2.1772453E0	2.1438000E2	3.0216445E1	2.1527000E2	1.8045686E1	2.1493000E2	1.0535749E1	2.1424000E2	4.7345020E0	2.1247000E2	-0.633667
2.1418000E2	3.0172670E1	2.1506000E2	1.8752190E1	2.1472000E2	1.0755749E1	2.1403000E2	5.3386623E0	2.1227000E2	2.1796412E0	2.1459000E2	3.0318656E1	2.1547000E2	1.8041457E1	2.1512000E2	1.0430509E1	2.1444000E2	4.7995377E0	2.1267000E2	-0.634708
2.1438000E2	3.0196327E1	2.1527000E2	1.8771061E1	2.1493000E2	1.0767691E1	2.1424000E2	5.3448385E0	2.1247000E2	2.1820367E0	2.1479000E2	3.0400530E1	2.1567000E2	1.8052109E1	2.1532000E2	1.0308171E1	2.1464000E2	4.8618291E0	2.1287000E2	-0.62911
2.1459000E2	3.0221140E1	2.1547000E2	1.8789022E1	2.1512000E2	1.0778492E1	2.1444000E2	5.3507191E0	2.1267000E2	2.1844318E0	2.1499000E2	3.0490533E1	2.1588000E2	1.8044754E1	2.1552000E2	1.0188189E1	2.1484000E2	4.9080005E0	2.1307000E2	-0.614449
2.1479000E2	3.0244745E1	2.1567000E2	1.8806973E1	2.1532000E2	1.0789858E1	2.1464000E2	5.3565984E0	2.1287000E2	2.1868264E0	2.1519000E2	3.0609443E1	2.1608000E2	1.7954967E1	2.1573000E2	1.0108237E1	2.1504000E2	4.9325117E0	2.1328000E2	-0.562271
2.1499000E2	3.0268326E1	2.1588000E2	1.8825809E1	2.1552000E2	1.0801220E1	2.1484000E2	5.3624762E0	2.1307000E2	2.1892206E0	2.1540000E2	3.0730383E1	2.1628000E2	1.7861872E1	2.1593000E2	1.0042694E1	2.1525000E2	4.9556736E0	2.1348000E2	-0.500762
2.1519000E2	3.0291881E1	2.1608000E2	1.8843738E1	2.1573000E2	1.0813145E1	2.1504000E2	5.3683527E0	2.1328000E2	2.1917340E0	2.1560000E2	3.0822658E1	2.1649000E2	1.7748519E1	2.1613000E2	9.9913797E0	2.1545000E2	4.9594561E0	2.1367000E2	-0.473242
2.1540000E2	3.0316587E1	2.1628000E2	1.8861656E1	2.1593000E2	1.0824498E1	2.1525000E2	5.3745214E0	2.1348000E2	2.1941273E0	2.1580000E2	3.0908114E1	2.1669000E2	1.7668290E1	2.1634000E2	9.9646693E0	2.1565000E2	4.9726399E0	2.1387000E2	-0.455292
2.1560000E2	3.0340091E1	2.1649000E2	1.8880459E1	2.1613000E2	1.0835848E1	2.1545000E2	5.3803950E0	2.1367000E2	2.1964006E0	2.1601000E2	3.0958333E1	2.1689000E2	1.7574701E1	2.1654000E2	9.9563039E0	2.1585000E2	4.9469989E0	2.1407000E2	-0.444856
2.1580000E2	3.0363570E1	2.1669000E2	1.8898355E1	2.1634000E2	1.0847760E1	2.1565000E2	5.3862672E0	2.1387000E2	2.1987930E0	2.1621000E2	3.0975799E1	2.1709000E2	1.7464768E1	2.1674000E2	9.9255543E0	2.1605000E2	4.9273475E0	2.1427000E2	-0.454245
2.1601000E2	3.0388196E1	2.1689000E2	1.8916241E1	2.1654000E2	1.0859101E1	2.1585000E2	5.3921380E0	2.1407000E2	2.2011851E0	2.1641000E2	3.0996163E1	2.1729000E2	1.7393260E1	2.1694000E2	9.9291798E0	2.1626000E2	4.9081437E0	2.1447000E2	-0.476815
2.1621000E2	3.0411624E1	2.1709000E2	1.8934116E1	2.1674000E2	1.0870438E1	2.1605000E2	5.3980074E0	2.1427000E2	2.2035767E0	2.1661000E2	3.1044481E1	2.1750000E2	1.7346218E1	2.1714000E2	9.9517813E0	2.1646000E2	4.8956735E0	2.1468000E2	-0.505565
2.1641000E2	3.0435028E1	2.1729000E2	1.8951981E1	2.1694000E2	1.0881771E1	2.1626000E2	5.4041688E0	2.1447000E2	2.2059679E0	2.1682000E2	3.1047111E1	2.1770000E2	1.7331975E1	2.1734000E2	9.9817738E0	2.1666000E2	4.8819618E0	2.1488000E2	-0.541493
2.1661000E2	3.0458406E1	2.1750000E2	1.8970728E1	2.1714000E2	1.0893100E1	2.1646000E2	5.4100353E0	2.1468000E2	2.2084782E0	2.1702000E2	3.1046273E1	2.1790000E2	1.7359061E1	2.1754000E2	9.9864895E0	2.1685000E2	4.8413769E0	2.1508000E2	-0.565321
2.1682000E2	3.0482926E1	2.1770000E2	1.8988571E1	2.1734000E2	1.0904425E1	2.1666000E2	5.4159004E0	2.1488000E2	2.2108685E0	2.1723000E2	3.1030497E1	2.1811000E2	1.7439250E1	2.1774000E2	9.9813825E0	2.1706000E2	4.8382667E0	2.1528000E2	-0.600066
2.1702000E2	3.0506254E1	2.1790000E2	1.9006403E1	2.1754000E2	1.0915746E1	2.1685000E2	5.4214710E0	2.1508000E2	2.2132584E0	2.1743000E2	3.1026791E1	2.1831000E2	1.7517712E1	2.1794000E2	9.9894922E0	2.1726000E2	4.7908862E0	2.1548000E2	-0.644856
2.1723000E2	3.0530721E1	2.1811000E2	1.9025116E1	2.1774000E2	1.0927063E1	2.1706000E2	5.4276265E0	2.1528000E2	2.2156479E0	2.1763000E2	3.1048072E1	2.1852000E2	1.7638261E1	2.1814000E2	1.0007055E1	2.1746000E2	4.7310631E0	2.1568000E2	-0.668747
2.1743000E2	3.0553997E1	2.1831000E2	1.9042927E1	2.1794000E2	1.0938376E1	2.1726000E2	5.4334875E0	2.1548000E2	2.2180369E0	2.1783000E2	3.1092232E1	2.1872000E2	1.7714440E1	2.1835000E2	1.0032256E1	2.1766000E2	4.6499544E0	2.1590000E2	-0.689969
2.1763000E2	3.0577249E1	2.1852000E2	1.9061617E1	2.1814000E2	1.0949685E1	2.1746000E2	5.4393470E0	2.1568000E2	2.2204255E0	2.1804000E2	3.1141942E1	2.1892000E2	1.7822931E1	2.1855000E2	1.0079762E1	2.1786000E2	4.6221316E0	2.1609000E2	-0.686824
2.1783000E2	3.0600476E1	2.1872000E2	1.9079407E1	2.1835000E2	1.0961555E1	2.1766000E2	5.4452052E0	2.1590000E2	2.2230525E0	2.1824000E2	3.1196208E1	2.1913000E2	1.7955544E1	2.1875000E2	1.0159850E1	2.1807000E2	4.6044812E0	2.1629000E2	-0.672929
2.1804000E2	3.0624838E1	2.1892000E2	1.9097185E1	2.1855000E2	1.0972856E1	2.1786000E2	5.4510620E0	2.1609000E2	2.2253208E0	2.1844000E2	3.1257097E1	2.1933000E2	1.8103351E1	2.1895000E2	1.0255304E1	2.1827000E2	4.5910530E0	2.1649000E2	-0.641216
2.1824000E2	3.0648015E1	2.1913000E2	1.9115842E1	2.1875000E2	1.0984152E1	2.1807000E2	5.4572101E0	2.1629000E2	2.2277081E0	2.1865000E2	3.1296274E1	2.1953000E2	1.8249839E1	2.1915000E2	1.0385365E1	2.1847000E2	4.5618411E0	2.1669000E2	-0.612953
2.1844000E2	3.0671167E1	2.1933000E2	1.9133599E1	2.1895000E2	1.0995445E1	2.1827000E2	5.4630640E0	2.1649000E2	2.2300950E0	2.1885000E2	3.1371999E1	2.1973000E2	1.8367934E1	2.1935000E2	1.0507423E1	2.1867000E2	4.5357665E0	2.1691000E2	-0.577328
2.1865000E2	3.0695450E1	2.1953000E2	1.9151346E1	2.1915000E2	1.1006733E1	2.1847000E2	5.4689165E0	2.1669000E2	2.2324814E0	2.1905000E2	3.1405177E1	2.1994000E2	1.8470389E1	2.1955000E2	1.0643323E1	2.1887000E2	4.5301878E0	2.1709000E2	-0.538946
2.1885000E2	3.0718551E1	2.1973000E2	1.9169082E1	2.1935000E2	1.1018018E1	2.1867000E2	5.4747676E0	2.1691000E2	2.2351060E0	2.1925000E2	3.1481557E1	2.2014000E2	1.8556619E1	2.1976000E2	1.0793046E1	2.1908000E2	4.4889854E0	2.1730000E2	-0.509285
2.1905000E2	3.0741628E1	2.1994000E2	1.9187694E1	2.1955000E2	1.1029298E1	2.1887000E2	5.4806174E0	2.1709000E2	2.2372530E0	2.1946000E2	3.1508036E1	2.2035000E2	1.8681825E1	2.1995000E2	1.0887464E1	2.1928000E2	4.4735321E0	2.1750000E2	-0.492636
2.1925000E2	3.0764681E1	2.2014000E2	1.9205409E1	2.1976000E2	1.1041139E1	2.1908000E2	5.4867581E0	2.1730000E2	2.2397574E0	2.1966000E2	3.1533270E1	2.2055000E2	1.8772477E1	2.2016000E2	1.0940936E1	2.1948000E2	4.4672576E0	2.1770000E2	-0.475341
2.1946000E2	3.0788860E1	2.2035000E2	1.9223998E1	2.1995000E2	1.1051847E1	2.1928000E2	5.4926050E0	2.1750000E2	2.2421421E0	2.1986000E2	3.1558406E1	2.2075000E2	1.8917833E1	2.2036000E2	1.0987875E1	2.1969000E2	4.5030245E0	2.1790000E2	-0.426028
2.1966000E2	3.0811862E1	2.2055000E2	1.9241691E1	2.2016000E2	1.1063679E1	2.1948000E2	5.4984505E0	2.1770000E2	2.2445264E0	2.2008000E2	3.1555335E1	2.2095000E2	1.9038642E1	2.2056000E2	1.1021766E1	2.1989000E2	4.4987244E0	2.1810000E2	-0.402745
2.1986000E2	3.0834840E1	2.2075000E2	1.9259374E1	2.2036000E2	1.1074943E1	2.1969000E2	5.5045868E0	2.1790000E2	2.2469103E0	2.2028000E2	3.1577727E1	2.2116000E2	1.9193101E1	2.2076000E2	1.1050857E1	2.2009000E2	4.5059017E0	2.1830000E2	-0.372364
2.2008000E2	3.0860087E1	2.2095000E2	1.9277046E1	2.2056000E2	1.1086204E1	2.1989000E2	5.5104294E0	2.1810000E2	2.2492937E0	2.2049000E2	3.1621142E1	2.2136000E2	1.9325614E1	2.2096000E2	1.1072515E1	2.2029000E2	4.5078097E0	2.1851000E2	-0.351238
2.2028000E2	3.0883014E1	2.2116000E2	1.9295591E1	2.2076000E2	1.1097460E1	2.2009000E2	5.5162707E0	2.1830000E2	2.2516767E0	2.2069000E2	3.1752629E1	2.2156000E2	1.9440317E1	2.2117000E2	1.1071662E1	2.2050000E2	4.5177461E0	2.1871000E2	-0.306696
2.2049000E2	3.0907061E1	2.2136000E2	1.9313242E1	2.2096000E2	1.1108712E1	2.2029000E2	5.5221105E0	2.1851000E2	2.2541784E0	2.2089000E2	3.1852740E1	2.2177000E2	1.9538005E1	2.2136000E2	1.1078537E1	2.2069000E2	4.5155120E0	2.1891000E2	-0.283384
2.2069000E2	3.0929937E1	2.2156000E2	1.9330883E1	2.2117000E2	1.1120523E1	2.2050000E2	5.5282409E0	2.1871000E2	2.2565606E0	2.2110000E2	3.1978287E1	2.2197000E2	1.9618814E1	2.2156000E2	1.1081072E1	2.2090000E2	4.5133621E0	2.1911000E2	-0.261933
2.2089000E2	3.0952790E1	2.2177000E2	1.9349394E1	2.2136000E2	1.1131205E1	2.2069000E2	5.5337861E0	2.1891000E2	2.2589423E0	2.2130000E2	3.2039002E1	2.2217000E2	1.9679999E1	2.2177000E2	1.1070920E1	2.2110000E2	4.5432905E0	2.1931000E2	-0.249735
2.2110000E2	3.0976759E1	2.2197000E2	1.9367013E1	2.2156000E2	1.1142445E1	2.2090000E2	5.5399135E0	2.1911000E2	2.2613236E0	2.2150000E2	3.2124633E1	2.2238000E2	1.9704132E1	2.2197000E2	1.1108059E1	2.2130000E2	4.5528574E0	2.1951000E2	-0.18855
2.2130000E2	3.0999561E1	2.2217000E2	1.9384622E1	2.2177000E2	1.1154243E1	2.2110000E2	5.5457478E0	2.1931000E2	2.2637044E0	2.2171000E2	3.2214954E1	2.2258000E2	1.9759629E1	2.2217000E2	1.1165761E1	2.2151000E2	4.5823328E0	2.1971000E2	-0.112285
2.2150000E2	3.1022340E1	2.2238000E2	1.9403100E1	2.2197000E2	1.1165475E1	2.2130000E2	5.5515806E0	2.1951000E2	2.2660849E0	2.2191000E2	3.2316799E1	2.2279000E2	1.9767261E1	2.2238000E2	1.1219824E1	2.2171000E2	4.5767108E0	2.1991000E2	-0.0289872
2.2171000E2	3.1046231E1	2.2258000E2	1.9420687E1	2.2217000E2	1.1176703E1	2.2151000E2	5.5577037E0	2.1971000E2	2.2684649E0	2.2211000E2	3.2418941E1	2.2299000E2	1.9788759E1	2.2257000E2	1.1244383E1	2.2191000E2	4.5581846E0	2.2011000E2	6.2228084E-2
2.2191000E2	3.1068960E1	2.2279000E2	1.9439143E1	2.2238000E2	1.1188488E1	2.2171000E2	5.5635337E0	2.1991000E2	2.2708444E0	2.2231000E2	3.2501155E1	2.2319000E2	1.9752906E1	2.2278000E2	1.1248060E1	2.2211000E2	4.5056512E0	2.2031000E2	1.4498951E-1
2.2211000E2	3.1091665E1	2.2299000E2	1.9456709E1	2.2257000E2	1.1199147E1	2.2191000E2	5.5693623E0	2.2011000E2	2.2732236E0	2.2252000E2	3.2518574E1	2.2339000E2	1.9703242E1	2.2297000E2	1.1244277E1	2.2232000E2	4.4428003E0	2.2051000E2	2.1565484E-1
2.2231000E2	3.1114345E1	2.2319000E2	1.9474265E1	2.2278000E2	1.1210924E1	2.2211000E2	5.5751895E0	2.2031000E2	2.2756023E0	2.2272000E2	3.2483813E1	2.2360000E2	1.9650890E1	2.2319000E2	1.1225595E1	2.2252000E2	4.3544033E0	2.2071000E2	2.4735508E-1
2.2252000E2	3.1138134E1	2.2339000E2	1.9491810E1	2.2297000E2	1.1221576E1	2.2232000E2	5.5813066E0	2.2051000E2	2.2779806E0	2.2293000E2	3.2443442E1	2.2380000E2	1.9610829E1	2.2340000E2	1.1225117E1	2.2272000E2	4.2455944E0	2.2091000E2	3.0689184E-1
2.2272000E2	3.1160765E1	2.2360000E2	1.9510221E1	2.2319000E2	1.1233904E1	2.2252000E2	5.5871310E0	2.2071000E2	2.2803585E0	2.2312000E2	3.2401433E1	2.2400000E2	1.9597280E1	2.2360000E2	1.1268512E1	2.2292000E2	4.1631649E0	2.2111000E2	3.3859631E-1
2.2293000E2	3.1184502E1	2.2380000E2	1.9527745E1	2.2340000E2	1.1245668E1	2.2272000E2	5.5929540E0	2.2091000E2	2.2827360E0	2.2333000E2	3.2380063E1	2.2421000E2	1.9613687E1	2.2380000E2	1.1295297E1	2.2312000E2	4.0751040E0	2.2131000E2	3.3281538E-1
2.2312000E2	3.1205956E1	2.2400000E2	1.9545259E1	2.2360000E2	1.1256868E1	2.2292000E2	5.5987757E0	2.2111000E2	2.2851130E0	2.2353000E2	3.2346040E1	2.2441000E2	1.9651608E1	2.2400000E2	1.1283069E1	2.2333000E2	4.0419543E0	2.2151000E2	3.0999507E-1
2.2333000E2	3.1229642E1	2.2421000E2	1.9563637E1	2.2380000E2	1.1268063E1	2.2312000E2	5.6045959E0	2.2131000E2	2.2874896E0	2.2373000E2	3.2285137E1	2.2462000E2	1.9665596E1	2.2420000E2	1.1301389E1	2.2353000E2	3.9955793E0	2.2171000E2	2.7966115E-1
2.2353000E2	3.1252176E1	2.2441000E2	1.9581130E1	2.2400000E2	1.1279255E1	2.2333000E2	5.6107057E0	2.2151000E2	2.2898658E0	2.2394000E2	3.2210856E1	2.2482000E2	1.9717215E1	2.2441000E2	1.1307490E1	2.2373000E2	3.9784419E0	2.2192000E2	2.3582381E-1
2.2373000E2	3.1274686E1	2.2462000E2	1.9599486E1	2.2420000E2	1.1290442E1	2.2353000E2	5.6165231E0	2.2171000E2	2.2922415E0	2.2414000E2	3.2114606E1	2.2503000E2	1.9740979E1	2.2460000E2	1.1331868E1	2.2394000E2	3.9556712E0	2.2212000E2	1.9338716E-1
2.2394000E2	3.1298296E1	2.2482000E2	1.9616957E1	2.2441000E2	1.1302185E1	2.2373000E2	5.6223391E0	2.2192000E2	2.2947356E0	2.2434000E2	3.2061968E1	2.2523000E2	1.9761013E1	2.2480000E2	1.1351135E1	2.2414000E2	3.9489159E0	2.2232000E2	1.3890024E-1
2.2414000E2	3.1320757E1	2.2503000E2	1.9635291E1	2.2460000E2	1.1312806E1	2.2394000E2	5.6284444E0	2.2212000E2	2.2971105E0	2.2455000E2	3.2043538E1	2.2544000E2	1.9748042E1	2.2502000E2	1.1375636E1	2.2434000E2	3.9370088E0	2.2252000E2	9.5577887E-2
2.2434000E2	3.1343194E1	2.2523000E2	1.9652741E1	2.2480000E2	1.1323981E1	2.2414000E2	5.6342576E0	2.2232000E2	2.2994849E0	2.2475000E2	3.2030657E1	2.2564000E2	1.9780018E1	2.2522000E2	1.1418791E1	2.2454000E2	3.9407519E0	2.2272000E2	8.7050181E-2
2.2455000E2	3.1366728E1	2.2544000E2	1.9671052E1	2.2502000E2	1.1336270E1	2.2434000E2	5.6400694E0	2.2252000E2	2.3018589E0	2.2495000E2	3.2018134E1	2.2584000E2	1.9810229E1	2.2543000E2	1.1433703E1	2.2474000E2	3.9759087E0	2.2293000E2	5.7615086E-2
2.2475000E2	3.1389116E1	2.2564000E2	1.9688481E1	2.2522000E2	1.1347437E1	2.2454000E2	5.6458798E0	2.2272000E2	2.3042325E0	2.2515000E2	3.1983169E1	2.2605000E2	1.9840211E1	2.2563000E2	1.1416594E1	2.2495000E2	4.0152898E0	2.2313000E2	6.2393635E-2
2.2495000E2	3.1411481E1	2.2584000E2	1.9705900E1	2.2543000E2	1.1359159E1	2.2474000E2	5.6516889E0	2.2293000E2	2.3067244E0	2.2536000E2	3.1941576E1	2.2625000E2	1.9852308E1	2.2583000E2	1.1414881E1	2.2515000E2	4.0483540E0	2.2333000E2	1.1100103E-1
2.2515000E2	3.1433822E1	2.2605000E2	1.9724178E1	2.2563000E2	1.1370318E1	2.2495000E2	5.6577869E0	2.2313000E2	2.3090971E0	2.2556000E2	3.1955180E1	2.2645000E2	1.9889254E1	2.2603000E2	1.1441955E1	2.2534000E2	4.0612244E0	2.2353000E2	1.6762362E-1
2.2536000E2	3.1457254E1	2.2625000E2	1.9741576E1	2.2583000E2	1.1381473E1	2.2515000E2	5.6635931E0	2.2333000E2	2.3114694E0	2.2576000E2	3.1989315E1	2.2666000E2	1.9929450E1	2.2623000E2	1.1424137E1	2.2555000E2	4.0769910E0	2.2373000E2	2.0033312E-1
2.2556000E2	3.1479546E1	2.2645000E2	1.9758963E1	2.2603000E2	1.1392624E1	2.2534000E2	5.6691077E0	2.2353000E2	2.3138413E0	2.2596000E2	3.1985208E1	2.2686000E2	1.9921900E1	2.2644000E2	1.1412869E1	2.2575000E2	4.0848026E0	2.2393000E2	1.9400821E-1
2.2576000E2	3.1501815E1	2.2666000E2	1.9777209E1	2.2623000E2	1.1403772E1	2.2555000E2	5.6752013E0	2.2373000E2	2.3162128E0	2.2617000E2	3.2019460E1	2.2707000E2	1.9929274E1	2.2664000E2	1.1403672E1	2.2595000E2	4.1192903E0	2.2413000E2	1.7053896E-1
2.2596000E2	3.1524059E1	2.2686000E2	1.9794575E1	2.2644000E2	1.1415472E1	2.2575000E2	5.6810034E0	2.2393000E2	2.3185838E0	2.2637000E2	3.2018951E1	2.2727000E2	1.9959942E1	2.2684000E2	1.1432398E1	2.2618000E2	4.1526943E0	2.2433000E2	1.8024461E-1
2.2617000E2	3.1547391E1	2.2707000E2	1.9812798E1	2.2664000E2	1.1426611E1	2.2595000E2	5.6868041E0	2.2413000E2	2.3209544E0	2.2657000E2	3.2021461E1	2.2747000E2	2.0040062E1	2.2704000E2	1.1478159E1	2.2636000E2	4.2056960E0	2.2453000E2	1.6766070E-1
2.2637000E2	3.1569587E1	2.2727000E2	1.9830143E1	2.2684000E2	1.1437746E1	2.2618000E2	5.6934731E0	2.2433000E2	2.3233246E0	2.2677000E2	3.2051769E1	2.2768000E2	2.0107672E1	2.2724000E2	1.1518536E1	2.2658000E2	4.2683476E0	2.2473000E2	1.5190841E-1
2.2657000E2	3.1591760E1	2.2747000E2	1.9847478E1	2.2704000E2	1.1448878E1	2.2636000E2	5.6986911E0	2.2453000E2	2.3256944E0	2.2698000E2	3.2073865E1	2.2787000E2	2.0152377E1	2.2744000E2	1.1582882E1	2.2678000E2	4.3670044E0	2.2493000E2	1.4758907E-1
2.2677000E2	3.1613910E1	2.2768000E2	1.9865669E1	2.2724000E2	1.1460005E1	2.2658000E2	5.7050672E0	2.2473000E2	2.3280637E0	2.2718000E2	3.2129122E1	2.2808000E2	2.0164691E1	2.2765000E2	1.1596293E1	2.2698000E2	4.4718986E0	2.2513000E2	1.4073024E-1
2.2698000E2	3.1637141E1	2.2787000E2	1.9882117E1	2.2744000E2	1.1471128E1	2.2678000E2	5.7108621E0	2.2493000E2	2.3304326E0	2.2738000E2	3.2193606E1	2.2829000E2	2.0181124E1	2.2785000E2	1.1593995E1	2.2719000E2	4.5599239E0	2.2533000E2	1.4154876E-1
2.2718000E2	3.1659242E1	2.2808000E2	1.9900286E1	2.2765000E2	1.1482803E1	2.2698000E2	5.7166557E0	2.2513000E2	2.3328011E0	2.2759000E2	3.2218330E1	2.2849000E2	2.0148951E1	2.2805000E2	1.1610273E1	2.2739000E2	4.6112801E0	2.2553000E2	1.7336518E-1
2.2738000E2	3.1681320E1	2.2829000E2	1.9918444E1	2.2785000E2	1.1493919E1	2.2719000E2	5.7227375E0	2.2533000E2	2.3351692E0	2.2778000E2	3.2243465E1	2.2869000E2	2.0105270E1	2.2825000E2	1.1643235E1	2.2759000E2	4.6434341E0	2.2573000E2	2.1385969E-1
2.2759000E2	3.1704476E1	2.2849000E2	1.9935727E1	2.2805000E2	1.1505030E1	2.2739000E2	5.7285283E0	2.2553000E2	2.3375368E0	2.2799000E2	3.2324303E1	2.2889000E2	2.0086282E1	2.2847000E2	1.1644114E1	2.2779000E2	4.6514980E0	2.2593000E2	2.9263594E-1
2.2778000E2	3.1725405E1	2.2869000E2	1.9952999E1	2.2825000E2	1.1516137E1	2.2759000E2	5.7343176E0	2.2573000E2	2.3399040E0	2.2819000E2	3.2398839E1	2.2910000E2	2.0062075E1	2.2866000E2	1.1680894E1	2.2799000E2	4.6460006E0	2.2613000E2	3.8155434E-1
2.2799000E2	3.1748512E1	2.2889000E2	1.9970261E1	2.2847000E2	1.1528351E1	2.2779000E2	5.7401056E0	2.2593000E2	2.3422708E0	2.2840000E2	3.2519599E1	2.2930000E2	2.0028092E1	2.2886000E2	1.1704109E1	2.2819000E2	4.6465841E0	2.2634000E2	4.4740643E-1
2.2819000E2	3.1770494E1	2.2910000E2	1.9988376E1	2.2866000E2	1.1538895E1	2.2799000E2	5.7458922E0	2.2613000E2	2.3446372E0	2.2860000E2	3.2641268E1	2.2950000E2	2.0006654E1	2.2906000E2	1.1711263E1	2.2840000E2	4.6628391E0	2.2654000E2	5.7463281E-1
2.2840000E2	3.1793551E1	2.2930000E2	2.0005617E1	2.2886000E2	1.1549990E1	2.2819000E2	5.7516775E0	2.2634000E2	2.3471214E0	2.2881000E2	3.2734309E1	2.2971000E2	1.9993280E1	2.2926000E2	1.1730703E1	2.2860000E2	4.7152316E0	2.2674000E2	6.8354443E-1
2.2860000E2	3.1815486E1	2.2950000E2	2.0022848E1	2.2906000E2	1.1561081E1	2.2840000E2	5.7577505E0	2.2654000E2	2.3494869E0	2.2901000E2	3.2812678E1	2.2991000E2	1.9974909E1	2.2946000E2	1.1721176E1	2.2880000E2	4.7342302E0	2.2694000E2	8.0378749E-1
2.2881000E2	3.1838492E1	2.2971000E2	2.0040930E1	2.2926000E2	1.1572169E1	2.2860000E2	5.7635329E0	2.2674000E2	2.3518520E0	2.2921000E2	3.2871753E1	2.3011000E2	1.9961102E1	2.2966000E2	1.1766294E1	2.2900000E2	4.7349795E0	2.2714000E2	9.1873300E-1
2.2901000E2	3.1860380E1	2.2991000E2	2.0058140E1	2.2946000E2	1.1583252E1	2.2880000E2	5.7693140E0	2.2694000E2	2.3542167E0	2.2941000E2	3.2919939E1	2.3031000E2	1.9908170E1	2.2987000E2	1.1815853E1	2.2921000E2	4.7352962E0	2.2734000E2	1.0270036E0
2.2921000E2	3.1882244E1	2.3011000E2	2.0075340E1	2.2966000E2	1.1594332E1	2.2900000E2	5.7750937E0	2.2714000E2	2.3565809E0	2.2962000E2	3.2953400E1	2.3051000E2	1.9887840E1	2.3006000E2	1.1860354E1	2.2940000E2	4.7607758E0	2.2753000E2	1.1009948E0
2.2941000E2	3.1904084E1	2.3031000E2	2.0092530E1	2.2987000E2	1.1605961E1	2.2921000E2	5.7811608E0	2.2734000E2	2.3589447E0	2.2982000E2	3.2955937E1	2.3072000E2	1.9855894E1	2.3027000E2	1.1898423E1	2.2961000E2	4.7778039E0	2.2773000E2	1.2021943E0
2.2962000E2	3.1926992E1	2.3051000E2	2.0109710E1	2.3006000E2	1.1616479E1	2.2940000E2	5.7866489E0	2.2753000E2	2.3611899E0	2.3003000E2	3.2929700E1	2.3092000E2	1.9833835E1	2.3047000E2	1.1987480E1	2.2981000E2	4.8050314E0	2.2794000E2	1.3158823E0
2.2982000E2	3.1948785E1	2.3072000E2	2.0127737E1	2.3027000E2	1.1628100E1	2.2961000E2	5.7927132E0	2.2773000E2	2.3635529E0	2.3023000E2	3.2943281E1	2.3113000E2	1.9841317E1	2.3067000E2	1.2037923E1	2.3001000E2	4.8462284E0	2.2814000E2	1.4513802E0
2.3003000E2	3.1971643E1	2.3092000E2	2.0144896E1	2.3047000E2	1.1639163E1	2.2981000E2	5.7984873E0	2.2794000E2	2.3660336E0	2.3043000E2	3.2877330E1	2.3133000E2	1.9868211E1	2.3087000E2	1.2068550E1	2.3021000E2	4.9082004E0	2.2834000E2	1.5577322E0
2.3023000E2	3.1993389E1	2.3113000E2	2.0162902E1	2.3067000E2	1.1650223E1	2.3001000E2	5.8042600E0	2.2814000E2	2.3683957E0	2.3063000E2	3.2813336E1	2.3152000E2	1.9879149E1	2.3107000E2	1.2103525E1	2.3041000E2	4.9569112E0	2.2854000E2	1.5922029E0
2.3043000E2	3.2015111E1	2.3133000E2	2.0180040E1	2.3087000E2	1.1661278E1	2.3021000E2	5.8100314E0	2.2834000E2	2.3707574E0	2.3084000E2	3.2750938E1	2.3173000E2	1.9858989E1	2.3128000E2	1.2111907E1	2.3062000E2	4.9869262E0	2.2875000E2	1.6440267E0
2.3063000E2	3.2036811E1	2.3152000E2	2.0196312E1	2.3107000E2	1.1672330E1	2.3041000E2	5.8158014E0	2.2854000E2	2.3731187E0	2.3103000E2	3.2741409E1	2.3194000E2	1.9834296E1	2.3148000E2	1.2134828E1	2.3082000E2	5.0262294E0	2.2894000E2	1.6915924E0
2.3084000E2	3.2059570E1	2.3173000E2	2.0214286E1	2.3128000E2	1.1683930E1	2.3062000E2	5.8218584E0	2.2875000E2	2.3755976E0	2.3124000E2	3.2759622E1	2.3214000E2	1.9845153E1	2.3168000E2	1.2127103E1	2.3102000E2	5.0488191E0	2.2914000E2	1.7668569E0
2.3103000E2	3.2080140E1	2.3194000E2	2.0232249E1	2.3148000E2	1.1694974E1	2.3082000E2	5.8276256E0	2.2894000E2	2.3778400E0	2.3144000E2	3.2783234E1	2.3234000E2	1.9919079E1	2.3189000E2	1.2146210E1	2.3122000E2	5.1149381E0	2.2934000E2	1.8238790E0
2.3124000E2	3.2102852E1	2.3214000E2	2.0249346E1	2.3168000E2	1.1706013E1	2.3102000E2	5.8333914E0	2.2914000E2	2.3802000E0	2.3165000E2	3.2852549E1	2.3255000E2	1.9964074E1	2.3215000E2	1.2158894E1	2.3142000E2	5.1957475E0	2.2954000E2	1.8891236E0
2.3144000E2	3.2124458E1	2.3234000E2	2.0266433E1	2.3189000E2	1.1717601E1	2.3122000E2	5.8391558E0	2.2934000E2	2.3825596E0	2.3185000E2	3.2950213E1	2.3276000E2	2.0037699E1	2.3240000E2	1.2164934E1	2.3162000E2	5.2897801E0	2.2975000E2	1.9260950E0
2.3165000E2	3.2147120E1	2.3255000E2	2.0284363E1	2.3215000E2	1.1731941E1	2.3142000E2	5.8449188E0	2.2954000E2	2.3849187E0	2.3206000E2	3.3078785E1	2.3296000E2	2.0094466E1	2.3260000E2	1.2166561E1	2.3183000E2	5.3673525E0	2.2995000E2	1.9339666E0
2.3185000E2	3.2168679E1	2.3276000E2	2.0302283E1	2.3240000E2	1.1745724E1	2.3162000E2	5.8506805E0	2.2975000E2	2.3873954E0	2.3226000E2	3.3173208E1	2.3316000E2	2.0108686E1	2.3281000E2	1.2200414E1	2.3202000E2	5.4464249E0	2.3015000E2	1.9074380E0
2.3206000E2	3.2191292E1	2.3296000E2	2.0319338E1	2.3260000E2	1.1756746E1	2.3183000E2	5.8567288E0	2.2995000E2	2.3897537E0	2.3246000E2	3.3317549E1	2.3337000E2	2.0101871E1	2.3305000E2	1.2225683E1	2.3223000E2	5.4958474E0	2.3035000E2	1.9038467E0
2.3226000E2	3.2212804E1	2.3316000E2	2.0336384E1	2.3281000E2	1.1768314E1	2.3202000E2	5.8621998E0	2.3015000E2	2.3921116E0	2.3266000E2	3.3475200E1	2.3357000E2	2.0066633E1	2.3327000E2	1.2236485E1	2.3243000E2	5.5380441E0	2.3055000E2	1.9446808E0
2.3246000E2	3.2234294E1	2.3337000E2	2.0354271E1	2.3305000E2	1.1781530E1	2.3223000E2	5.8682452E0	2.3035000E2	2.3944690E0	2.3286000E2	3.3628030E1	2.3377000E2	2.0026765E1	2.3352000E2	1.2268475E1	2.3263000E2	5.5706917E0	2.3075000E2	1.9704302E0
2.3266000E2	3.2255760E1	2.3357000E2	2.0371296E1	2.3327000E2	1.1793640E1	2.3243000E2	5.8740014E0	2.3055000E2	2.3968260E0	2.3306000E2	3.3732000E1	2.3398000E2	2.0016765E1	2.3377000E2	1.2266953E1	2.3283000E2	5.5660355E0	2.3095000E2	1.9637272E0
2.3286000E2	3.2277204E1	2.3377000E2	2.0388311E1	2.3352000E2	1.1807395E1	2.3263000E2	5.8797561E0	2.3075000E2	2.3991826E0	2.3327000E2	3.3817441E1	2.3418000E2	1.9952172E1	2.3401000E2	1.2312326E1	2.3303000E2	5.5783755E0	2.3115000E2	1.9124923E0
2.3306000E2	3.2298625E1	2.3398000E2	2.0406166E1	2.3377000E2	1.1821144E1	2.3283000E2	5.8855095E0	2.3095000E2	2.4015388E0	2.3347000E2	3.3906613E1	2.3440000E2	1.9851632E1	2.3421000E2	1.2304859E1	2.3324000E2	5.5369084E0	2.3135000E2	1.8678883E0
2.3327000E2	3.2321093E1	2.3418000E2	2.0423160E1	2.3401000E2	1.1834337E1	2.3303000E2	5.8912616E0	2.3115000E2	2.4038946E0	2.3368000E2	3.3976776E1	2.3462000E2	1.9788290E1	2.3446000E2	1.2295131E1	2.3344000E2	5.4799968E0	2.3156000E2	1.8228219E0
2.3347000E2	3.2342467E1	2.3440000E2	2.0441842E1	2.3421000E2	1.1845327E1	2.3324000E2	5.8972997E0	2.3135000E2	2.4062499E0	2.3388000E2	3.4064796E1	2.3483000E2	1.9713936E1	2.3470000E2	1.2255138E1	2.3364000E2	5.4409972E0	2.3175000E2	1.7804665E0
2.3368000E2	3.2364886E1	2.3462000E2	2.0460512E1	2.3446000E2	1.1859060E1	2.3344000E2	5.9030490E0	2.3156000E2	2.4087226E0	2.3408000E2	3.4157614E1	2.3503000E2	1.9647981E1	2.3490000E2	1.2213701E1	2.3384000E2	5.4167854E0	2.3196000E2	1.7218501E0
2.3388000E2	3.2386214E1	2.3483000E2	2.0478322E1	2.3470000E2	1.1872237E1	2.3364000E2	5.9087968E0	2.3175000E2	2.4109594E0	2.3428000E2	3.4234595E1	2.3525000E2	1.9587102E1	2.3510000E2	1.2129935E1	2.3404000E2	5.3811667E0	2.3216000E2	1.6403607E0
2.3408000E2	3.2407519E1	2.3503000E2	2.0495273E1	2.3490000E2	1.1883213E1	2.3384000E2	5.9145433E0	2.3196000E2	2.4134311E0	2.3449000E2	3.4312288E1	2.3545000E2	1.9525705E1	2.3530000E2	1.2088234E1	2.3425000E2	5.3587716E0	2.3236000E2	1.5780099E0
2.3428000E2	3.2428801E1	2.3525000E2	2.0513908E1	2.3510000E2	1.1894186E1	2.3404000E2	5.9202884E0	2.3216000E2	2.4157848E0	2.3469000E2	3.4381661E1	2.3566000E2	1.9464623E1	2.3550000E2	1.2049080E1	2.3445000E2	5.3107894E0	2.3256000E2	1.5082882E0
2.3449000E2	3.2451124E1	2.3545000E2	2.0530839E1	2.3530000E2	1.1905155E1	2.3425000E2	5.9263194E0	2.3236000E2	2.4181380E0	2.3490000E2	3.4476078E1	2.3588000E2	1.9417913E1	2.3570000E2	1.1994124E1	2.3465000E2	5.2941178E0	2.3276000E2	1.4506373E0
2.3469000E2	3.2472360E1	2.3566000E2	2.0548605E1	2.3550000E2	1.1916120E1	2.3445000E2	5.9320617E0	2.3256000E2	2.4204908E0	2.3510000E2	3.4614865E1	2.3615000E2	1.9370233E1	2.3591000E2	1.1985632E1	2.3485000E2	5.2869318E0	2.3296000E2	1.3906222E0
2.3490000E2	3.2494634E1	2.3588000E2	2.0567206E1	2.3570000E2	1.1927081E1	2.3465000E2	5.9378026E0	2.3276000E2	2.4228432E0	2.3530000E2	3.4749787E1	2.3635000E2	1.9371804E1	2.3613000E2	1.1940799E1	2.3505000E2	5.2596008E0	2.3316000E2	1.3255497E0
2.3510000E2	3.2515824E1	2.3615000E2	2.0590017E1	2.3591000E2	1.1938586E1	2.3485000E2	5.9435422E0	2.3296000E2	2.4251951E0	2.3551000E2	3.4900966E1	2.3657000E2	1.9392743E1	2.3638000E2	1.1914327E1	2.3525000E2	5.2260097E0	2.3336000E2	1.2401586E0
2.3530000E2	3.2536991E1	2.3635000E2	2.0606902E1	2.3613000E2	1.1950634E1	2.3505000E2	5.9492805E0	2.3316000E2	2.4275466E0	2.3571000E2	3.5061043E1	2.3678000E2	1.9379735E1	2.3662000E2	1.1861220E1	2.3545000E2	5.1793022E0	2.3356000E2	1.1606672E0
2.3551000E2	3.2559193E1	2.3657000E2	2.0625465E1	2.3638000E2	1.1964320E1	2.3525000E2	5.9550173E0	2.3336000E2	2.4298978E0	2.3591000E2	3.5207620E1	2.3700000E2	1.9376366E1	2.3692000E2	1.1864979E1	2.3566000E2	5.1150695E0	2.3377000E2	1.0844383E0
2.3571000E2	3.2580315E1	2.3678000E2	2.0643173E1	2.3662000E2	1.1977452E1	2.3545000E2	5.9607528E0	2.3356000E2	2.4322484E0	2.3611000E2	3.5351018E1	2.3721000E2	1.9360064E1	2.3713000E2	1.1854000E1	2.3586000E2	5.0837136E0	2.3397000E2	1.0388930E0
2.3591000E2	3.2601414E1	2.3700000E2	2.0661711E1	2.3692000E2	1.1993859E1	2.3566000E2	5.9667736E0	2.3377000E2	2.4347162E0	2.3631000E2	3.5460486E1	2.3742000E2	1.9368089E1	2.3733000E2	1.1835621E1	2.3606000E2	5.0867984E0	2.3417000E2	1.0569237E0
2.3611000E2	3.2622490E1	2.3721000E2	2.0679396E1	2.3713000E2	1.2005339E1	2.3586000E2	5.9725063E0	2.3397000E2	2.4370660E0	2.3652000E2	3.5554751E1	2.3762000E2	1.9426570E1	2.3759000E2	1.1769290E1	2.3627000E2	5.1087712E0	2.3437000E2	1.0432915E0
2.3631000E2	3.2643544E1	2.3742000E2	2.0697071E1	2.3733000E2	1.2016269E1	2.3606000E2	5.9782377E0	2.3417000E2	2.4394155E0	2.3672000E2	3.5578450E1	2.3782000E2	1.9517268E1	2.3779000E2	1.1722711E1	2.3646000E2	5.1534126E0	2.3457000E2	1.0157653E0
2.3652000E2	3.2665627E1	2.3762000E2	2.0713893E1	2.3759000E2	1.2030471E1	2.3627000E2	5.9842541E0	2.3437000E2	2.4417644E0	2.3692000E2	3.5571333E1	2.3802000E2	1.9627839E1	2.3796000E2	1.1671160E1	2.3666000E2	5.1672066E0	2.3477000E2	9.4887245E-1
2.3672000E2	3.2686635E1	2.3782000E2	2.0730705E1	2.3779000E2	1.2041391E1	2.3646000E2	5.9896963E0	2.3457000E2	2.4441130E0	2.3712000E2	3.5495845E1	2.3822000E2	1.9728735E1	2.3808000E2	1.1612200E1	2.3686000E2	5.1770537E0	2.3497000E2	9.0725930E-1
2.3692000E2	3.2707622E1	2.3802000E2	2.0747507E1	2.3796000E2	1.2050671E1	2.3666000E2	5.9954235E0	2.3477000E2	2.4464612E0	2.3733000E2	3.5435995E1	2.3844000E2	1.9805595E1	2.3829000E2	1.1615104E1	2.3707000E2	5.2032324E0	2.3517000E2	9.2156904E-1
2.3712000E2	3.2728585E1	2.3822000E2	2.0764300E1	2.3808000E2	1.2057219E1	2.3686000E2	6.0011494E0	2.3497000E2	2.4488089E0	2.3753000E2	3.5376878E1	2.3866000E2	1.9904234E1	2.3849000E2	1.1606662E1	2.3727000E2	5.2833568E0	2.3537000E2	9.5287721E-1
2.3733000E2	3.2750573E1	2.3844000E2	2.0782760E1	2.3829000E2	1.2068675E1	2.3707000E2	6.0071601E0	2.3517000E2	2.4511562E0	2.3774000E2	3.5255246E1	2.3886000E2	2.0039569E1	2.3869000E2	1.1627155E1	2.3747000E2	5.4045987E0	2.3558000E2	9.7742836E-1
2.3753000E2	3.2771491E1	2.3866000E2	2.0801208E1	2.3849000E2	1.2079582E1	2.3727000E2	6.0128832E0	2.3537000E2	2.4535031E0	2.3794000E2	3.5158077E1	2.3909000E2	2.0167022E1	2.3894000E2	1.1629953E1	2.3767000E2	5.5463901E0	2.3578000E2	9.8834514E-1
2.3774000E2	3.2793431E1	2.3886000E2	2.0817969E1	2.3869000E2	1.2090485E1	2.3747000E2	6.0186050E0	2.3558000E2	2.4559669E0	2.3814000E2	3.5076667E1	2.3928000E2	2.0262367E1	2.3919000E2	1.1678351E1	2.3788000E2	5.6511045E0	2.3597000E2	9.6045159E-1
2.3794000E2	3.2814304E1	2.3909000E2	2.0837231E1	2.3894000E2	1.2104108E1	2.3767000E2	6.0243253E0	2.3578000E2	2.4583129E0	2.3835000E2	3.5009767E1	2.3948000E2	2.0338997E1	2.3939000E2	1.1724143E1	2.3808000E2	5.7409574E0	2.3617000E2	8.9377912E-1
2.3814000E2	3.2835154E1	2.3928000E2	2.0853134E1	2.3919000E2	1.2117725E1	2.3788000E2	6.0303303E0	2.3597000E2	2.4605412E0	2.3855000E2	3.4962535E1	2.3969000E2	2.0400106E1	2.3957000E2	1.1812321E1	2.3828000E2	5.8292963E0	2.3637000E2	8.3761592E-1
2.3835000E2	3.2857023E1	2.3948000E2	2.0869864E1	2.3939000E2	1.2128615E1	2.3808000E2	6.0360478E0	2.3617000E2	2.4628864E0	2.3875000E2	3.5006111E1	2.3989000E2	2.0441476E1	2.3978000E2	1.1856847E1	2.3848000E2	5.9036656E0	2.3658000E2	7.6839425E-1
2.3855000E2	3.2877829E1	2.3969000E2	2.0887419E1	2.3957000E2	1.2138412E1	2.3828000E2	6.0417641E0	2.3637000E2	2.4652312E0	2.3896000E2	3.5088257E1	2.4010000E2	2.0459070E1	2.3998000E2	1.1913783E1	2.3868000E2	5.9703581E0	2.3678000E2	7.4266247E-1
2.3875000E2	3.2898611E1	2.3989000E2	2.0904129E1	2.3978000E2	1.2149838E1	2.3848000E2	6.0474789E0	2.3658000E2	2.4676928E0	2.3916000E2	3.5206060E1	2.4031000E2	2.0445602E1	2.4019000E2	1.1949339E1	2.3889000E2	6.0427672E0	2.3698000E2	7.1593164E-1
2.3896000E2	3.2920410E1	2.4010000E2	2.0921664E1	2.3998000E2	1.2160716E1	2.3868000E2	6.0531924E0	2.3678000E2	2.4700367E0	2.3936000E2	3.5283648E1	2.4052000E2	2.0428742E1	2.4038000E2	1.1923086E1	2.3909000E2	6.1074754E0	2.3718000E2	6.8777450E-1
2.3916000E2	3.2941147E1	2.4031000E2	2.0939187E1	2.4019000E2	1.2172133E1	2.3889000E2	6.0591901E0	2.3698000E2	2.4723802E0	2.3956000E2	3.5293373E1	2.4074000E2	2.0353372E1	2.4060000E2	1.1926963E1	2.3929000E2	6.1520015E0	2.3738000E2	6.8276046E-1
2.3936000E2	3.2961863E1	2.4052000E2	2.0956700E1	2.4038000E2	1.2182460E1	2.3909000E2	6.0649009E0	2.3718000E2	2.4747233E0	2.3977000E2	3.5334211E1	2.4094000E2	2.0242811E1	2.4080000E2	1.1960510E1	2.3949000E2	6.1948461E0	2.3758000E2	6.6078500E-1
2.3956000E2	3.2982557E1	2.4074000E2	2.0975035E1	2.4060000E2	1.2194413E1	2.3929000E2	6.0706102E0	2.3738000E2	2.4770660E0	2.3997000E2	3.5386078E1	2.4117000E2	2.0118422E1	2.4104000E2	1.2004477E1	2.3970000E2	6.2289408E0	2.3778000E2	6.6017655E-1
2.3977000E2	3.3004261E1	2.4094000E2	2.0991693E1	2.4080000E2	1.2205275E1	2.3949000E2	6.0763182E0	2.3758000E2	2.4794082E0	2.4018000E2	3.5379973E1	2.4138000E2	2.0032486E1	2.4125000E2	1.2002746E1	2.3990000E2	6.2689852E0	2.3799000E2	6.7447998E-1
2.3997000E2	3.3024910E1	2.4117000E2	2.1010837E1	2.4104000E2	1.2218304E1	2.3970000E2	6.0823102E0	2.3778000E2	2.4817501E0	2.4038000E2	3.5378131E1	2.4158000E2	1.9970156E1	2.4150000E2	1.2062030E1	2.4010000E2	6.2977146E0	2.3819000E2	6.8176913E-1
2.4018000E2	3.3046567E1	2.4138000E2	2.1028305E1	2.4125000E2	1.2229700E1	2.3990000E2	6.0880154E0	2.3799000E2	2.4842085E0	2.4058000E2	3.5398199E1	2.4179000E2	1.9913145E1	2.4175000E2	1.2091548E1	2.4030000E2	6.3066847E0	2.3839000E2	6.5723564E-1
2.4038000E2	3.3067171E1	2.4158000E2	2.1044932E1	2.4150000E2	1.2243262E1	2.4010000E2	6.0937193E0	2.3819000E2	2.4865495E0	2.4078000E2	3.5370332E1	2.4199000E2	1.9836518E1	2.4199000E2	1.2170649E1	2.4050000E2	6.3220630E0	2.3858000E2	7.0329159E-1
2.4058000E2	3.3087753E1	2.4179000E2	2.1062379E1	2.4175000E2	1.2256817E1	2.4030000E2	6.0994218E0	2.3839000E2	2.4888901E0	2.4099000E2	3.5348038E1	2.4219000E2	1.9788283E1	2.4226000E2	1.2243840E1	2.4070000E2	6.3485977E0	2.3878000E2	7.4831719E-1
2.4078000E2	3.3108313E1	2.4199000E2	2.1078985E1	2.4199000E2	1.2269824E1	2.4050000E2	6.1051229E0	2.3858000E2	2.4911132E0	2.4119000E2	3.5321597E1	2.4240000E2	1.9760383E1	2.4245000E2	1.2342272E1	2.4090000E2	6.3529000E0	2.3899000E2	8.1392792E-1
2.4099000E2	3.3129877E1	2.4219000E2	2.1095581E1	2.4226000E2	1.2284451E1	2.4070000E2	6.1108227E0	2.3878000E2	2.4934529E0	2.4139000E2	3.5316545E1	2.4260000E2	1.9748714E1	2.4270000E2	1.2447309E1	2.4111000E2	6.3542358E0	2.3921000E2	8.4597398E-1
2.4119000E2	3.3150392E1	2.4240000E2	2.1112997E1	2.4245000E2	1.2294739E1	2.4090000E2	6.1165211E0	2.3899000E2	2.4959092E0	2.4160000E2	3.5344321E1	2.4281000E2	1.9759114E1	2.4290000E2	1.2509192E1	2.4131000E2	6.3555791E0	2.3940000E2	8.4012739E-1
2.4139000E2	3.3170885E1	2.4260000E2	2.1129573E1	2.4270000E2	1.2308272E1	2.4111000E2	6.1225030E0	2.3921000E2	2.4984819E0	2.4180000E2	3.5355424E1	2.4301000E2	1.9773632E1	2.4310000E2	1.2546454E1	2.4151000E2	6.2970019E0	2.3959000E2	8.2496905E-1
2.4160000E2	3.3192380E1	2.4281000E2	2.1146968E1	2.4290000E2	1.2319093E1	2.4131000E2	6.1281987E0	2.3940000E2	2.5007034E0	2.4200000E2	3.5355189E1	2.4322000E2	1.9801181E1	2.4331000E2	1.2572380E1	2.4172000E2	6.2304146E0	2.3980000E2	8.0811251E-1
2.4180000E2	3.3212829E1	2.4301000E2	2.1163524E1	2.4310000E2	1.2329911E1	2.4151000E2	6.1338930E0	2.3959000E2	2.5029246E0	2.4221000E2	3.5362701E1	2.4345000E2	1.9851821E1	2.4352000E2	1.2647618E1	2.4192000E2	6.1632356E0	2.4000000E2	8.0127240E-1
2.4200000E2	3.3233256E1	2.4322000E2	2.1180897E1	2.4331000E2	1.2341266E1	2.4172000E2	6.1398706E0	2.3980000E2	2.5053791E0	2.4240000E2	3.5399561E1	2.4367000E2	1.9925639E1	2.4371000E2	1.2691396E1	2.4212000E2	6.1164925E0	2.4020000E2	8.6313242E-1
2.4221000E2	3.3254681E1	2.4345000E2	2.1199913E1	2.4352000E2	1.2352616E1	2.4192000E2	6.1455621E0	2.4000000E2	2.5077162E0	2.4261000E2	3.5394148E1	2.4389000E2	1.9963521E1	2.4391000E2	1.2760780E1	2.4233000E2	6.0609373E0	2.4040000E2	9.6016126E-1
2.4240000E2	3.3274045E1	2.4367000E2	2.1218090E1	2.4371000E2	1.2362881E1	2.4212000E2	6.1512523E0	2.4020000E2	2.5100530E0	2.4282000E2	3.5367891E1	2.4411000E2	2.0014544E1	2.4411000E2	1.2798388E1	2.4253000E2	6.0170906E0	2.4060000E2	1.0189900E0
2.4261000E2	3.3295424E1	2.4389000E2	2.1236255E1	2.4391000E2	1.2373684E1	2.4233000E2	6.1572255E0	2.4040000E2	2.5123894E0	2.4301000E2	3.5337668E1	2.4432000E2	2.0057463E1	2.4431000E2	1.2851166E1	2.4273000E2	6.0011112E0	2.4080000E2	1.0632311E0
2.4282000E2	3.3316780E1	2.4411000E2	2.1254408E1	2.4411000E2	1.2384482E1	2.4253000E2	6.1629129E0	2.4060000E2	2.5147253E0	2.4321000E2	3.5286590E1	2.4452000E2	2.0121375E1	2.4452000E2	1.2882973E1	2.4293000E2	6.0154954E0	2.4100000E2	1.0767198E0
2.4301000E2	3.3336081E1	2.4432000E2	2.1271725E1	2.4431000E2	1.2395276E1	2.4273000E2	6.1685989E0	2.4080000E2	2.5170608E0	2.4341000E2	3.5241311E1	2.4475000E2	2.0201985E1	2.4473000E2	1.2923753E1	2.4314000E2	6.0386367E0	2.4120000E2	1.0765641E0
2.4321000E2	3.3356377E1	2.4452000E2	2.1288207E1	2.4452000E2	1.2406606E1	2.4293000E2	6.1742836E0	2.4100000E2	2.5193959E0	2.4362000E2	3.5182968E1	2.4496000E2	2.0306483E1	2.4492000E2	1.2988318E1	2.4333000E2	6.0695749E0	2.4140000E2	1.0886974E0
2.4341000E2	3.3376651E1	2.4475000E2	2.1307150E1	2.4473000E2	1.2417932E1	2.4314000E2	6.1802511E0	2.4120000E2	2.5217306E0	2.4384000E2	3.5187300E1	2.4518000E2	2.0439209E1	2.4513000E2	1.3039499E1	2.4354000E2	6.1339110E0	2.4160000E2	1.1044694E0
2.4362000E2	3.3397916E1	2.4496000E2	2.1324434E1	2.4492000E2	1.2428176E1	2.4333000E2	6.1856490E0	2.4140000E2	2.5240648E0	2.4404000E2	3.5172194E1	2.4540000E2	2.0603443E1	2.4537000E2	1.3079001E1	2.4374000E2	6.1881228E0	2.4180000E2	1.1187477E0
2.4384000E2	3.3420169E1	2.4518000E2	2.1342530E1	2.4513000E2	1.2439494E1	2.4354000E2	6.1916136E0	2.4160000E2	2.5263987E0	2.4424000E2	3.5156182E1	2.4563000E2	2.0744467E1	2.4561000E2	1.3083859E1	2.4395000E2	6.2089784E0	2.4201000E2	1.1202468E0
2.4404000E2	3.3440375E1	2.4540000E2	2.1360614E1	2.4537000E2	1.2452423E1	2.4374000E2	6.1972928E0	2.4180000E2	2.5287321E0	2.4445000E2	3.5125042E1	2.4584000E2	2.0825986E1	2.4586000E2	1.3036838E1	2.4415000E2	6.2023298E0	2.4221000E2	1.0887858E0
2.4424000E2	3.3460561E1	2.4563000E2	2.1379508E1	2.4561000E2	1.2465347E1	2.4395000E2	6.2032545E0	2.4201000E2	2.5311817E0	2.4465000E2	3.5098193E1	2.4605000E2	2.0888647E1	2.4611000E2	1.2954590E1	2.4435000E2	6.2144852E0	2.4241000E2	1.0580870E0
2.4445000E2	3.3481732E1	2.4584000E2	2.1396747E1	2.4586000E2	1.2478803E1	2.4415000E2	6.2089310E0	2.4221000E2	2.5335143E0	2.4486000E2	3.5055430E1	2.4629000E2	2.0937758E1	2.4630000E2	1.2931513E1	2.4455000E2	6.2300966E0	2.4262000E2	1.0329456E0
2.4465000E2	3.3501873E1	2.4605000E2	2.1413976E1	2.4611000E2	1.2492254E1	2.4435000E2	6.2146061E0	2.4241000E2	2.5358464E0	2.4506000E2	3.5023880E1	2.4652000E2	2.0983324E1	2.4652000E2	1.2878654E1	2.4476000E2	6.2152723E0	2.4282000E2	9.7577913E-1
2.4486000E2	3.3522999E1	2.4629000E2	2.1433652E1	2.4630000E2	1.2502472E1	2.4455000E2	6.2202798E0	2.4262000E2	2.5382947E0	2.4526000E2	3.5019939E1	2.4675000E2	2.0989726E1	2.4677000E2	1.2821858E1	2.4496000E2	6.1966518E0	2.4302000E2	9.1627399E-1
2.4506000E2	3.3543096E1	2.4652000E2	2.1452496E1	2.4652000E2	1.2514300E1	2.4476000E2	6.2262358E0	2.4282000E2	2.5406260E0	2.4546000E2	3.5034089E1	2.4699000E2	2.0992390E1	2.4701000E2	1.2756724E1	2.4516000E2	6.1859283E0	2.4322000E2	8.6477586E-1
2.4526000E2	3.3563172E1	2.4675000E2	2.1471327E1	2.4677000E2	1.2527735E1	2.4496000E2	6.2319068E0	2.4302000E2	2.5429569E0	2.4567000E2	3.5121439E1	2.4722000E2	2.0962940E1	2.4721000E2	1.2693960E1	2.4536000E2	6.1748433E0	2.4342000E2	8.0643739E-1
2.4546000E2	3.3583227E1	2.4699000E2	2.1490963E1	2.4701000E2	1.2540626E1	2.4516000E2	6.2375764E0	2.4322000E2	2.5452874E0	2.4587000E2	3.5186511E1	2.4746000E2	2.0909355E1	2.4745000E2	1.2635964E1	2.4556000E2	6.1681249E0	2.4363000E2	7.5684367E-1
2.4567000E2	3.3604261E1	2.4722000E2	2.1509768E1	2.4721000E2	1.2551365E1	2.4536000E2	6.2432447E0	2.4342000E2	2.5476174E0	2.4607000E2	3.5280087E1	2.4769000E2	2.0812930E1	2.4765000E2	1.2576044E1	2.4577000E2	6.1980119E0	2.4382000E2	7.1977156E-1
2.4587000E2	3.3624273E1	2.4746000E2	2.1529377E1	2.4745000E2	1.2564247E1	2.4556000E2	6.2489117E0	2.4363000E2	2.5500635E0	2.4627000E2	3.5392828E1	2.4791000E2	2.0694159E1	2.4784000E2	1.2507388E1	2.4597000E2	6.2584159E0	2.4403000E2	6.6800661E-1
2.4607000E2	3.3644262E1	2.4769000E2	2.1548156E1	2.4765000E2	1.2574977E1	2.4577000E2	6.2548605E0	2.4382000E2	2.5522762E0	2.4648000E2	3.5512191E1	2.4813000E2	2.0594239E1	2.4804000E2	1.2480543E1	2.4617000E2	6.3164077E0	2.4423000E2	5.9955489E-1
2.4627000E2	3.3664231E1	2.4791000E2	2.1566106E1	2.4784000E2	1.2585168E1	2.4597000E2	6.2605247E0	2.4403000E2	2.5547215E0	2.4668000E2	3.5615647E1	2.4834000E2	2.0516465E1	2.4825000E2	1.2458806E1	2.4637000E2	6.3469627E0	2.4443000E2	5.0353037E-1
2.4648000E2	3.3685175E1	2.4813000E2	2.1584045E1	2.4804000E2	1.2595891E1	2.4617000E2	6.2661875E0	2.4423000E2	2.5570498E0	2.4688000E2	3.5725215E1	2.4854000E2	2.0478485E1	2.4845000E2	1.2395616E1	2.4657000E2	6.3867206E0	2.4463000E2	3.7217456E-1
2.4668000E2	3.3705100E1	2.4834000E2	2.1601157E1	2.4825000E2	1.2607146E1	2.4637000E2	6.2718490E0	2.4443000E2	2.5593778E0	2.4709000E2	3.5856065E1	2.4874000E2	2.0423126E1	2.4865000E2	1.2346047E1	2.4678000E2	6.4162056E0	2.4483000E2	2.7091791E-1
2.4688000E2	3.3725004E1	2.4854000E2	2.1617444E1	2.4845000E2	1.2617861E1	2.4657000E2	6.2775091E0	2.4463000E2	2.5617053E0	2.4729000E2	3.5974817E1	2.4894000E2	2.0412223E1	2.4885000E2	1.2338336E1	2.4698000E2	6.4391570E0	2.4503000E2	2.1249464E-1
2.4709000E2	3.3745881E1	2.4874000E2	2.1633722E1	2.4865000E2	1.2628573E1	2.4678000E2	6.2834508E0	2.4483000E2	2.5640324E0	2.4750000E2	3.6056350E1	2.4916000E2	2.0411039E1	2.4905000E2	1.2342570E1	2.4718000E2	6.4756778E0	2.4523000E2	1.6793710E-1
2.4729000E2	3.3765742E1	2.4894000E2	2.1649991E1	2.4885000E2	1.2639280E1	2.4698000E2	6.2891082E0	2.4503000E2	2.5663591E0	2.4770000E2	3.6078286E1	2.4940000E2	2.0437301E1	2.4925000E2	1.2363607E1	2.4738000E2	6.4901559E0	2.4543000E2	1.7806992E-1
2.4750000E2	3.3786572E1	2.4916000E2	2.1667875E1	2.4905000E2	1.2649984E1	2.4718000E2	6.2947642E0	2.4523000E2	2.5686853E0	2.4790000E2	3.6066285E1	2.4963000E2	2.0451893E1	2.4951000E2	1.2382193E1	2.4758000E2	6.4968980E0	2.4563000E2	1.8515240E-1
2.4770000E2	3.3806390E1	2.4940000E2	2.1687371E1	2.4925000E2	1.2660684E1	2.4738000E2	6.3004189E0	2.4543000E2	2.5710112E0	2.4810000E2	3.6031782E1	2.4985000E2	2.0467743E1	2.4974000E2	1.2427313E1	2.4778000E2	6.4942028E0	2.4583000E2	1.6608104E-1
2.4790000E2	3.3826186E1	2.4963000E2	2.1706043E1	2.4951000E2	1.2674589E1	2.4758000E2	6.3060722E0	2.4563000E2	2.5733366E0	2.4830000E2	3.6015667E1	2.5009000E2	2.0477153E1	2.4994000E2	1.2465774E1	2.4799000E2	6.4971708E0	2.4603000E2	1.8240966E-1
2.4810000E2	3.3845962E1	2.4985000E2	2.1723890E1	2.4974000E2	1.2686883E1	2.4778000E2	6.3117242E0	2.4583000E2	2.5756616E0	2.4851000E2	3.5996378E1	2.5032000E2	2.0504354E1	2.5014000E2	1.2507051E1	2.4819000E2	6.5245883E0	2.4623000E2	1.9480175E-1
2.4830000E2	3.3865716E1	2.5009000E2	2.1743347E1	2.4994000E2	1.2697570E1	2.4799000E2	6.3176573E0	2.4603000E2	2.5779863E0	2.4871000E2	3.5988054E1	2.5054000E2	2.0591688E1	2.5035000E2	1.2584242E1	2.4839000E2	6.5827635E0	2.4644000E2	2.3598940E-1
2.4851000E2	3.3886435E1	2.5032000E2	2.1761980E1	2.5014000E2	1.2708253E1	2.4819000E2	6.3233066E0	2.4623000E2	2.5803104E0	2.4891000E2	3.6027186E1	2.5076000E2	2.0690696E1	2.5056000E2	1.2654345E1	2.4859000E2	6.6074110E0	2.4664000E2	3.0703014E-1
2.4871000E2	3.3906147E1	2.5054000E2	2.1779792E1	2.5035000E2	1.2719466E1	2.4839000E2	6.3289545E0	2.4644000E2	2.5827504E0	2.4911000E2	3.6077108E1	2.5099000E2	2.0785165E1	2.5076000E2	1.2699072E1	2.4879000E2	6.6273153E0	2.4685000E2	3.9138878E-1
2.4891000E2	3.3925837E1	2.5076000E2	2.1797591E1	2.5056000E2	1.2730675E1	2.4859000E2	6.3346010E0	2.4664000E2	2.5850737E0	2.4931000E2	3.6129543E1	2.5122000E2	2.0847416E1	2.5096000E2	1.2721184E1	2.4899000E2	6.6432770E0	2.4704000E2	4.3309924E-1
2.4911000E2	3.3945507E1	2.5099000E2	2.1816187E1	2.5076000E2	1.2741347E1	2.4879000E2	6.3402462E0	2.4685000E2	2.5875128E0	2.4952000E2	3.6160518E1	2.5143000E2	2.0891843E1	2.5117000E2	1.2759883E1	2.4919000E2	6.6263262E0	2.4724000E2	4.9141884E-1
2.4931000E2	3.3965155E1	2.5122000E2	2.1834771E1	2.5096000E2	1.2752014E1	2.4899000E2	6.3458901E0	2.4704000E2	2.5897192E0	2.4972000E2	3.6179314E1	2.5165000E2	2.0924569E1	2.5137000E2	1.2771288E1	2.4940000E2	6.6357514E0	2.4745000E2	5.1311513E-1
2.4952000E2	3.3985764E1	2.5143000E2	2.1851728E1	2.5117000E2	1.2763211E1	2.4919000E2	6.3515326E0	2.4724000E2	2.5920412E0	2.4993000E2	3.6153707E1	2.5187000E2	2.1009261E1	2.5156000E2	1.2797791E1	2.4960000E2	6.6575008E0	2.4765000E2	5.6008609E-1
2.4972000E2	3.4005369E1	2.5165000E2	2.1869481E1	2.5137000E2	1.2773871E1	2.4940000E2	6.3574558E0	2.4745000E2	2.5944790E0	2.5013000E2	3.6126773E1	2.5209000E2	2.1118501E1	2.5177000E2	1.2783250E1	2.4980000E2	6.6580350E0	2.4786000E2	6.1695126E-1
2.4993000E2	3.4025933E1	2.5187000E2	2.1887222E1	2.5156000E2	1.2783994E1	2.4960000E2	6.3630956E0	2.4765000E2	2.5968002E0	2.5033000E2	3.6082730E1	2.5229000E2	2.1274278E1	2.5202000E2	1.2793507E1	2.5000000E2	6.6327613E0	2.4805000E2	6.5912181E-1
2.5013000E2	3.4045496E1	2.5209000E2	2.1904952E1	2.5177000E2	1.2795179E1	2.4980000E2	6.3687340E0	2.4786000E2	2.5992371E0	2.5053000E2	3.6004719E1	2.5252000E2	2.1427272E1	2.5223000E2	1.2810009E1	2.5020000E2	6.5985127E0	2.4826000E2	7.2109657E-1
2.5033000E2	3.4065039E1	2.5229000E2	2.1921060E1	2.5202000E2	1.2808489E1	2.5000000E2	6.3743711E0	2.4805000E2	2.6014415E0	2.5074000E2	3.5923905E1	2.5272000E2	2.1505857E1	2.5247000E2	1.2800369E1	2.5040000E2	6.5666641E0	2.4846000E2	7.7937069E-1
2.5053000E2	3.4084560E1	2.5252000E2	2.1939572E1	2.5223000E2	1.2819664E1	2.5020000E2	6.3800068E0	2.4826000E2	2.6038774E0	2.5094000E2	3.5809137E1	2.5299000E2	2.1533918E1	2.5273000E2	1.2783188E1	2.5061000E2	6.5765304E0	2.4866000E2	8.3357499E-1
2.5074000E2	3.4105035E1	2.5272000E2	2.1955659E1	2.5247000E2	1.2832432E1	2.5040000E2	6.3856412E0	2.4846000E2	2.6061970E0	2.5114000E2	3.5705703E1	2.5321000E2	2.1574993E1	2.5297000E2	1.2793755E1	2.5081000E2	6.6021803E0	2.4886000E2	9.0348055E-1
2.5094000E2	3.4124515E1	2.5299000E2	2.1977362E1	2.5273000E2	1.2846256E1	2.5061000E2	6.3915559E0	2.4866000E2	2.6085161E0	2.5135000E2	3.5591708E1	2.5341000E2	2.1654122E1	2.5317000E2	1.2808332E1	2.5101000E2	6.6260193E0	2.4906000E2	9.8288638E-1
2.5114000E2	3.4143973E1	2.5321000E2	2.1995034E1	2.5297000E2	1.2859012E1	2.5081000E2	6.3971876E0	2.4886000E2	2.6108349E0	2.5155000E2	3.5482849E1	2.5361000E2	2.1687036E1	2.5337000E2	1.2789915E1	2.5121000E2	6.6189321E0	2.4926000E2	1.0323823E0
2.5135000E2	3.4164382E1	2.5341000E2	2.2011088E1	2.5317000E2	1.2869638E1	2.5101000E2	6.4028179E0	2.4906000E2	2.6131532E0	2.5175000E2	3.5398902E1	2.5381000E2	2.1686960E1	2.5357000E2	1.2796165E1	2.5142000E2	6.6055236E0	2.4946000E2	1.0978549E0
2.5155000E2	3.4183798E1	2.5361000E2	2.2027133E1	2.5337000E2	1.2880260E1	2.5121000E2	6.4084469E0	2.4926000E2	2.6154711E0	2.5195000E2	3.5431823E1	2.5402000E2	2.1644385E1	2.5380000E2	1.2758930E1	2.5162000E2	6.5764882E0	2.4966000E2	1.1170239E0
2.5175000E2	3.4203193E1	2.5381000E2	2.2043169E1	2.5357000E2	1.2890878E1	2.5142000E2	6.4143559E0	2.4946000E2	2.6177886E0	2.5217000E2	3.5508797E1	2.5422000E2	2.1602961E1	2.5401000E2	1.2768794E1	2.5182000E2	6.5442502E0	2.4986000E2	1.1482776E0
2.5195000E2	3.4222568E1	2.5402000E2	2.2059996E1	2.5380000E2	1.2903084E1	2.5162000E2	6.4199821E0	2.4966000E2	2.6201056E0	2.5239000E2	3.5580542E1	2.5443000E2	2.1555279E1	2.5426000E2	1.2734372E1	2.5202000E2	6.5312670E0	2.5006000E2	1.1938498E0
2.5217000E2	3.4243857E1	2.5422000E2	2.2076013E1	2.5401000E2	1.2914224E1	2.5182000E2	6.4256070E0	2.4986000E2	2.6224223E0	2.5260000E2	3.5669401E1	2.5463000E2	2.1476100E1	2.5446000E2	1.2696669E1	2.5222000E2	6.5381065E0	2.5027000E2	1.2534282E0
2.5239000E2	3.4265120E1	2.5443000E2	2.2092819E1	2.5426000E2	1.2927481E1	2.5202000E2	6.4312306E0	2.5006000E2	2.6247385E0	2.5281000E2	3.5722778E1	2.5483000E2	2.1422856E1	2.5466000E2	1.2648042E1	2.5242000E2	6.5445030E0	2.5047000E2	1.3325872E0
2.5260000E2	3.4285394E1	2.5463000E2	2.2108816E1	2.5446000E2	1.2938083E1	2.5222000E2	6.4368528E0	2.5027000E2	2.6271701E0	2.5302000E2	3.5789642E1	2.5503000E2	2.1364189E1	2.5486000E2	1.2596486E1	2.5263000E2	6.5125389E0	2.5067000E2	1.3979100E0
2.5281000E2	3.4305645E1	2.5483000E2	2.2124804E1	2.5466000E2	1.2948680E1	2.5242000E2	6.4424737E0	2.5047000E2	2.6294855E0	2.5325000E2	3.5852655E1	2.5523000E2	2.1304819E1	2.5506000E2	1.2565051E1	2.5283000E2	6.5127839E0	2.5087000E2	1.4493589E0
2.5302000E2	3.4325874E1	2.5503000E2	2.2140782E1	2.5486000E2	1.2959274E1	2.5263000E2	6.4483741E0	2.5067000E2	2.6318005E0	2.5347000E2	3.5885685E1	2.5544000E2	2.1239307E1	2.5526000E2	1.2535907E1	2.5303000E2	6.5211007E0	2.5108000E2	1.5117238E0
2.5325000E2	3.4348003E1	2.5523000E2	2.2156750E1	2.5506000E2	1.2969864E1	2.5283000E2	6.4539923E0	2.5087000E2	2.6341150E0	2.5367000E2	3.5924788E1	2.5564000E2	2.1222058E1	2.5546000E2	1.2515163E1	2.5323000E2	6.5865732E0	2.5128000E2	1.6006160E0
2.5347000E2	3.4369145E1	2.5544000E2	2.2173507E1	2.5526000E2	1.2980450E1	2.5303000E2	6.4596091E0	2.5108000E2	2.6365449E0	2.5389000E2	3.5970610E1	2.5584000E2	2.1224941E1	2.5567000E2	1.2467755E1	2.5344000E2	6.6502509E0	2.5148000E2	1.6670878E0
2.5367000E2	3.4388344E1	2.5564000E2	2.2189456E1	2.5546000E2	1.2991033E1	2.5323000E2	6.4652246E0	2.5128000E2	2.6388586E0	2.5411000E2	3.6008825E1	2.5605000E2	2.1254717E1	2.5587000E2	1.2474648E1	2.5364000E2	6.7321239E0	2.5168000E2	1.7616978E0
2.5389000E2	3.4409439E1	2.5584000E2	2.2205396E1	2.5567000E2	1.3002140E1	2.5344000E2	6.4711194E0	2.5148000E2	2.6411719E0	2.5432000E2	3.6049408E1	2.5625000E2	2.1247345E1	2.5607000E2	1.2471104E1	2.5384000E2	6.8183865E0	2.5188000E2	1.8101679E0
2.5411000E2	3.4430509E1	2.5605000E2	2.2222122E1	2.5587000E2	1.3012715E1	2.5364000E2	6.4767321E0	2.5168000E2	2.6434848E0	2.5455000E2	3.6101110E1	2.5645000E2	2.1225981E1	2.5627000E2	1.2521268E1	2.5404000E2	6.9138488E0	2.5208000E2	1.8546073E0
2.5432000E2	3.4450598E1	2.5625000E2	2.2238043E1	2.5607000E2	1.3023286E1	2.5384000E2	6.4823435E0	2.5188000E2	2.6457972E0	2.5476000E2	3.6175768E1	2.5665000E2	2.1224978E1	2.5647000E2	1.2569420E1	2.5425000E2	6.9951804E0	2.5228000E2	1.8936808E0
2.5455000E2	3.4472575E1	2.5645000E2	2.2253954E1	2.5627000E2	1.3033853E1	2.5404000E2	6.4879535E0	2.5208000E2	2.6481093E0	2.5499000E2	3.6293967E1	2.5685000E2	2.1208968E1	2.5667000E2	1.2658893E1	2.5445000E2	7.0591902E0	2.5248000E2	1.9189602E0
2.5476000E2	3.4492618E1	2.5665000E2	2.2269855E1	2.5647000E2	1.3044417E1	2.5425000E2	6.4938427E0	2.5228000E2	2.6504209E0	2.5521000E2	3.6420144E1	2.5705000E2	2.1210671E1	2.5688000E2	1.2740585E1	2.5465000E2	7.1197195E0	2.5269000E2	1.9617646E0
2.5499000E2	3.4514543E1	2.5685000E2	2.2285747E1	2.5667000E2	1.3054976E1	2.5445000E2	6.4994500E0	2.5248000E2	2.6527322E0	2.5541000E2	3.6540883E1	2.5726000E2	2.1254868E1	2.5709000E2	1.2814118E1	2.5485000E2	7.1224937E0	2.5288000E2	1.9951708E0
2.5521000E2	3.4535491E1	2.5705000E2	2.2301630E1	2.5688000E2	1.3066060E1	2.5465000E2	6.5050560E0	2.5269000E2	2.6551585E0	2.5562000E2	3.6659351E1	2.5746000E2	2.1293279E1	2.5728000E2	1.2877106E1	2.5505000E2	7.1138630E0	2.5309000E2	2.0154055E0
2.5541000E2	3.4554512E1	2.5726000E2	2.2318297E1	2.5709000E2	1.3077140E1	2.5485000E2	6.5106607E0	2.5288000E2	2.6573534E0	2.5583000E2	3.6823616E1	2.5766000E2	2.1314567E1	2.5748000E2	1.2942889E1	2.5525000E2	7.0889444E0	2.5328000E2	2.0326289E0
2.5562000E2	3.4574463E1	2.5746000E2	2.2334160E1	2.5728000E2	1.3087160E1	2.5505000E2	6.5162640E0	2.5309000E2	2.6597789E0	2.5604000E2	3.6979896E1	2.5787000E2	2.1362650E1	2.5768000E2	1.3023921E1	2.5546000E2	7.0924700E0	2.5348000E2	2.0424506E0
2.5583000E2	3.4594392E1	2.5766000E2	2.2350014E1	2.5748000E2	1.3097705E1	2.5525000E2	6.5218660E0	2.5328000E2	2.6619729E0	2.5624000E2	3.7091924E1	2.5807000E2	2.1425039E1	2.5788000E2	1.3070068E1	2.5566000E2	7.0836532E0	2.5369000E2	2.0561183E0
2.5604000E2	3.4614299E1	2.5787000E2	2.2366651E1	2.5768000E2	1.3108246E1	2.5546000E2	6.5277466E0	2.5348000E2	2.6642821E0	2.5644000E2	3.7127956E1	2.5827000E2	2.1492900E1	2.5814000E2	1.3132203E1	2.5586000E2	7.0971461E0	2.5389000E2	2.1185790E0
2.5624000E2	3.4633237E1	2.5807000E2	2.2382486E1	2.5788000E2	1.3118783E1	2.5566000E2	6.5333459E0	2.5369000E2	2.6667063E0	2.5664000E2	3.7137394E1	2.5847000E2	2.1576098E1	2.5830000E2	1.3149832E1	2.5606000E2	7.1246191E0	2.5410000E2	2.1646536E0
2.5644000E2	3.4652155E1	2.5827000E2	2.2398312E1	2.5814000E2	1.3132475E1	2.5586000E2	6.5389438E0	2.5389000E2	2.6690146E0	2.5685000E2	3.7150592E1	2.5867000E2	2.1676305E1	2.5851000E2	1.3192435E1	2.5627000E2	7.1370331E0	2.5430000E2	2.1978526E0
2.5664000E2	3.4671052E1	2.5847000E2	2.2414128E1	2.5830000E2	1.3140898E1	2.5606000E2	6.5445404E0	2.5410000E2	2.6714379E0	2.5705000E2	3.7180996E1	2.5887000E2	2.1808042E1	2.5870000E2	1.3224085E1	2.5647000E2	7.1499140E0	2.5449000E2	2.1766800E0
2.5685000E2	3.4690873E1	2.5867000E2	2.2429935E1	2.5851000E2	1.3151950E1	2.5627000E2	6.5504154E0	2.5430000E2	2.6737453E0	2.5725000E2	3.7249582E1	2.5908000E2	2.1941547E1	2.5890000E2	1.3306281E1	2.5667000E2	7.1819462E0	2.5470000E2	2.1243201E0
2.5705000E2	3.4709730E1	2.5887000E2	2.2445732E1	2.5870000E2	1.3161945E1	2.5647000E2	6.5560093E0	2.5449000E2	2.6759370E0	2.5748000E2	3.7317796E1	2.5928000E2	2.2028551E1	2.5910000E2	1.3383403E1	2.5687000E2	7.2345826E0	2.5490000E2	2.0670173E0
2.5725000E2	3.4728567E1	2.5908000E2	2.2462310E1	2.5890000E2	1.3172463E1	2.5667000E2	6.5616018E0	2.5470000E2	2.6783590E0	2.5768000E2	3.7393350E1	2.5948000E2	2.2126304E1	2.5930000E2	1.3438765E1	2.5708000E2	7.2526639E0	2.5510000E2	2.0303336E0
2.5748000E2	3.4750204E1	2.5928000E2	2.2478088E1	2.5910000E2	1.3182977E1	2.5687000E2	6.5671930E0	2.5490000E2	2.6806653E0	2.5788000E2	3.7457613E1	2.5969000E2	2.2204143E1	2.5951000E2	1.3496613E1	2.5728000E2	7.2827104E0	2.5530000E2	1.9573654E0
2.5768000E2	3.4768998E1	2.5948000E2	2.2493857E1	2.5930000E2	1.3193488E1	2.5708000E2	6.5730624E0	2.5510000E2	2.6829711E0	2.5811000E2	3.7539426E1	2.5989000E2	2.2280769E1	2.5971000E2	1.3567824E1	2.5748000E2	7.2632783E0	2.5550000E2	1.8975000E0
2.5788000E2	3.4787771E1	2.5969000E2	2.2510404E1	2.5951000E2	1.3204520E1	2.5728000E2	6.5786508E0	2.5530000E2	2.6852765E0	2.5831000E2	3.7627941E1	2.6009000E2	2.2359264E1	2.5991000E2	1.3632428E1	2.5773000E2	7.2383040E0	2.5570000E2	1.8040739E0
2.5811000E2	3.4809336E1	2.5989000E2	2.2526154E1	2.5971000E2	1.3215022E1	2.5748000E2	6.5842380E0	2.5550000E2	2.6875815E0	2.5852000E2	3.7763928E1	2.6029000E2	2.2426804E1	2.6011000E2	1.3690771E1	2.5797000E2	7.1824480E0	2.5590000E2	1.6871054E0
2.5831000E2	3.4828067E1	2.6009000E2	2.2541895E1	2.5991000E2	1.3225521E1	2.5773000E2	6.5912201E0	2.5570000E2	2.6898860E0	2.5872000E2	3.7898907E1	2.6049000E2	2.2485400E1	2.6031000E2	1.3758249E1	2.5821000E2	7.1096184E0	2.5610000E2	1.6009322E0
2.5852000E2	3.4847713E1	2.6029000E2	2.2557626E1	2.6011000E2	1.3236017E1	2.5797000E2	6.5979209E0	2.5590000E2	2.6921902E0	2.5892000E2	3.8050895E1	2.6070000E2	2.2534424E1	2.6051000E2	1.3808413E1	2.5845000E2	7.0315610E0	2.5631000E2	1.5299012E0
2.5872000E2	3.4866403E1	2.6049000E2	2.2573348E1	2.6031000E2	1.3246508E1	2.5821000E2	6.6046198E0	2.5610000E2	2.6944940E0	2.5912000E2	3.8160822E1	2.6090000E2	2.2565162E1	2.6071000E2	1.3839850E1	2.5868000E2	6.9458387E0	2.5651000E2	1.5096301E0
2.5892000E2	3.4885073E1	2.6070000E2	2.2589846E1	2.6051000E2	1.3256996E1	2.5845000E2	6.6113168E0	2.5631000E2	2.6969125E0	2.5933000E2	3.8280844E1	2.6110000E2	2.2626608E1	2.6091000E2	1.3810114E1	2.5892000E2	6.8663409E0	2.5670000E2	1.5004526E0
2.5912000E2	3.4903724E1	2.6090000E2	2.2605549E1	2.6071000E2	1.3267480E1	2.5868000E2	6.6177330E0	2.5651000E2	2.6992154E0	2.5953000E2	3.8391000E1	2.6131000E2	2.2707852E1	2.6111000E2	1.3791004E1	2.5916000E2	6.8027681E0	2.5690000E2	1.4895224E0
2.5933000E2	3.4923285E1	2.6110000E2	2.2621243E1	2.6091000E2	1.3277961E1	2.5892000E2	6.6244263E0	2.5670000E2	2.7014027E0	2.5973000E2	3.8516105E1	2.6151000E2	2.2763712E1	2.6131000E2	1.3785630E1	2.5939000E2	6.7864270E0	2.5711000E2	1.4603644E0
2.5953000E2	3.4941895E1	2.6131000E2	2.2637711E1	2.6111000E2	1.3288437E1	2.5916000E2	6.6311176E0	2.5690000E2	2.7037048E0	2.5994000E2	3.8619216E1	2.6171000E2	2.2834851E1	2.6151000E2	1.3777515E1	2.5959000E2	6.7619745E0	2.5731000E2	1.4661514E0
2.5973000E2	3.4960485E1	2.6151000E2	2.2653386E1	2.6131000E2	1.3298910E1	2.5939000E2	6.6375284E0	2.5711000E2	2.7061216E0	2.6014000E2	3.8694099E1	2.6192000E2	2.2879051E1	2.6171000E2	1.3748627E1	2.5982000E2	6.7531072E0	2.5752000E2	1.4567662E0
2.5994000E2	3.4979983E1	2.6171000E2	2.2669051E1	2.6151000E2	1.3309379E1	2.5959000E2	6.6431015E0	2.5731000E2	2.7084229E0	2.6034000E2	3.8752523E1	2.6212000E2	2.2903175E1	2.6192000E2	1.3718992E1	2.6005000E2	6.7414163E0	2.5772000E2	1.4850923E0
2.6014000E2	3.4998533E1	2.6192000E2	2.2685490E1	2.6171000E2	1.3319845E1	2.5982000E2	6.6495090E0	2.5752000E2	2.7108388E0	2.6055000E2	3.8797650E1	2.6233000E2	2.2934731E1	2.6212000E2	1.3665021E1	2.6029000E2	6.7193157E0	2.5792000E2	1.4881930E0
2.6034000E2	3.5017062E1	2.6212000E2	2.2701136E1	2.6192000E2	1.3330829E1	2.6005000E2	6.6559147E0	2.5772000E2	2.7131392E0	2.6075000E2	3.8852358E1	2.6253000E2	2.2987295E1	2.6232000E2	1.3612127E1	2.6053000E2	6.6985943E0	2.5812000E2	1.4459239E0
2.6055000E2	3.5036497E1	2.6233000E2	2.2717555E1	2.6212000E2	1.3341287E1	2.6029000E2	6.6625971E0	2.5792000E2	2.7154392E0	2.6096000E2	3.8891625E1	2.6273000E2	2.3022877E1	2.6252000E2	1.3548137E1	2.6073000E2	6.6972552E0	2.5832000E2	1.3870893E0
2.6075000E2	3.5054987E1	2.6253000E2	2.2733182E1	2.6232000E2	1.3351741E1	2.6053000E2	6.6692776E0	2.5812000E2	2.7177388E0	2.6116000E2	3.8893654E1	2.6292000E2	2.3047422E1	2.6272000E2	1.3511526E1	2.6093000E2	6.7297148E0	2.5852000E2	1.3026748E0
2.6096000E2	3.5074380E1	2.6273000E2	2.2748800E1	2.6252000E2	1.3362192E1	2.6073000E2	6.6748432E0	2.5832000E2	2.7200379E0	2.6136000E2	3.8828284E1	2.6313000E2	2.3051087E1	2.6292000E2	1.3497509E1	2.6113000E2	6.7260097E0	2.5873000E2	1.2436993E0
2.6116000E2	3.5092829E1	2.6292000E2	2.2763629E1	2.6272000E2	1.3372638E1	2.6093000E2	6.6804074E0	2.5852000E2	2.7223367E0	2.6156000E2	3.8737685E1	2.6333000E2	2.3055220E1	2.6312000E2	1.3453652E1	2.6136000E2	6.7084945E0	2.5893000E2	1.2014975E0
2.6136000E2	3.5111258E1	2.6313000E2	2.2780009E1	2.6292000E2	1.3383081E1	2.6113000E2	6.6859704E0	2.5873000E2	2.7247500E0	2.6176000E2	3.8650883E1	2.6353000E2	2.3072441E1	2.6333000E2	1.3437561E1	2.6161000E2	6.6861138E0	2.5913000E2	1.1425475E0
2.6156000E2	3.5129669E1	2.6333000E2	2.2795600E1	2.6312000E2	1.3393521E1	2.6136000E2	6.6923661E0	2.5893000E2	2.7270479E0	2.6196000E2	3.8577960E1	2.6374000E2	2.3089555E1	2.6352000E2	1.3428517E1	2.6184000E2	6.6964605E0	2.5932000E2	1.0786823E0
2.6176000E2	3.5148059E1	2.6353000E2	2.2811181E1	2.6333000E2	1.3404478E1	2.6161000E2	6.6993161E0	2.5913000E2	2.7293454E0	2.6217000E2	3.8490734E1	2.6394000E2	2.3134470E1	2.6373000E2	1.3413358E1	2.6208000E2	6.6944707E0	2.5952000E2	1.0617125E0
2.6196000E2	3.5166430E1	2.6374000E2	2.2827531E1	2.6352000E2	1.3414388E1	2.6184000E2	6.7057082E0	2.5932000E2	2.7315277E0	2.6237000E2	3.8444920E1	2.6415000E2	2.3148346E1	2.6393000E2	1.3395353E1	2.6228000E2	6.7403312E0	2.5973000E2	1.0124876E0
2.6217000E2	3.5185698E1	2.6394000E2	2.2843094E1	2.6373000E2	1.3425337E1	2.6208000E2	6.7123763E0	2.5952000E2	2.7338244E0	2.6257000E2	3.8376946E1	2.6435000E2	2.3152345E1	2.6413000E2	1.3407972E1	2.6252000E2	6.8327599E0	2.5993000E2	1.0214371E0
2.6237000E2	3.5204029E1	2.6415000E2	2.2859424E1	2.6393000E2	1.3435762E1	2.6228000E2	6.7179316E0	2.5973000E2	2.7362355E0	2.6277000E2	3.8304959E1	2.6455000E2	2.3144742E1	2.6433000E2	1.3410560E1	2.6276000E2	6.9412312E0	2.6013000E2	1.0731304E0
2.6257000E2	3.5222341E1	2.6435000E2	2.2874968E1	2.6413000E2	1.3446182E1	2.6252000E2	6.7245963E0	2.5993000E2	2.7385314E0	2.6297000E2	3.8237398E1	2.6476000E2	2.3131882E1	2.6453000E2	1.3418614E1	2.6297000E2	7.0408649E0	2.6033000E2	1.1232208E0
2.6277000E2	3.5240633E1	2.6455000E2	2.2890502E1	2.6433000E2	1.3456599E1	2.6276000E2	6.7312591E0	2.6013000E2	2.7408268E0	2.6318000E2	3.8197514E1	2.6495000E2	2.3121994E1	2.6473000E2	1.3399520E1	2.6317000E2	7.1377399E0	2.6053000E2	1.1701333E0
2.6297000E2	3.5258905E1	2.6476000E2	2.2906803E1	2.6453000E2	1.3467012E1	2.6297000E2	6.7370874E0	2.6033000E2	2.7431219E0	2.6338000E2	3.8186164E1	2.6515000E2	2.3130549E1	2.6494000E2	1.3399044E1	2.6337000E2	7.2576750E0	2.6073000E2	1.1807117E0
2.6318000E2	3.5278071E1	2.6495000E2	2.2921543E1	2.6473000E2	1.3477421E1	2.6317000E2	6.7426369E0	2.6053000E2	2.7454165E0	2.6358000E2	3.8137936E1	2.6536000E2	2.3123178E1	2.6514000E2	1.3424764E1	2.6357000E2	7.3678135E0	2.6093000E2	1.2107791E0
2.6338000E2	3.5296303E1	2.6515000E2	2.2937050E1	2.6494000E2	1.3488347E1	2.6337000E2	6.7481850E0	2.6073000E2	2.7477107E0	2.6379000E2	3.8033851E1	2.6556000E2	2.3118967E1	2.6534000E2	1.3400356E1	2.6378000E2	7.4985028E0	2.6114000E2	1.2552763E0
2.6358000E2	3.5314517E1	2.6536000E2	2.2953322E1	2.6514000E2	1.3498749E1	2.6357000E2	6.7537319E0	2.6093000E2	2.7500046E0	2.6399000E2	3.7908078E1	2.6577000E2	2.3088841E1	2.6554000E2	1.3356663E1	2.6398000E2	7.5965744E0	2.6134000E2	1.3000963E0
2.6379000E2	3.5333620E1	2.6556000E2	2.2968810E1	2.6534000E2	1.3509147E1	2.6378000E2	6.7595546E0	2.6114000E2	2.7524126E0	2.6419000E2	3.7821810E1	2.6597000E2	2.3046061E1	2.6574000E2	1.3324537E1	2.6418000E2	7.6770407E0	2.6154000E2	1.3015942E0
2.6399000E2	3.5351794E1	2.6577000E2	2.2985063E1	2.6554000E2	1.3519542E1	2.6398000E2	6.7650987E0	2.6134000E2	2.7547056E0	2.6440000E2	3.7736966E1	2.6617000E2	2.3038577E1	2.6594000E2	1.3288637E1	2.6438000E2	7.7083374E0	2.6174000E2	1.3294228E0
2.6419000E2	3.5369948E1	2.6597000E2	2.3000532E1	2.6574000E2	1.3529932E1	2.6418000E2	6.7706415E0	2.6154000E2	2.7569982E0	2.6460000E2	3.7668985E1	2.6637000E2	2.3053113E1	2.6614000E2	1.3250524E1	2.6459000E2	7.7102990E0	2.6194000E2	1.3200088E0
2.6440000E2	3.5388990E1	2.6617000E2	2.3015992E1	2.6594000E2	1.3540319E1	2.6438000E2	6.7761830E0	2.6174000E2	2.7592903E0	2.6480000E2	3.7630761E1	2.6658000E2	2.3080091E1	2.6635000E2	1.3243375E1	2.6479000E2	7.6832342E0	2.6216000E2	1.3195371E0
2.6460000E2	3.5407105E1	2.6637000E2	2.3031443E1	2.6614000E2	1.3550703E1	2.6459000E2	6.7820002E0	2.6194000E2	2.7615821E0	2.6500000E2	3.7562315E1	2.6678000E2	2.3120998E1	2.6655000E2	1.3237276E1	2.6499000E2	7.6234215E0	2.6235000E2	1.3364197E0
2.6480000E2	3.5425200E1	2.6658000E2	2.3047657E1	2.6635000E2	1.3561601E1	2.6479000E2	6.7875389E0	2.6216000E2	2.7641025E0	2.6521000E2	3.7522460E1	2.6698000E2	2.3167052E1	2.6675000E2	1.3252862E1	2.6519000E2	7.5020516E0	2.6255000E2	1.3496470E0
2.6500000E2	3.5443277E1	2.6678000E2	2.3063089E1	2.6655000E2	1.3571977E1	2.6499000E2	6.7930764E0	2.6235000E2	2.7662789E0	2.6541000E2	3.7533460E1	2.6719000E2	2.3169119E1	2.6696000E2	1.3223757E1	2.6540000E2	7.3611658E0	2.6275000E2	1.3820358E0
2.6521000E2	3.5462237E1	2.6698000E2	2.3078512E1	2.6675000E2	1.3582349E1	2.6519000E2	6.7986125E0	2.6255000E2	2.7685694E0	2.6561000E2	3.7608741E1	2.6738000E2	2.3162629E1	2.6715000E2	1.3176857E1	2.6560000E2	7.2746073E0	2.6295000E2	1.4110228E0
2.6541000E2	3.5480274E1	2.6719000E2	2.3094696E1	2.6696000E2	1.3593236E1	2.6540000E2	6.8044241E0	2.6275000E2	2.7708594E0	2.6581000E2	3.7740019E1	2.6758000E2	2.3122875E1	2.6735000E2	1.3160024E1	2.6580000E2	7.1741699E0	2.6315000E2	1.4488138E0
2.6561000E2	3.5498292E1	2.6738000E2	2.3109331E1	2.6715000E2	1.3603082E1	2.6560000E2	6.8099575E0	2.6295000E2	2.7731491E0	2.6601000E2	3.7869188E1	2.6779000E2	2.3098723E1	2.6756000E2	1.3167454E1	2.6600000E2	7.0674665E0	2.6335000E2	1.5309429E0
2.6581000E2	3.5516290E1	2.6758000E2	2.3124726E1	2.6735000E2	1.3613443E1	2.6580000E2	6.8154897E0	2.6315000E2	2.7754384E0	2.6622000E2	3.7992211E1	2.6799000E2	2.3067392E1	2.6776000E2	1.3180764E1	2.6620000E2	6.9865466E0	2.6355000E2	1.5823682E0
2.6601000E2	3.5534270E1	2.6779000E2	2.3140882E1	2.6756000E2	1.3624318E1	2.6600000E2	6.8210205E0	2.6335000E2	2.7777272E0	2.6642000E2	3.8096306E1	2.6819000E2	2.3037375E1	2.6796000E2	1.3219276E1	2.6640000E2	6.9349076E0	2.6375000E2	1.6406875E0
2.6622000E2	3.5553128E1	2.6799000E2	2.3156259E1	2.6776000E2	1.3634672E1	2.6620000E2	6.8265500E0	2.6355000E2	2.7800157E0	2.6662000E2	3.8199998E1	2.6840000E2	2.3003530E1	2.6816000E2	1.3255534E1	2.6661000E2	6.8624478E0	2.6395000E2	1.7270523E0
2.6642000E2	3.5571069E1	2.6819000E2	2.3171627E1	2.6796000E2	1.3645021E1	2.6640000E2	6.8320781E0	2.6375000E2	2.7823037E0	2.6682000E2	3.8333137E1	2.6860000E2	2.2961176E1	2.6836000E2	1.3258784E1	2.6681000E2	6.7726782E0	2.6415000E2	1.7943824E0
2.6662000E2	3.5588990E1	2.6840000E2	2.3187754E1	2.6816000E2	1.3655367E1	2.6661000E2	6.8378813E0	2.6395000E2	2.7845913E0	2.6703000E2	3.8488364E1	2.6881000E2	2.2929623E1	2.6856000E2	1.3261352E1	2.6701000E2	6.6833191E0	2.6435000E2	1.8227579E0
2.6682000E2	3.5606893E1	2.6860000E2	2.3203103E1	2.6836000E2	1.3665710E1	2.6681000E2	6.8434068E0	2.6415000E2	2.7868786E0	2.6723000E2	3.8624216E1	2.6901000E2	2.2923167E1	2.6876000E2	1.3249936E1	2.6721000E2	6.6387019E0	2.6455000E2	1.8817216E0
2.6703000E2	3.5625670E1	2.6881000E2	2.3219210E1	2.6856000E2	1.3676048E1	2.6701000E2	6.8489310E0	2.6435000E2	2.7891654E0	2.6743000E2	3.8723929E1	2.6921000E2	2.2928207E1	2.6896000E2	1.3281667E1	2.6742000E2	6.5863374E0	2.6476000E2	1.9651569E0
2.6723000E2	3.5643533E1	2.6901000E2	2.3234541E1	2.6876000E2	1.3686383E1	2.6721000E2	6.8544538E0	2.6455000E2	2.7914518E0	2.6763000E2	3.8828206E1	2.6941000E2	2.2908180E1	2.6917000E2	1.3304783E1	2.6761000E2	6.5202043E0	2.6495000E2	2.0181817E0
2.6743000E2	3.5661378E1	2.6921000E2	2.3249863E1	2.6896000E2	1.3696715E1	2.6742000E2	6.8602514E0	2.6476000E2	2.7938520E0	2.6783000E2	3.8907693E1	2.6962000E2	2.2911203E1	2.6936000E2	1.3330465E1	2.6782000E2	6.4559532E0	2.6516000E2	2.0367909E0
2.6763000E2	3.5679203E1	2.6941000E2	2.3265175E1	2.6917000E2	1.3707559E1	2.6761000E2	6.8654956E0	2.6495000E2	2.7960233E0	2.6804000E2	3.9035220E1	2.6982000E2	2.2921116E1	2.6957000E2	1.3352954E1	2.6802000E2	6.3863430E0	2.6536000E2	2.0039142E0
2.6783000E2	3.5697010E1	2.6962000E2	2.3281244E1	2.6936000E2	1.3717367E1	2.6782000E2	6.8712904E0	2.6516000E2	2.7984228E0	2.6824000E2	3.9187102E1	2.7002000E2	2.2968735E1	2.6977000E2	1.3395519E1	2.6822000E2	6.3230541E0	2.6556000E2	2.0113890E0
2.6804000E2	3.5715687E1	2.6982000E2	2.3296538E1	2.6957000E2	1.3728203E1	2.6802000E2	6.8768080E0	2.6536000E2	2.8007075E0	2.6845000E2	3.9324446E1	2.7023000E2	2.2990829E1	2.6997000E2	1.3446826E1	2.6844000E2	6.2763220E0	2.6576000E2	2.0351436E0
2.6824000E2	3.5733454E1	2.7002000E2	2.3311823E1	2.6977000E2	1.3738519E1	2.6822000E2	6.8823242E0	2.6556000E2	2.8029918E0	2.6865000E2	3.9421778E1	2.7043000E2	2.3008049E1	2.7017000E2	1.3508852E1	2.6864000E2	6.2628177E0	2.6596000E2	2.0543633E0
2.6845000E2	3.5752090E1	2.7023000E2	2.3327862E1	2.6997000E2	1.3748832E1	2.6844000E2	6.8883905E0	2.6576000E2	2.8052758E0	2.6885000E2	3.9486225E1	2.7063000E2	2.2984988E1	2.7038000E2	1.3581565E1	2.6885000E2	6.3056492E0	2.6616000E2	2.0883160E0
2.6865000E2	3.5769820E1	2.7043000E2	2.3343129E1	2.7017000E2	1.3759141E1	2.6864000E2	6.8939040E0	2.6596000E2	2.8075593E0	2.6905000E2	3.9540268E1	2.7084000E2	2.2902965E1	2.7058000E2	1.3652834E1	2.6904000E2	6.3808679E0	2.6636000E2	2.1275876E0
2.6885000E2	3.5787530E1	2.7063000E2	2.3358386E1	2.7038000E2	1.3769962E1	2.6885000E2	6.8996918E0	2.6616000E2	2.8098424E0	2.6925000E2	3.9624188E1	2.7104000E2	2.2804295E1	2.7078000E2	1.3756413E1	2.6925000E2	6.4623439E0	2.6656000E2	2.1649961E0
2.6905000E2	3.5805221E1	2.7084000E2	2.3374397E1	2.7058000E2	1.3780264E1	2.6904000E2	6.9049270E0	2.6636000E2	2.8121251E0	2.6946000E2	3.9741707E1	2.7124000E2	2.2716999E1	2.7098000E2	1.3837764E1	2.6945000E2	6.5909145E0	2.6676000E2	2.2204490E0
2.6925000E2	3.5822894E1	2.7104000E2	2.3389636E1	2.7078000E2	1.3790561E1	2.6925000E2	6.9107120E0	2.6656000E2	2.8144074E0	2.6966000E2	3.9765909E1	2.7144000E2	2.2665777E1	2.7119000E2	1.3932799E1	2.6965000E2	6.7077113E0	2.6696000E2	2.2869546E0
2.6946000E2	3.5841430E1	2.7124000E2	2.3404866E1	2.7098000E2	1.3800856E1	2.6945000E2	6.9162202E0	2.6676000E2	2.8166892E0	2.6986000E2	3.9806521E1	2.7164000E2	2.2631011E1	2.7139000E2	1.4016092E1	2.6986000E2	6.7739470E0	2.6716000E2	2.3789727E0
2.6966000E2	3.5859065E1	2.7144000E2	2.3420087E1	2.7119000E2	1.3811661E1	2.6965000E2	6.9217270E0	2.6696000E2	2.8189707E0	2.7007000E2	3.9806697E1	2.7184000E2	2.2622787E1	2.7159000E2	1.4105217E1	2.7006000E2	6.8511019E0	2.6736000E2	2.4384156E0
2.6986000E2	3.5876680E1	2.7164000E2	2.3435299E1	2.7139000E2	1.3821948E1	2.6986000E2	6.9275078E0	2.6716000E2	2.8212518E0	2.7027000E2	3.9761587E1	2.7204000E2	2.2603456E1	2.7179000E2	1.4133433E1	2.7026000E2	6.9410602E0	2.6756000E2	2.4708976E0
2.7007000E2	3.5895156E1	2.7184000E2	2.3450502E1	2.7159000E2	1.3832231E1	2.7006000E2	6.9330120E0	2.6736000E2	2.8235324E0	2.7047000E2	3.9715669E1	2.7225000E2	2.2589139E1	2.7199000E2	1.4140435E1	2.7046000E2	6.9813484E0	2.6776000E2	2.4963636E0
2.7027000E2	3.5912733E1	2.7204000E2	2.3465696E1	2.7179000E2	1.3842510E1	2.7026000E2	6.9385148E0	2.6756000E2	2.8258127E0	2.7067000E2	3.9701371E1	2.7245000E2	2.2592691E1	2.7219000E2	1.4129564E1	2.7066000E2	6.9922815E0	2.6796000E2	2.4629757E0
2.7047000E2	3.5930292E1	2.7225000E2	2.3481640E1	2.7199000E2	1.3852786E1	2.7046000E2	6.9440164E0	2.6776000E2	2.8280925E0	2.7088000E2	3.9692924E1	2.7266000E2	2.2621737E1	2.7239000E2	1.4143522E1	2.7087000E2	6.9541350E0	2.6817000E2	2.4086942E0
2.7067000E2	3.5947832E1	2.7245000E2	2.3496816E1	2.7219000E2	1.3863058E1	2.7066000E2	6.9495166E0	2.6796000E2	2.8303720E0	2.7108000E2	3.9698700E1	2.7286000E2	2.2698181E1	2.7259000E2	1.4165898E1	2.7107000E2	6.9327429E0	2.6836000E2	2.3630021E0
2.7088000E2	3.5966229E1	2.7266000E2	2.3512740E1	2.7239000E2	1.3873327E1	2.7087000E2	6.9552905E0	2.6817000E2	2.8327649E0	2.7128000E2	3.9692742E1	2.7307000E2	2.2782671E1	2.7280000E2	1.4164128E1	2.7127000E2	6.9066811E0	2.6856000E2	2.3136724E0
2.7108000E2	3.5983730E1	2.7286000E2	2.3527897E1	2.7259000E2	1.3883592E1	2.7107000E2	6.9607880E0	2.6836000E2	2.8349296E0	2.7149000E2	3.9630238E1	2.7327000E2	2.2838780E1	2.7300000E2	1.4174462E1	2.7147000E2	6.8556245E0	2.6876000E2	2.2054408E0
2.7128000E2	3.6001213E1	2.7307000E2	2.3543803E1	2.7280000E2	1.3894366E1	2.7127000E2	6.9662843E0	2.6856000E2	2.8372078E0	2.7168000E2	3.9597450E1	2.7347000E2	2.2879750E1	2.7320000E2	1.4178609E1	2.7167000E2	6.7874194E0	2.6896000E2	2.0709870E0
2.7149000E2	3.6019551E1	2.7327000E2	2.3558942E1	2.7300000E2	1.3904623E1	2.7147000E2	6.9717792E0	2.6876000E2	2.8394856E0	2.7188000E2	3.9553185E1	2.7367000E2	2.2935205E1	2.7340000E2	1.4201638E1	2.7188000E2	6.7659161E0	2.6916000E2	1.9394892E0
2.7168000E2	3.6036124E1	2.7347000E2	2.3574072E1	2.7320000E2	1.3914877E1	2.7167000E2	6.9772729E0	2.6896000E2	2.8417630E0	2.7209000E2	3.9519050E1	2.7388000E2	2.2993471E1	2.7360000E2	1.4224947E1	2.7207000E2	6.7548259E0	2.6937000E2	1.8373017E0
2.7188000E2	3.6053551E1	2.7367000E2	2.3589192E1	2.7340000E2	1.3925127E1	2.7188000E2	6.9830398E0	2.6916000E2	2.8440400E0	2.7229000E2	3.9529202E1	2.7408000E2	2.3029371E1	2.7380000E2	1.4305757E1	2.7227000E2	6.7177659E0	2.6956000E2	1.7547138E0
2.7209000E2	3.6071830E1	2.7388000E2	2.3605060E1	2.7360000E2	1.3935373E1	2.7207000E2	6.9882562E0	2.6937000E2	2.8464304E0	2.7249000E2	3.9542030E1	2.7428000E2	2.3068195E1	2.7409000E2	1.4377749E1	2.7248000E2	6.6856467E0	2.6976000E2	1.6356068E0
2.7229000E2	3.6089219E1	2.7408000E2	2.3620162E1	2.7380000E2	1.3945616E1	2.7227000E2	6.9937459E0	2.6956000E2	2.8485927E0	2.7270000E2	3.9542639E1	2.7448000E2	2.3120138E1	2.7424000E2	1.4416000E1	2.7268000E2	6.6675893E0	2.6996000E2	1.5709715E0
2.7249000E2	3.6106590E1	2.7428000E2	2.3635256E1	2.7409000E2	1.3960462E1	2.7248000E2	6.9995087E0	2.6976000E2	2.8508685E0	2.7290000E2	3.9587036E1	2.7469000E2	2.3181808E1	2.7444000E2	1.4429061E1	2.7288000E2	6.6875037E0	2.7017000E2	1.5082210E0
2.7270000E2	3.6124810E1	2.7448000E2	2.3650341E1	2.7424000E2	1.3968138E1	2.7268000E2	7.0049958E0	2.6996000E2	2.8531439E0	2.7310000E2	3.9631175E1	2.7489000E2	2.3259664E1	2.7463000E2	1.4441111E1	2.7308000E2	6.6902636E0	2.7037000E2	1.4327847E0
2.7290000E2	3.6142143E1	2.7469000E2	2.3666170E1	2.7444000E2	1.3978369E1	2.7288000E2	7.0104815E0	2.7017000E2	2.8555326E0	2.7330000E2	3.9682551E1	2.7509000E2	2.3312798E1	2.7483000E2	1.4460636E1	2.7328000E2	6.7027887E0	2.7057000E2	1.3773605E0
2.7310000E2	3.6159458E1	2.7489000E2	2.3681237E1	2.7463000E2	1.3988085E1	2.7308000E2	7.0159659E0	2.7037000E2	2.8578071E0	2.7350000E2	3.9739652E1	2.7530000E2	2.3391180E1	2.7503000E2	1.4439297E1	2.7349000E2	6.7433473E0	2.7077000E2	1.3449361E0
2.7330000E2	3.6176754E1	2.7509000E2	2.3696294E1	2.7483000E2	1.3998309E1	2.7328000E2	7.0214491E0	2.7057000E2	2.8600812E0	2.7371000E2	3.9785865E1	2.7550000E2	2.3501618E1	2.7523000E2	1.4420553E1	2.7369000E2	6.7740346E0	2.7097000E2	1.3114369E0
2.7350000E2	3.6194032E1	2.7530000E2	2.3712095E1	2.7503000E2	1.4008529E1	2.7349000E2	7.0272049E0	2.7077000E2	2.8623549E0	2.7391000E2	3.9849961E1	2.7570000E2	2.3613384E1	2.7544000E2	1.4401907E1	2.7389000E2	6.7901082E0	2.7116000E2	1.2947224E0
2.7371000E2	3.6212155E1	2.7550000E2	2.3727134E1	2.7523000E2	1.4018746E1	2.7369000E2	7.0326854E0	2.7097000E2	2.8646282E0	2.7411000E2	3.9920963E1	2.7590000E2	2.3688916E1	2.7564000E2	1.4399762E1	2.7410000E2	6.7903164E0	2.7137000E2	1.2601427E0
2.7391000E2	3.6229395E1	2.7570000E2	2.3742165E1	2.7544000E2	1.4029470E1	2.7389000E2	7.0381645E0	2.7116000E2	2.8667875E0	2.7431000E2	3.9953823E1	2.7610000E2	2.3754201E1	2.7584000E2	1.4365197E1	2.7430000E2	6.7869525E0	2.7156000E2	1.2624061E0
2.7411000E2	3.6246617E1	2.7590000E2	2.3757186E1	2.7564000E2	1.4039679E1	2.7410000E2	7.0439162E0	2.7137000E2	2.8691736E0	2.7452000E2	3.9975788E1	2.7631000E2	2.3813650E1	2.7604000E2	1.4377724E1	2.7450000E2	6.7865673E0	2.7177000E2	1.2805048E0
2.7431000E2	3.6263821E1	2.7610000E2	2.3772199E1	2.7584000E2	1.4049885E1	2.7430000E2	7.0493927E0	2.7156000E2	2.8713321E0	2.7472000E2	4.0016967E1	2.7651000E2	2.3853430E1	2.7624000E2	1.4391879E1	2.7470000E2	6.7915097E0	2.7197000E2	1.2963240E0
2.7452000E2	3.6281865E1	2.7631000E2	2.3787953E1	2.7604000E2	1.4060087E1	2.7450000E2	7.0548679E0	2.7177000E2	2.8737173E0	2.7492000E2	4.0029370E1	2.7672000E2	2.3861719E1	2.7644000E2	1.4404506E1	2.7491000E2	6.7848763E0	2.7217000E2	1.2995924E0
2.7472000E2	3.6299031E1	2.7651000E2	2.3802947E1	2.7624000E2	1.4070285E1	2.7470000E2	7.0603418E0	2.7197000E2	2.8759886E0	2.7513000E2	4.0046283E1	2.7691000E2	2.3869940E1	2.7664000E2	1.4399257E1	2.7511000E2	6.7818115E0	2.7237000E2	1.3291973E0
2.7492000E2	3.6316179E1	2.7672000E2	2.3818682E1	2.7644000E2	1.4080480E1	2.7491000E2	7.0660879E0	2.7217000E2	2.8782595E0	2.7533000E2	4.0039236E1	2.7711000E2	2.3863171E1	2.7684000E2	1.4396675E1	2.7531000E2	6.7616673E0	2.7257000E2	1.3209456E0
2.7513000E2	3.6334165E1	2.7691000E2	2.3832909E1	2.7664000E2	1.4090671E1	2.7511000E2	7.0715591E0	2.7237000E2	2.8805299E0	2.7553000E2	4.0008177E1	2.7731000E2	2.3832827E1	2.7704000E2	1.4429290E1	2.7551000E2	6.7422594E0	2.7277000E2	1.3180300E0
2.7533000E2	3.6351276E1	2.7711000E2	2.3847877E1	2.7684000E2	1.4100859E1	2.7531000E2	7.0770290E0	2.7257000E2	2.8828000E0	2.7574000E2	4.0052031E1	2.7752000E2	2.3816018E1	2.7725000E2	1.4455038E1	2.7571000E2	6.7118659E0	2.7298000E2	1.3538354E0
2.7553000E2	3.6368369E1	2.7731000E2	2.3862836E1	2.7704000E2	1.4111043E1	2.7551000E2	7.0824976E0	2.7277000E2	2.8850696E0	2.7594000E2	4.0148510E1	2.7772000E2	2.3789563E1	2.7744000E2	1.4454911E1	2.7591000E2	6.6791291E0	2.7318000E2	1.3905578E0
2.7574000E2	3.6386296E1	2.7752000E2	2.3878534E1	2.7725000E2	1.4121732E1	2.7571000E2	7.0879649E0	2.7298000E2	2.8874523E0	2.7614000E2	4.0234084E1	2.7793000E2	2.3782235E1	2.7764000E2	1.4427741E1	2.7612000E2	6.6351551E0	2.7338000E2	1.4805147E0
2.7594000E2	3.6403352E1	2.7772000E2	2.3893474E1	2.7744000E2	1.4131400E1	2.7591000E2	7.0934309E0	2.7318000E2	2.8897211E0	2.7634000E2	4.0347723E1	2.7812000E2	2.3792154E1	2.7785000E2	1.4400389E1	2.7632000E2	6.5817878E0	2.7359000E2	1.5407715E0
2.7614000E2	3.6420389E1	2.7793000E2	2.3909153E1	2.7764000E2	1.4141573E1	2.7612000E2	7.0991688E0	2.7338000E2	2.8919895E0	2.7655000E2	4.0459683E1	2.7832000E2	2.3817059E1	2.7805000E2	1.4317936E1	2.7652000E2	6.5555411E0	2.7378000E2	1.6234627E0
2.7634000E2	3.6437408E1	2.7812000E2	2.3923330E1	2.7785000E2	1.4152251E1	2.7632000E2	7.1046322E0	2.7359000E2	2.8943709E0	2.7675000E2	4.0562550E1	2.7853000E2	2.3845574E1	2.7825000E2	1.4275736E1	2.7673000E2	6.5406812E0	2.7398000E2	1.6922379E0
2.7655000E2	3.6455259E1	2.7832000E2	2.3938244E1	2.7805000E2	1.4162416E1	2.7652000E2	7.1100942E0	2.7378000E2	2.8965251E0	2.7695000E2	4.0652013E1	2.7874000E2	2.3880390E1	2.7845000E2	1.4254382E1	2.7693000E2	6.5193016E0	2.7418000E2	1.7620608E0
2.7675000E2	3.6472241E1	2.7853000E2	2.3953895E1	2.7825000E2	1.4172578E1	2.7673000E2	7.1158279E0	2.7398000E2	2.8987923E0	2.7716000E2	4.0685991E1	2.7894000E2	2.3880967E1	2.7865000E2	1.4233919E1	2.7713000E2	6.4972932E0	2.7439000E2	1.8228409E0
2.7695000E2	3.6489205E1	2.7874000E2	2.3969536E1	2.7845000E2	1.4182737E1	2.7693000E2	7.1212873E0	2.7418000E2	2.9010591E0	2.7735000E2	4.0712655E1	2.7913000E2	2.3885994E1	2.7886000E2	1.4193278E1	2.7732000E2	6.4812179E0	2.7459000E2	1.9123251E0
2.7716000E2	3.6506998E1	2.7894000E2	2.3984423E1	2.7865000E2	1.4192891E1	2.7713000E2	7.1267454E0	2.7439000E2	2.9034388E0	2.7756000E2	4.0736397E1	2.7933000E2	2.3987013E1	2.7905000E2	1.4169113E1	2.7753000E2	6.4542834E0	2.7479000E2	1.9737854E0
2.7735000E2	3.6523079E1	2.7913000E2	2.3998557E1	2.7886000E2	1.4203550E1	2.7732000E2	7.1319293E0	2.7459000E2	2.9057047E0	2.7776000E2	4.0738440E1	2.7954000E2	2.4047853E1	2.7926000E2	1.4160103E1	2.7773000E2	6.4203312E0	2.7499000E2	1.9903678E0
2.7756000E2	3.6540834E1	2.7933000E2	2.4013427E1	2.7905000E2	1.4213190E1	2.7753000E2	7.1376576E0	2.7479000E2	2.9079702E0	2.7797000E2	4.0726415E1	2.7974000E2	2.4066947E1	2.7946000E2	1.4179054E1	2.7793000E2	6.4269043E0	2.7519000E2	1.9919565E0
2.7776000E2	3.6557725E1	2.7954000E2	2.4029031E1	2.7926000E2	1.4223841E1	2.7773000E2	7.1431118E0	2.7499000E2	2.9102354E0	2.7817000E2	4.0703950E1	2.7994000E2	2.4101622E1	2.7966000E2	1.4197409E1	2.7813000E2	6.4532508E0	2.7539000E2	1.9715722E0
2.7797000E2	3.6575442E1	2.7974000E2	2.4043883E1	2.7946000E2	1.4233981E1	2.7793000E2	7.1485647E0	2.7519000E2	2.9125001E0	2.7837000E2	4.0650563E1	2.8015000E2	2.4140863E1	2.7986000E2	1.4183059E1	2.7834000E2	6.5427968E0	2.7560000E2	1.9521930E0
2.7817000E2	3.6592296E1	2.7994000E2	2.4058726E1	2.7966000E2	1.4244118E1	2.7813000E2	7.1540163E0	2.7539000E2	2.9147644E0	2.7857000E2	4.0602727E1	2.8035000E2	2.4182025E1	2.8007000E2	1.4165239E1	2.7854000E2	6.5912933E0	2.7580000E2	1.9338478E0
2.7837000E2	3.6609133E1	2.8015000E2	2.4074302E1	2.7986000E2	1.4254251E1	2.7834000E2	7.1597390E0	2.7560000E2	2.9171416E0	2.7877000E2	4.0560577E1	2.8055000E2	2.4224282E1	2.8027000E2	1.4116048E1	2.7874000E2	6.6415804E0	2.7600000E2	1.9266415E0
2.7857000E2	3.6625951E1	2.8035000E2	2.4089127E1	2.8007000E2	1.4264887E1	2.7854000E2	7.1651879E0	2.7580000E2	2.9194051E0	2.7898000E2	4.0535496E1	2.8076000E2	2.4276950E1	2.8047000E2	1.4074592E1	2.7894000E2	6.7023186E0	2.7620000E2	1.9261516E0
2.7877000E2	3.6642752E1	2.8055000E2	2.4103943E1	2.8027000E2	1.4275012E1	2.7874000E2	7.1706356E0	2.7600000E2	2.9216681E0	2.7918000E2	4.0515830E1	2.8096000E2	2.4347592E1	2.8067000E2	1.4043787E1	2.7914000E2	6.7604944E0	2.7640000E2	1.9346328E0
2.7898000E2	3.6660373E1	2.8076000E2	2.4119491E1	2.8047000E2	1.4285134E1	2.7894000E2	7.1760819E0	2.7620000E2	2.9239308E0	2.7938000E2	4.0489153E1	2.8116000E2	2.4440159E1	2.8088000E2	1.4007362E1	2.7934000E2	6.8286234E0	2.7661000E2	1.9188572E0
2.7918000E2	3.6677138E1	2.8096000E2	2.4134289E1	2.8067000E2	1.4295253E1	2.7914000E2	7.1815269E0	2.7640000E2	2.9261931E0	2.7959000E2	4.0464066E1	2.8136000E2	2.4493785E1	2.8108000E2	1.3947065E1	2.7955000E2	6.8931423E0	2.7681000E2	1.9113823E0
2.7938000E2	3.6693884E1	2.8116000E2	2.4149079E1	2.8088000E2	1.4305873E1	2.7934000E2	7.1869707E0	2.7661000E2	2.9285681E0	2.7979000E2	4.0445693E1	2.8157000E2	2.4569793E1	2.8128000E2	1.3854532E1	2.7975000E2	6.9972970E0	2.7701000E2	1.9409147E0
2.7959000E2	3.6711449E1	2.8136000E2	2.4163860E1	2.8108000E2	1.4315984E1	2.7955000E2	7.1926852E0	2.7681000E2	2.9308295E0	2.8000000E2	4.0388651E1	2.8177000E2	2.4644827E1	2.8148000E2	1.3753509E1	2.7995000E2	7.1263948E0	2.7721000E2	1.9858288E0
2.7979000E2	3.6728158E1	2.8157000E2	2.4179370E1	2.8128000E2	1.4326091E1	2.7975000E2	7.1981263E0	2.7701000E2	2.9330906E0	2.8020000E2	4.0323441E1	2.8198000E2	2.4722768E1	2.8168000E2	1.3645770E1	2.8015000E2	7.2640325E0	2.7741000E2	1.9915398E0
2.8000000E2	3.6745685E1	2.8177000E2	2.4194133E1	2.8148000E2	1.4336195E1	2.7995000E2	7.2035661E0	2.7721000E2	2.9353512E0	2.8041000E2	4.0230652E1	2.8217000E2	2.4774190E1	2.8188000E2	1.3584996E1	2.8036000E2	7.3679384E0	2.7761000E2	1.9899802E0
2.8020000E2	3.6762358E1	2.8198000E2	2.4209625E1	2.8168000E2	1.4346295E1	2.8015000E2	7.2090046E0	2.7741000E2	2.9376115E0	2.8061000E2	4.0149626E1	2.8238000E2	2.4796867E1	2.8208000E2	1.3547469E1	2.8056000E2	7.4954301E0	2.7782000E2	1.9597480E0
2.8041000E2	3.6779846E1	2.8217000E2	2.4223633E1	2.8188000E2	1.4356392E1	2.8036000E2	7.2147136E0	2.7761000E2	2.9398713E0	2.8080000E2	4.0093878E1	2.8258000E2	2.4795562E1	2.8228000E2	1.3542692E1	2.8076000E2	7.6039883E0	2.7802000E2	1.9042363E0
2.8061000E2	3.6796484E1	2.8238000E2	2.4239106E1	2.8208000E2	1.4366485E1	2.8056000E2	7.2201495E0	2.7782000E2	2.9422437E0	2.8101000E2	4.0005287E1	2.8278000E2	2.4807630E1	2.8248000E2	1.3521798E1	2.8096000E2	7.7010874E0	2.7822000E2	1.8786242E0
2.8080000E2	3.6812273E1	2.8258000E2	2.4253834E1	2.8228000E2	1.4376575E1	2.8076000E2	7.2255840E0	2.7802000E2	2.9445027E0	2.8121000E2	3.9908770E1	2.8298000E2	2.4818942E1	2.8268000E2	1.3510218E1	2.8116000E2	7.7855006E0	2.7842000E2	1.8273729E0
2.8101000E2	3.6829705E1	2.8278000E2	2.4268553E1	2.8248000E2	1.4386660E1	2.8096000E2	7.2310173E0	2.7822000E2	2.9467613E0	2.8141000E2	3.9846897E1	2.8319000E2	2.4847067E1	2.8288000E2	1.3510127E1	2.8137000E2	7.8546432E0	2.7862000E2	1.7921584E0
2.8121000E2	3.6846289E1	2.8298000E2	2.4283263E1	2.8268000E2	1.4396743E1	2.8116000E2	7.2364493E0	2.7842000E2	2.9490195E0	2.8162000E2	3.9781502E1	2.8339000E2	2.4896002E1	2.8308000E2	1.3513066E1	2.8157000E2	7.8979925E0	2.7883000E2	1.7692864E0
2.8141000E2	3.6862856E1	2.8319000E2	2.4298700E1	2.8288000E2	1.4406821E1	2.8137000E2	7.2421515E0	2.7862000E2	2.9512773E0	2.8182000E2	3.9728637E1	2.8359000E2	2.4888343E1	2.8329000E2	1.3542446E1	2.8177000E2	7.9258250E0	2.7903000E2	1.7568144E0
2.8162000E2	3.6880232E1	2.8339000E2	2.4313392E1	2.8308000E2	1.4416896E1	2.8157000E2	7.2475808E0	2.7883000E2	2.9536475E0	2.8202000E2	3.9712143E1	2.8379000E2	2.4900844E1	2.8349000E2	1.3583482E1	2.8197000E2	7.9371685E0	2.7923000E2	1.7427979E0
2.8182000E2	3.6896763E1	2.8359000E2	2.4328076E1	2.8329000E2	1.4427471E1	2.8177000E2	7.2530088E0	2.7903000E2	2.9559045E0	2.8222000E2	3.9681623E1	2.8400000E2	2.4910740E1	2.8369000E2	1.3620465E1	2.8217000E2	7.9353363E0	2.7943000E2	1.7616393E0
2.8202000E2	3.6913276E1	2.8379000E2	2.4342751E1	2.8349000E2	1.4437539E1	2.8197000E2	7.2584355E0	2.7923000E2	2.9581610E0	2.8243000E2	3.9657789E1	2.8420000E2	2.4915405E1	2.8389000E2	1.3638079E1	2.8237000E2	7.9225666E0	2.7964000E2	1.7930383E0
2.8222000E2	3.6929771E1	2.8400000E2	2.4358150E1	2.8369000E2	1.4447603E1	2.8217000E2	7.2638610E0	2.7943000E2	2.9604172E0	2.8263000E2	3.9685732E1	2.8440000E2	2.4923182E1	2.8409000E2	1.3691551E1	2.8258000E2	7.8939993E0	2.7984000E2	1.8224101E0
2.8243000E2	3.6947073E1	2.8420000E2	2.4372808E1	2.8389000E2	1.4457664E1	2.8237000E2	7.2692851E0	2.7964000E2	2.9627857E0	2.8283000E2	3.9712914E1	2.8460000E2	2.4952075E1	2.8430000E2	1.3733803E1	2.8278000E2	7.8783754E0	2.8010000E2	1.8476995E0
2.8263000E2	3.6963532E1	2.8440000E2	2.4387456E1	2.8409000E2	1.4467721E1	2.8258000E2	7.2749791E0	2.7984000E2	2.9650411E0	2.8303000E2	3.9727891E1	2.8481000E2	2.4962194E1	2.8449000E2	1.3785230E1	2.8299000E2	7.8559461E0	2.8029000E2	1.8600458E0
2.8283000E2	3.6979974E1	2.8460000E2	2.4402096E1	2.8430000E2	1.4478277E1	2.8278000E2	7.2804006E0	2.8010000E2	2.9679724E0	2.8323000E2	3.9757577E1	2.8501000E2	2.4968843E1	2.8470000E2	1.3846741E1	2.8318000E2	7.8483356E0	2.8049000E2	1.8818370E0
2.8303000E2	3.6996399E1	2.8481000E2	2.4417459E1	2.8449000E2	1.4487824E1	2.8299000E2	7.2860918E0	2.8029000E2	2.9701141E0	2.8344000E2	3.9788528E1	2.8522000E2	2.4960144E1	2.8490000E2	1.3902355E1	2.8339000E2	7.8432622E0	2.8068000E2	1.9465520E0
2.8323000E2	3.7012806E1	2.8501000E2	2.4432081E1	2.8470000E2	1.4498373E1	2.8318000E2	7.2912398E0	2.8049000E2	2.9723681E0	2.8363000E2	3.9848675E1	2.8541000E2	2.4886948E1	2.8510000E2	1.4010644E1	2.8359000E2	7.8525797E0	2.8089000E2	2.0138548E0
2.8344000E2	3.7030015E1	2.8522000E2	2.4447425E1	2.8490000E2	1.4508415E1	2.8339000E2	7.2969283E0	2.8068000E2	2.9745090E0	2.8384000E2	3.9906349E1	2.8562000E2	2.4856678E1	2.8537000E2	1.4123761E1	2.8379000E2	7.8808405E0	2.8109000E2	2.1111167E0
2.8363000E2	3.7045568E1	2.8541000E2	2.4461299E1	2.8510000E2	1.4518454E1	2.8359000E2	7.3023446E0	2.8089000E2	2.9768749E0	2.8404000E2	3.9964374E1	2.8582000E2	2.4833476E1	2.8550000E2	1.4266077E1	2.8399000E2	7.8551619E0	2.8128000E2	2.1891073E0
2.8384000E2	3.7062740E1	2.8562000E2	2.4476625E1	2.8537000E2	1.4532001E1	2.8379000E2	7.3077596E0	2.8109000E2	2.9791277E0	2.8425000E2	4.0058968E1	2.8603000E2	2.4796831E1	2.8574000E2	1.4425401E1	2.8419000E2	7.8071789E0	2.8149000E2	2.2611750E0
2.8404000E2	3.7079077E1	2.8582000E2	2.4491212E1	2.8550000E2	1.4538521E1	2.8399000E2	7.3131733E0	2.8128000E2	2.9812675E0	2.8445000E2	4.0156017E1	2.8622000E2	2.4783496E1	2.8594000E2	1.4617274E1	2.8440000E2	7.7811594E0	2.8168000E2	2.3478110E0
2.8425000E2	3.7096212E1	2.8603000E2	2.4506520E1	2.8574000E2	1.4550555E1	2.8419000E2	7.3185857E0	2.8149000E2	2.9836321E0	2.8465000E2	4.0246298E1	2.8642000E2	2.4808113E1	2.8614000E2	1.4785489E1	2.8460000E2	7.7485196E0	2.8189000E2	2.4310082E0
2.8445000E2	3.7112513E1	2.8622000E2	2.4520361E1	2.8594000E2	1.4560579E1	2.8440000E2	7.3242674E0	2.8168000E2	2.9857712E0	2.8485000E2	4.0300972E1	2.8662000E2	2.4824778E1	2.8634000E2	1.4935947E1	2.8480000E2	7.7178850E0	2.8209000E2	2.5565624E0
2.8465000E2	3.7128797E1	2.8642000E2	2.4534922E1	2.8614000E2	1.4570599E1	2.8460000E2	7.3296772E0	2.8189000E2	2.9881349E0	2.8506000E2	4.0371399E1	2.8683000E2	2.4867209E1	2.8655000E2	1.5068255E1	2.8500000E2	7.6934204E0	2.8229000E2	2.6786274E0
2.8485000E2	3.7145063E1	2.8662000E2	2.4549475E1	2.8634000E2	1.4580616E1	2.8480000E2	7.3350857E0	2.8209000E2	2.9903857E0	2.8526000E2	4.0430231E1	2.8703000E2	2.4911234E1	2.8675000E2	1.5195781E1	2.8520000E2	7.6762728E0	2.8249000E2	2.8087393E0
2.8506000E2	3.7162125E1	2.8683000E2	2.4564746E1	2.8655000E2	1.4591130E1	2.8500000E2	7.3404929E0	2.8229000E2	2.9926361E0	2.8548000E2	4.0507227E1	2.8723000E2	2.4957099E1	2.8695000E2	1.5325512E1	2.8541000E2	7.6886730E0	2.8270000E2	2.8756980E0
2.8526000E2	3.7178356E1	2.8703000E2	2.4579281E1	2.8675000E2	1.4601139E1	2.8520000E2	7.3458988E0	2.8249000E2	2.9948861E0	2.8568000E2	4.0582929E1	2.8744000E2	2.5013584E1	2.8715000E2	1.5409498E1	2.8561000E2	7.6803358E0	2.8290000E2	2.9446168E0
2.8548000E2	3.7196190E1	2.8723000E2	2.4593808E1	2.8695000E2	1.4611145E1	2.8541000E2	7.3515736E0	2.8270000E2	2.9972481E0	2.8588000E2	4.0680125E1	2.8764000E2	2.5037905E1	2.8735000E2	1.5467429E1	2.8581000E2	7.6356945E0	2.8310000E2	2.9704765E0
2.8568000E2	3.7212385E1	2.8744000E2	2.4609051E1	2.8715000E2	1.4621148E1	2.8561000E2	7.3569769E0	2.8290000E2	2.9994973E0	2.8608000E2	4.0763329E1	2.8784000E2	2.5049205E1	2.8755000E2	1.5445998E1	2.8601000E2	7.6164119E0	2.8330000E2	2.9853424E0
2.8588000E2	3.7228563E1	2.8764000E2	2.4623560E1	2.8735000E2	1.4631147E1	2.8581000E2	7.3623789E0	2.8310000E2	3.0017461E0	2.8628000E2	4.0790980E1	2.8804000E2	2.5064096E1	2.8776000E2	1.5414647E1	2.8622000E2	7.6104452E0	2.8350000E2	3.0128362E0
2.8608000E2	3.7244723E1	2.8784000E2	2.4638060E1	2.8755000E2	1.4641142E1	2.8601000E2	7.3677797E0	2.8330000E2	3.0039944E0	2.8648000E2	4.0861515E1	2.8825000E2	2.5030907E1	2.8796000E2	1.5367440E1	2.8642000E2	7.5860828E0	2.8370000E2	3.0140433E0
2.8628000E2	3.7260866E1	2.8804000E2	2.4652552E1	2.8776000E2	1.4651633E1	2.8622000E2	7.3734490E0	2.8350000E2	3.0062424E0	2.8669000E2	4.0944044E1	2.8845000E2	2.4963354E1	2.8816000E2	1.5318088E1	2.8662000E2	7.5946562E0	2.8390000E2	2.9974833E0
2.8648000E2	3.7276993E1	2.8825000E2	2.4667759E1	2.8796000E2	1.4661621E1	2.8642000E2	7.3788471E0	2.8370000E2	3.0084899E0	2.8689000E2	4.1015182E1	2.8865000E2	2.4912110E1	2.8836000E2	1.5265930E1	2.8682000E2	7.6027543E0	2.8411000E2	2.9929877E0
2.8669000E2	3.7293907E1	2.8845000E2	2.4682233E1	2.8816000E2	1.4671606E1	2.8662000E2	7.3842439E0	2.8390000E2	3.0107371E0	2.8709000E2	4.1065840E1	2.8885000E2	2.4841647E1	2.8856000E2	1.5239412E1	2.8702000E2	7.6155816E0	2.8431000E2	2.9731464E0
2.8689000E2	3.7309998E1	2.8865000E2	2.4696699E1	2.8836000E2	1.4681586E1	2.8682000E2	7.3896395E0	2.8411000E2	3.0130962E0	2.8730000E2	4.1162126E1	2.8905000E2	2.4801244E1	2.8876000E2	1.5200182E1	2.8722000E2	7.6517862E0	2.8451000E2	2.9384929E0
2.8709000E2	3.7326072E1	2.8885000E2	2.4711156E1	2.8856000E2	1.4691564E1	2.8702000E2	7.3950337E0	2.8431000E2	3.0153425E0	2.8750000E2	4.1232999E1	2.8926000E2	2.4763521E1	2.8896000E2	1.5126561E1	2.8742000E2	7.6539899E0	2.8471000E2	2.9283564E0
2.8730000E2	3.7342931E1	2.8905000E2	2.4725604E1	2.8876000E2	1.4701538E1	2.8722000E2	7.4004267E0	2.8451000E2	3.0175884E0	2.8770000E2	4.1293282E1	2.8946000E2	2.4735562E1	2.8917000E2	1.5042490E1	2.8763000E2	7.6797405E0	2.8491000E2	2.8980830E0
2.8750000E2	3.7358970E1	2.8926000E2	2.4740766E1	2.8896000E2	1.4711508E1	2.8742000E2	7.4058183E0	2.8471000E2	3.0198339E0	2.8791000E2	4.1321395E1	2.8966000E2	2.4753140E1	2.8937000E2	1.4926372E1	2.8783000E2	7.7424107E0	2.8511000E2	2.8509521E0
2.8770000E2	3.7374992E1	2.8946000E2	2.4755197E1	2.8917000E2	1.4721973E1	2.8763000E2	7.4114782E0	2.8491000E2	3.0220790E0	2.8811000E2	4.1305623E1	2.8986000E2	2.4771779E1	2.8957000E2	1.4856822E1	2.8803000E2	7.7795374E0	2.8531000E2	2.7905483E0
2.8791000E2	3.7391797E1	2.8966000E2	2.4769620E1	2.8937000E2	1.4731936E1	2.8783000E2	7.4168672E0	2.8511000E2	3.0243238E0	2.8831000E2	4.1285962E1	2.9007000E2	2.4777654E1	2.8981000E2	1.4775014E1	2.8823000E2	7.8166597E0	2.8552000E2	2.7088688E0
2.8811000E2	3.7407784E1	2.8986000E2	2.4784034E1	2.8957000E2	1.4741895E1	2.8803000E2	7.4222550E0	2.8531000E2	3.0265681E0	2.8852000E2	4.1237951E1	2.9027000E2	2.4852831E1	2.9001000E2	1.4684326E1	2.8843000E2	7.8561270E0	2.8571000E2	2.6349662E0
2.8831000E2	3.7423754E1	2.9007000E2	2.4799159E1	2.8981000E2	1.4753842E1	2.8823000E2	7.4276415E0	2.8552000E2	3.0289242E0	2.8872000E2	4.1157600E1	2.9047000E2	2.4907481E1	2.9020000E2	1.4574826E1	2.8863000E2	7.8993712E0	2.8591000E2	2.5890736E0
2.8852000E2	3.7440504E1	2.9027000E2	2.4813556E1	2.9001000E2	1.4763794E1	2.8843000E2	7.4330267E0	2.8571000E2	3.0310555E0	2.8892000E2	4.1082120E1	2.9067000E2	2.4928149E1	2.9040000E2	1.4445527E1	2.8883000E2	7.9689663E0	2.8612000E2	2.5119686E0
2.8872000E2	3.7456440E1	2.9047000E2	2.4827944E1	2.9020000E2	1.4773244E1	2.8863000E2	7.4384106E0	2.8591000E2	3.0332986E0	2.8912000E2	4.1042129E1	2.9088000E2	2.4949563E1	2.9060000E2	1.4288045E1	2.8904000E2	8.0431723E0	2.8632000E2	2.4544821E0
2.8892000E2	3.7472358E1	2.9067000E2	2.4842323E1	2.9040000E2	1.4783189E1	2.8883000E2	7.4437932E0	2.8612000E2	3.0356535E0	2.8932000E2	4.0971094E1	2.9109000E2	2.4971882E1	2.9080000E2	1.4131485E1	2.8923000E2	8.0858818E0	2.8652000E2	2.4133135E0
2.8912000E2	3.7488259E1	2.9088000E2	2.4857412E1	2.9060000E2	1.4793130E1	2.8904000E2	7.4494436E0	2.8632000E2	3.0378957E0	2.8953000E2	4.0891072E1	2.9128000E2	2.4987695E1	2.9101000E2	1.3986533E1	2.8943000E2	8.1086192E0	2.8672000E2	2.3465940E0
2.8932000E2	3.7504144E1	2.9109000E2	2.4872492E1	2.9080000E2	1.4803068E1	2.8923000E2	7.4545547E0	2.8652000E2	3.0401376E0	2.8973000E2	4.0808740E1	2.9149000E2	2.4977465E1	2.9120000E2	1.3847815E1	2.8963000E2	8.1156348E0	2.8692000E2	2.3233746E0
2.8953000E2	3.7520805E1	2.9128000E2	2.4886128E1	2.9101000E2	1.4813499E1	2.8943000E2	7.4599335E0	2.8672000E2	3.0423791E0	2.8993000E2	4.0728956E1	2.9169000E2	2.4963650E1	2.9140000E2	1.3786595E1	2.8984000E2	8.1146387E0	2.8712000E2	2.3221878E0
2.8973000E2	3.7536655E1	2.9149000E2	2.4901190E1	2.9120000E2	1.4822933E1	2.8963000E2	7.4653110E0	2.8692000E2	3.0446202E0	2.9014000E2	4.0652823E1	2.9190000E2	2.4959474E1	2.9161000E2	1.3738514E1	2.9004000E2	8.1588159E0	2.8732000E2	2.3129070E0
2.8993000E2	3.7552488E1	2.9169000E2	2.4915526E1	2.9140000E2	1.4832860E1	2.8984000E2	7.4709560E0	2.8712000E2	3.0468609E0	2.9034000E2	4.0619864E1	2.9210000E2	2.4993152E1	2.9181000E2	1.3715242E1	2.9024000E2	8.2012181E0	2.8752000E2	2.3140959E0
2.9014000E2	3.7569095E1	2.9190000E2	2.4930570E1	2.9161000E2	1.4843279E1	2.9004000E2	7.4763309E0	2.8732000E2	3.0491012E0	2.9054000E2	4.0552898E1	2.9230000E2	2.4989999E1	2.9201000E2	1.3693224E1	2.9044000E2	8.2231156E0	2.8772000E2	2.2982753E0
2.9034000E2	3.7584893E1	2.9210000E2	2.4944889E1	2.9181000E2	1.4853199E1	2.9024000E2	7.4817045E0	2.8752000E2	3.0513411E0	2.9074000E2	4.0492716E1	2.9251000E2	2.5045986E1	2.9221000E2	1.3685295E1	2.9065000E2	8.2351036E0	2.8792000E2	2.3110867E0
2.9054000E2	3.7600675E1	2.9230000E2	2.4959199E1	2.9201000E2	1.4863116E1	2.9044000E2	7.4870768E0	2.8772000E2	3.0535805E0	2.9094000E2	4.0444766E1	2.9271000E2	2.5125282E1	2.9241000E2	1.3693871E1	2.9085000E2	8.1982125E0	2.8812000E2	2.3382820E0
2.9074000E2	3.7616440E1	2.9251000E2	2.4974216E1	2.9221000E2	1.4873028E1	2.9065000E2	7.4927164E0	2.8792000E2	3.0558196E0	2.9115000E2	4.0396947E1	2.9291000E2	2.5193455E1	2.9261000E2	1.3709347E1	2.9105000E2	8.1513223E0	2.8832000E2	2.3237418E0
2.9094000E2	3.7632189E1	2.9271000E2	2.4988508E1	2.9241000E2	1.4882938E1	2.9085000E2	7.4980861E0	2.8812000E2	3.0580583E0	2.9135000E2	4.0367809E1	2.9311000E2	2.5227598E1	2.9281000E2	1.3706619E1	2.9126000E2	8.0992097E0	2.8853000E2	2.3326810E0
2.9115000E2	3.7648707E1	2.9291000E2	2.5002793E1	2.9261000E2	1.4892843E1	2.9105000E2	7.5034546E0	2.8832000E2	3.0602966E0	2.9155000E2	4.0387453E1	2.9332000E2	2.5237688E1	2.9302000E2	1.3705039E1	2.9146000E2	8.0261692E0	2.8873000E2	2.3771516E0
2.9135000E2	3.7664421E1	2.9311000E2	2.5017069E1	2.9281000E2	1.4902746E1	2.9126000E2	7.5090901E0	2.8853000E2	3.0626463E0	2.9175000E2	4.0446730E1	2.9352000E2	2.5266081E1	2.9322000E2	1.3735050E1	2.9166000E2	7.9790863E0	2.8893000E2	2.3659371E0
2.9155000E2	3.7680118E1	2.9332000E2	2.5032050E1	2.9302000E2	1.4913139E1	2.9146000E2	7.5144559E0	2.8873000E2	3.0648838E0	2.9196000E2	4.0513803E1	2.9372000E2	2.5254827E1	2.9341000E2	1.3733093E1	2.9186000E2	7.9298844E0	2.8913000E2	2.3100784E0
2.9175000E2	3.7695799E1	2.9352000E2	2.5046309E1	2.9322000E2	1.4923034E1	2.9166000E2	7.5198204E0	2.8893000E2	3.0671209E0	2.9216000E2	4.0605903E1	2.9393000E2	2.5228075E1	2.9362000E2	1.3715510E1	2.9206000E2	7.8493973E0	2.8933000E2	2.3059066E0
2.9196000E2	3.7712246E1	2.9372000E2	2.5060559E1	2.9341000E2	1.4932431E1	2.9186000E2	7.5251837E0	2.8913000E2	3.0693575E0	2.9236000E2	4.0691449E1	2.9413000E2	2.5157263E1	2.9382000E2	1.3667823E1	2.9227000E2	7.7969710E0	2.8953000E2	2.3051380E0
2.9216000E2	3.7727892E1	2.9393000E2	2.5075513E1	2.9362000E2	1.4942813E1	2.9206000E2	7.5305457E0	2.8933000E2	3.0715938E0	2.9256000E2	4.0797735E1	2.9433000E2	2.5102013E1	2.9402000E2	1.3598138E1	2.9247000E2	7.7809830E0	2.8973000E2	2.3208940E0
2.9236000E2	3.7743522E1	2.9413000E2	2.5089746E1	2.9382000E2	1.4952698E1	2.9227000E2	7.5361744E0	2.8953000E2	3.0738296E0	2.9277000E2	4.0855732E1	2.9453000E2	2.5025287E1	2.9422000E2	1.3523232E1	2.9267000E2	7.7532845E0	2.8994000E2	2.2983675E0
2.9256000E2	3.7759136E1	2.9433000E2	2.5103970E1	2.9402000E2	1.4962579E1	2.9247000E2	7.5415338E0	2.8973000E2	3.0760651E0	2.9297000E2	4.0938015E1	2.9474000E2	2.4964342E1	2.9442000E2	1.3463265E1	2.9287000E2	7.7284997E0	2.9013000E2	2.2800086E0
2.9277000E2	3.7775512E1	2.9453000E2	2.5118186E1	2.9422000E2	1.4972456E1	2.9267000E2	7.5468919E0	2.8994000E2	3.0784119E0	2.9317000E2	4.1014892E1	2.9494000E2	2.4933788E1	2.9462000E2	1.3444026E1	2.9307000E2	7.6988692E0	2.9034000E2	2.2925399E0
2.9297000E2	3.7791091E1	2.9474000E2	2.5133104E1	2.9442000E2	1.4982330E1	2.9287000E2	7.5522487E0	2.9013000E2	3.0805348E0	2.9337000E2	4.1093716E1	2.9514000E2	2.4933065E1	2.9482000E2	1.3456707E1	2.9328000E2	7.6513651E0	2.9053000E2	2.2575024E0
2.9317000E2	3.7806654E1	2.9494000E2	2.5147303E1	2.9462000E2	1.4992200E1	2.9307000E2	7.5576043E0	2.9034000E2	3.0828808E0	2.9357000E2	4.1125850E1	2.9535000E2	2.4924744E1	2.9502000E2	1.3527617E1	2.9347000E2	7.6609196E0	2.9074000E2	2.2195460E0
2.9337000E2	3.7822201E1	2.9514000E2	2.5161494E1	2.9482000E2	1.5002067E1	2.9328000E2	7.5632262E0	2.9053000E2	3.0850029E0	2.9378000E2	4.1169046E1	2.9555000E2	2.4880951E1	2.9522000E2	1.3574545E1	2.9368000E2	7.6916664E0	2.9094000E2	2.2135642E0
2.9357000E2	3.7837730E1	2.9535000E2	2.5176385E1	2.9502000E2	1.5011931E1	2.9347000E2	7.5683116E0	2.9074000E2	3.0873480E0	2.9397000E2	4.1227545E1	2.9575000E2	2.4850074E1	2.9542000E2	1.3614677E1	2.9388000E2	7.7125298E0	2.9114000E2	2.2376279E0
2.9378000E2	3.7854019E1	2.9555000E2	2.5190559E1	2.9522000E2	1.5021791E1	2.9368000E2	7.5739309E0	2.9094000E2	3.0895811E0	2.9418000E2	4.1241282E1	2.9595000E2	2.4818122E1	2.9562000E2	1.3646189E1	2.9409000E2	7.7661128E0	2.9144000E2	2.2185989E0
2.9397000E2	3.7868741E1	2.9575000E2	2.5204724E1	2.9542000E2	1.5031647E1	2.9388000E2	7.5792813E0	2.9114000E2	3.0918137E0	2.9438000E2	4.1261150E1	2.9616000E2	2.4791920E1	2.9582000E2	1.3692945E1	2.9429000E2	7.7916933E0	2.9159000E2	2.2398289E0
2.9418000E2	3.7884995E1	2.9595000E2	2.5218880E1	2.9562000E2	1.5041500E1	2.9409000E2	7.5848978E0	2.9144000E2	3.0951619E0	2.9458000E2	4.1229657E1	2.9636000E2	2.4755748E1	2.9602000E2	1.3786846E1	2.9449000E2	7.7835163E0	2.9180000E2	2.2749855E0
2.9438000E2	3.7900458E1	2.9616000E2	2.5233736E1	2.9582000E2	1.5051349E1	2.9429000E2	7.5902456E0	2.9159000E2	3.0968357E0	2.9479000E2	4.1247412E1	2.9657000E2	2.4716278E1	2.9622000E2	1.3882222E1	2.9469000E2	7.7747079E0	2.9199000E2	2.3231146E0
2.9458000E2	3.7915904E1	2.9636000E2	2.5247875E1	2.9602000E2	1.5061195E1	2.9449000E2	7.5955921E0	2.9180000E2	3.0991786E0	2.9499000E2	4.1253155E1	2.9677000E2	2.4654858E1	2.9642000E2	1.3989387E1	2.9489000E2	7.7596022E0	2.9220000E2	2.3155681E0
2.9479000E2	3.7932106E1	2.9657000E2	2.5262713E1	2.9622000E2	1.5071037E1	2.9469000E2	7.6009374E0	2.9199000E2	3.1012980E0	2.9519000E2	4.1261353E1	2.9697000E2	2.4565607E1	2.9662000E2	1.4069842E1	2.9509000E2	7.7497374E0	2.9239000E2	2.2998292E0
2.9499000E2	3.7947519E1	2.9677000E2	2.5276835E1	2.9642000E2	1.5080876E1	2.9489000E2	7.6062813E0	2.9220000E2	3.1036400E0	2.9539000E2	4.1278849E1	2.9717000E2	2.4462796E1	2.9682000E2	1.4141898E1	2.9529000E2	7.7617043E0	2.9259000E2	2.3148027E0
2.9519000E2	3.7962915E1	2.9697000E2	2.5290949E1	2.9662000E2	1.5090711E1	2.9509000E2	7.6116240E0	2.9239000E2	3.1057587E0	2.9560000E2	4.1298626E1	2.9738000E2	2.4415743E1	2.9702000E2	1.4207374E1	2.9549000E2	7.7937091E0	2.9279000E2	2.3104104E0
2.9539000E2	3.7978296E1	2.9717000E2	2.5305055E1	2.9682000E2	1.5100543E1	2.9529000E2	7.6169655E0	2.9259000E2	3.1079884E0	2.9580000E2	4.1276272E1	2.9758000E2	2.4403965E1	2.9723000E2	1.4292999E1	2.9569000E2	7.7881525E0	2.9300000E2	2.2980636E0
2.9560000E2	3.7994427E1	2.9738000E2	2.5319857E1	2.9702000E2	1.5110371E1	2.9549000E2	7.6223056E0	2.9279000E2	3.1102177E0	2.9600000E2	4.1233143E1	2.9778000E2	2.4416645E1	2.9743000E2	1.4385071E1	2.9590000E2	7.7877333E0	2.9320000E2	2.2864533E0
2.9580000E2	3.8009774E1	2.9758000E2	2.5333945E1	2.9723000E2	1.5120687E1	2.9569000E2	7.6276445E0	2.9300000E2	3.1125581E0	2.9621000E2	4.1198611E1	2.9798000E2	2.4492209E1	2.9763000E2	1.4519935E1	2.9610000E2	7.7499671E0	2.9340000E2	2.3340692E0
2.9600000E2	3.8025105E1	2.9778000E2	2.5348025E1	2.9743000E2	1.5130509E1	2.9590000E2	7.6332490E0	2.9320000E2	3.1147867E0	2.9641000E2	4.1128045E1	2.9819000E2	2.4579312E1	2.9783000E2	1.4662505E1	2.9630000E2	7.7253268E0	2.9360000E2	2.3481210E0
2.9621000E2	3.8041184E1	2.9798000E2	2.5362097E1	2.9763000E2	1.5140326E1	2.9610000E2	7.6385853E0	2.9340000E2	3.1170148E0	2.9661000E2	4.1098504E1	2.9839000E2	2.4676334E1	2.9803000E2	1.4765729E1	2.9650000E2	7.7247270E0	2.9380000E2	2.3534485E0
2.9641000E2	3.8056481E1	2.9819000E2	2.5376864E1	2.9783000E2	1.5150140E1	2.9630000E2	7.6439203E0	2.9360000E2	3.1192425E0	2.9681000E2	4.1088892E1	2.9859000E2	2.4738176E1	2.9823000E2	1.4860121E1	2.9670000E2	7.7061782E0	2.9400000E2	2.3874728E0
2.9661000E2	3.8071762E1	2.9839000E2	2.5390919E1	2.9803000E2	1.5159951E1	2.9650000E2	7.6492541E0	2.9380000E2	3.1214698E0	2.9702000E2	4.1077319E1	2.9879000E2	2.4791769E1	2.9843000E2	1.4940852E1	2.9690000E2	7.7197215E0	2.9420000E2	2.4506394E0
2.9681000E2	3.8087027E1	2.9859000E2	2.5404965E1	2.9823000E2	1.5169758E1	2.9670000E2	7.6545865E0	2.9400000E2	3.1236968E0	2.9722000E2	4.1030201E1	2.9900000E2	2.4854809E1	2.9864000E2	1.5011235E1	2.9711000E2	7.7262183E0	2.9440000E2	2.4957944E0
2.9702000E2	3.8103037E1	2.9879000E2	2.5419003E1	2.9843000E2	1.5179562E1	2.9690000E2	7.6599178E0	2.9420000E2	3.1259233E0	2.9742000E2	4.0966687E1	2.9919000E2	2.4875152E1	2.9884000E2	1.5050965E1	2.9731000E2	7.7287398E0	2.9460000E2	2.5395639E0
2.9722000E2	3.8118269E1	2.9900000E2	2.5433735E1	2.9864000E2	1.5189852E1	2.9711000E2	7.6655142E0	2.9440000E2	3.1281494E0	2.9763000E2	4.0888952E1	2.9940000E2	2.4860932E1	2.9904000E2	1.5071453E1	2.9751000E2	7.7145583E0	2.9480000E2	2.6077818E0
2.9742000E2	3.8133484E1	2.9919000E2	2.5447055E1	2.9884000E2	1.5199649E1	2.9731000E2	7.6708428E0	2.9460000E2	3.1303752E0	2.9782000E2	4.0787796E1	2.9960000E2	2.4838254E1	2.9924000E2	1.5020311E1	2.9772000E2	7.6880754E0	2.9500000E2	2.6782437E0
2.9763000E2	3.8149443E1	2.9940000E2	2.5461769E1	2.9904000E2	1.5209442E1	2.9751000E2	7.6761701E0	2.9480000E2	3.1326005E0	2.9803000E2	4.0672075E1	2.9981000E2	2.4832584E1	2.9944000E2	1.4962844E1	2.9792000E2	7.6329897E0	2.9520000E2	2.7643352E0
2.9782000E2	3.8163866E1	2.9960000E2	2.5475773E1	2.9924000E2	1.5219231E1	2.9772000E2	7.6817625E0	2.9500000E2	3.1348255E0	2.9823000E2	4.0569020E1	3.0001000E2	2.4817025E1	2.9964000E2	1.4873133E1	2.9812000E2	7.6105309E0	2.9540000E2	2.8132048E0
2.9803000E2	3.8179791E1	2.9981000E2	2.5490469E1	2.9944000E2	1.5229017E1	2.9792000E2	7.6870872E0	2.9520000E2	3.1370500E0	2.9843000E2	4.0504151E1	3.0021000E2	2.4808677E1	2.9985000E2	1.4763606E1	2.9832000E2	7.5687142E0	2.9560000E2	2.8749250E0
2.9823000E2	3.8194941E1	3.0001000E2	2.5504457E1	2.9964000E2	1.5238800E1	2.9812000E2	7.6924107E0	2.9540000E2	3.1392741E0	2.9864000E2	4.0422443E1	3.0041000E2	2.4807407E1	3.0004000E2	1.4661767E1	2.9852000E2	7.5319689E0	2.9580000E2	2.8947645E0
2.9843000E2	3.8210074E1	3.0021000E2	2.5518436E1	2.9985000E2	1.5249068E1	2.9832000E2	7.6977329E0	2.9560000E2	3.1414979E0	2.9883000E2	4.0394212E1	3.0061000E2	2.4851991E1	3.0025000E2	1.4551476E1	2.9872000E2	7.5543655E0	2.9600000E2	2.8668936E0
2.9864000E2	3.8225948E1	3.0041000E2	2.5532407E1	3.0004000E2	1.5258355E1	2.9852000E2	7.7030539E0	2.9580000E2	3.1437212E0	2.9904000E2	4.0434478E1	3.0082000E2	2.4902246E1	3.0045000E2	1.4439315E1	2.9892000E2	7.5833843E0	2.9621000E2	2.8540320E0
2.9883000E2	3.8240294E1	3.0061000E2	2.5546370E1	3.0025000E2	1.5268616E1	2.9872000E2	7.7083735E0	2.9600000E2	3.1459442E0	2.9926000E2	4.0501288E1	3.0102000E2	2.4966526E1	3.0065000E2	1.4332777E1	2.9912000E2	7.6237226E0	2.9642000E2	2.8834080E0
2.9904000E2	3.8256133E1	3.0082000E2	2.5561022E1	3.0045000E2	1.5278384E1	2.9892000E2	7.7136920E0	2.9621000E2	3.1482779E0	2.9946000E2	4.0548194E1	3.0122000E2	2.5062634E1	3.0086000E2	1.4249451E1	2.9933000E2	7.6762776E0	2.9661000E2	2.9069006E0
2.9926000E2	3.8272708E1	3.0102000E2	2.5574968E1	3.0065000E2	1.5288149E1	2.9912000E2	7.7190091E0	2.9642000E2	3.1506111E0	2.9967000E2	4.0593659E1	3.0143000E2	2.5150384E1	3.0105000E2	1.4160890E1	2.9953000E2	7.7122320E0	2.9681000E2	2.9229030E0
2.9946000E2	3.8287759E1	3.0122000E2	2.5588906E1	3.0086000E2	1.5298399E1	2.9933000E2	7.7245908E0	2.9661000E2	3.1527217E0	2.9987000E2	4.0652990E1	3.0163000E2	2.5238959E1	3.0126000E2	1.4098011E1	2.9973000E2	7.7512420E0	2.9701000E2	2.9169642E0
2.9967000E2	3.8303546E1	3.0143000E2	2.5603532E1	3.0105000E2	1.5307669E1	2.9953000E2	7.7299053E0	2.9681000E2	3.1549431E0	3.0007000E2	4.0709818E1	3.0183000E2	2.5316781E1	3.0145000E2	1.4049203E1	2.9993000E2	7.8512179E0	2.9722000E2	2.8811888E0
2.9987000E2	3.8318564E1	3.0163000E2	2.5617453E1	3.0126000E2	1.5317911E1	2.9973000E2	7.7352186E0	2.9701000E2	3.1571640E0	3.0027000E2	4.0723870E1	3.0203000E2	2.5329122E1	3.0165000E2	1.3998461E1	3.0013000E2	7.9500847E0	2.9742000E2	2.8843894E0
3.0007000E2	3.8333567E1	3.0176986E2	2.5627183E1	3.0145000E2	1.5327175E1	2.9993000E2	7.7405307E0	2.9722000E2	3.1594956E0	3.0047000E2	4.0720018E1	3.0224000E2	2.5321801E1	3.0186000E2	1.3923103E1	3.0034000E2	8.0796437E0	2.9762000E2	2.8439982E0
3.0027000E2	3.8348553E1	3.0177000E2	2.5490962E1	3.0165000E2	1.5336922E1	3.0013000E2	7.7458414E0	2.9742000E2	3.1617157E0	3.0068000E2	4.0730204E1	3.0244000E2	2.5303768E1	3.0206000E2	1.3857119E1	3.0054000E2	8.1930570E0	2.9782000E2	2.8412621E0
3.0047000E2	3.8363524E1	3.0183000E2	2.5490044E1	3.0176988E2	1.5342764E1	3.0034000E2	7.7514164E0	2.9762000E2	3.1639354E0	3.0087000E2	4.0686489E1	3.0264000E2	2.5268815E1	3.0226000E2	1.3819311E1	3.0074000E2	8.2490491E0	2.9802000E2	2.8634570E0
3.0068000E2	3.8379226E1	3.0203000E2	2.5486984E1	3.0177000E2	1.5206539E1	3.0054000E2	7.7567246E0	2.9782000E2	3.1661548E0	3.0108000E2	4.0580488E1	3.0285000E2	2.5262800E1	3.0246000E2	1.3801197E1	3.0094000E2	8.3045670E0	2.9822000E2	2.8745813E0
3.0087000E2	3.8393417E1	3.0224000E2	2.5483772E1	3.0186000E2	1.5205718E1	3.0074000E2	7.7620315E0	2.9802000E2	3.1683737E0	3.0128000E2	4.0494158E1	3.0305000E2	2.5233252E1	3.0266000E2	1.3791932E1	3.0114000E2	8.3551744E0	2.9842000E2	2.8796630E0
3.0108000E2	3.8409086E1	3.0244000E2	2.5480714E1	3.0206000E2	1.5203892E1	3.0094000E2	7.7673371E0	2.9822000E2	3.1705922E0	3.0148000E2	4.0425436E1	3.0325000E2	2.5218696E1	3.0286000E2	1.3770446E1	3.0135000E2	8.4112439E0	2.9862000E2	2.9030200E0
3.0128000E2	3.8423992E1	3.0264000E2	2.5477655E1	3.0226000E2	1.5202068E1	3.0114000E2	7.7726415E0	2.9842000E2	3.1728104E0	3.0169000E2	4.0370247E1	3.0345000E2	2.5218022E1	3.0307000E2	1.3750063E1	3.0155000E2	8.4621285E0	2.9882000E2	2.8949414E0
3.0148000E2	3.8438882E1	3.0285000E2	2.5474445E1	3.0246000E2	1.5200243E1	3.0135000E2	7.7782098E0	2.9862000E2	3.1750281E0	3.0189000E2	4.0312872E1	3.0365000E2	2.5201830E1	3.0327000E2	1.3735505E1	3.0175000E2	8.5204077E0	2.9903000E2	2.9149968E0
3.0169000E2	3.8454500E1	3.0305000E2	2.5471387E1	3.0266000E2	1.5198419E1	3.0155000E2	7.7835116E0	2.9882000E2	3.1772455E0	3.0209000E2	4.0326203E1	3.0386000E2	2.5184718E1	3.0347000E2	1.3724193E1	3.0195000E2	8.5418411E0	2.9922000E2	2.9509728E0
3.0176992E2	3.8460440E1	3.0325000E2	2.5468330E1	3.0286000E2	1.5196594E1	3.0175000E2	7.7888121E0	2.9903000E2	3.1795733E0	3.0229000E2	4.0386724E1	3.0406000E2	2.5195016E1	3.0367000E2	1.3713486E1	3.0215000E2	8.5460796E0	2.9942000E2	2.9662049E0
3.0177000E2	3.8324215E1	3.0345000E2	2.5465273E1	3.0307000E2	1.5194679E1	3.0176998E2	7.7893416E0	2.9922000E2	3.1816790E0	3.0249000E2	4.0491772E1	3.0427000E2	2.5215143E1	3.0387000E2	1.3724125E1	3.0236000E2	8.5467266E0	2.9962000E2	3.0018298E0
3.0189000E2	3.8321455E1	3.0365000E2	2.5462216E1	3.0327000E2	1.5192855E1	3.0177000E2	7.6531117E0	2.9942000E2	3.1838951E0	3.0270000E2	4.0591310E1	3.0447000E2	2.5238496E1	3.0407000E2	1.3738299E1	3.0256000E2	8.5798706E0	2.9983000E2	3.0226456E0
3.0209000E2	3.8316855E1	3.0386000E2	2.5459008E1	3.0347000E2	1.5191032E1	3.0195000E2	7.6522849E0	2.9962000E2	3.1861109E0	3.0290000E2	4.0725138E1	3.0468000E2	2.5267431E1	3.0428000E2	1.3751130E1	3.0276000E2	8.6417142E0	3.0003000E2	3.0467288E0
3.0229000E2	3.8312256E1	3.0406000E2	2.5455952E1	3.0367000E2	1.5189209E1	3.0215000E2	7.6513665E0	2.9983000E2	3.1884370E0	3.0311000E2	4.0823755E1	3.0488000E2	2.5233282E1	3.0448000E2	1.3760929E1	3.0296000E2	8.6775451E0	3.0023000E2	3.0851199E0
3.0249000E2	3.8307658E1	3.0427000E2	2.5452744E1	3.0387000E2	1.5187386E1	3.0236000E2	7.6504022E0	3.0003000E2	3.1906520E0	3.0331000E2	4.0860626E1	3.0508000E2	2.5223353E1	3.0468000E2	1.3760829E1	3.0316000E2	8.7200530E0	3.0043000E2	3.0973813E0
3.0270000E2	3.8302830E1	3.0447000E2	2.5449689E1	3.0407000E2	1.5185563E1	3.0256000E2	7.6494840E0	3.0023000E2	3.1928665E0	3.0351000E2	4.0862513E1	3.0528000E2	2.5207694E1	3.0488000E2	1.3735691E1	3.0336000E2	8.7609809E0	3.0063000E2	3.0836139E0
3.0290000E2	3.8298233E1	3.0468000E2	2.5446481E1	3.0428000E2	1.5183649E1	3.0276000E2	7.6485658E0	3.0043000E2	3.1950807E0	3.0371000E2	4.0834375E1	3.0549000E2	2.5207191E1	3.0508000E2	1.3707194E1	3.0356000E2	8.8244317E0	3.0083000E2	3.0994398E0
3.0311000E2	3.8293406E1	3.0488000E2	2.5443427E1	3.0448000E2	1.5181826E1	3.0296000E2	7.6476478E0	3.0063000E2	3.1972944E0	3.0391000E2	4.0841108E1	3.0569000E2	2.5252697E1	3.0528000E2	1.3684657E1	3.0376000E2	8.8920088E0	3.0103000E2	3.0841148E0
3.0331000E2	3.8288810E1	3.0508000E2	2.5440373E1	3.0468000E2	1.5180004E1	3.0316000E2	7.6467299E0	3.0083000E2	3.1995078E0	3.0412000E2	4.0851119E1	3.0589000E2	2.5286645E1	3.0548000E2	1.3654222E1	3.0397000E2	8.9736538E0	3.0123000E2	3.0914855E0
3.0351000E2	3.8284215E1	3.0528000E2	2.5437320E1	3.0488000E2	1.5178182E1	3.0336000E2	7.6458121E0	3.0103000E2	3.2017208E0	3.0432000E2	4.0864290E1	3.0610000E2	2.5322761E1	3.0569000E2	1.3597949E1	3.0417000E2	9.0526901E0	3.0144000E2	3.1069439E0
3.0371000E2	3.8279620E1	3.0549000E2	2.5434114E1	3.0508000E2	1.5176361E1	3.0356000E2	7.6448944E0	3.0123000E2	3.2039333E0	3.0452000E2	4.0849574E1	3.0630000E2	2.5360954E1	3.0589000E2	1.3555045E1	3.0437000E2	9.1113149E0	3.0163000E2	3.1027489E0
3.0391000E2	3.8275025E1	3.0569000E2	2.5431061E1	3.0528000E2	1.5174539E1	3.0376000E2	7.6439768E0	3.0144000E2	3.2062561E0	3.0473000E2	4.0867295E1	3.0650000E2	2.5374800E1	3.0609000E2	1.3548156E1	3.0458000E2	9.1557874E0	3.0183000E2	3.1125992E0
3.0412000E2	3.8270201E1	3.0589000E2	2.5428009E1	3.0548000E2	1.5172718E1	3.0397000E2	7.6430135E0	3.0163000E2	3.2083573E0	3.0493000E2	4.0882116E1	3.0670000E2	2.5399882E1	3.0629000E2	1.3553041E1	3.0478000E2	9.2137182E0	3.0204000E2	3.0833440E0
3.0432000E2	3.8265608E1	3.0610000E2	2.5424804E1	3.0569000E2	1.5170806E1	3.0417000E2	7.6420961E0	3.0176986E2	3.2099038E0	3.0513000E2	4.0925824E1	3.0690000E2	2.5459312E1	3.0649000E2	1.3581279E1	3.0498000E2	9.2822191E0	3.0224000E2	3.0334733E0
3.0452000E2	3.8261015E1	3.0630000E2	2.5421753E1	3.0589000E2	1.5168985E1	3.0437000E2	7.6411789E0	3.0177000E2	3.0736748E0	3.0533000E2	4.1034559E1	3.0710000E2	2.5494155E1	3.0669000E2	1.3636594E1	3.0518000E2	9.3619663E0	3.0244000E2	2.9875292E0
3.0473000E2	3.8256193E1	3.0650000E2	2.5418702E1	3.0609000E2	1.5167164E1	3.0458000E2	7.6402159E0	3.0183000E2	3.0735642E0	3.0553000E2	4.1171378E1	3.0730000E2	2.5511207E1	3.0689000E2	1.3733010E1	3.0538000E2	9.4207625E0	3.0265000E2	2.9590565E0
3.0493000E2	3.8251602E1	3.0670000E2	2.5415651E1	3.0629000E2	1.5165344E1	3.0478000E2	7.6392989E0	3.0204000E2	3.0731768E0	3.0574000E2	4.1322896E1	3.0751000E2	2.5505727E1	3.0709000E2	1.3844977E1	3.0558000E2	9.4654432E0	3.0284000E2	2.9033958E0
3.0513000E2	3.8247010E1	3.0690000E2	2.5412600E1	3.0649000E2	1.5163523E1	3.0498000E2	7.6383820E0	3.0224000E2	3.0728080E0	3.0594000E2	4.1468502E1	3.0772000E2	2.5503799E1	3.0729000E2	1.3974991E1	3.0578000E2	9.5015210E0	3.0305000E2	2.8911317E0
3.0533000E2	3.8242420E1	3.0710000E2	2.5409550E1	3.0669000E2	1.5161703E1	3.0518000E2	7.6374652E0	3.0244000E2	3.0724391E0	3.0614000E2	4.1563417E1	3.0792000E2	2.5515874E1	3.0749000E2	1.4116845E1	3.0598000E2	9.5370258E0	3.0324000E2	2.8609924E0
3.0553000E2	3.8237830E1	3.0730000E2	2.5406500E1	3.0689000E2	1.5159884E1	3.0538000E2	7.6365485E0	3.0265000E2	3.0720519E0	3.0634000E2	4.1589095E1	3.0812000E2	2.5504077E1	3.0770000E2	1.4279904E1	3.0619000E2	9.5843229E0	3.0345000E2	2.7778701E0
3.0574000E2	3.8233011E1	3.0751000E2	2.5403298E1	3.0709000E2	1.5158064E1	3.0558000E2	7.6356319E0	3.0284000E2	3.0717016E0	3.0655000E2	4.1584287E1	3.0833000E2	2.5485376E1	3.0790000E2	1.4443539E1	3.0639000E2	9.6504388E0	3.0365000E2	2.6961767E0
3.0594000E2	3.8228422E1	3.0772000E2	2.5400097E1	3.0729000E2	1.5156245E1	3.0578000E2	7.6347154E0	3.0305000E2	3.0713145E0	3.0675000E2	4.1489466E1	3.0853000E2	2.5457758E1	3.0810000E2	1.4606616E1	3.0659000E2	9.6766542E0	3.0384000E2	2.5994466E0
3.0614000E2	3.8223833E1	3.0792000E2	2.5397048E1	3.0749000E2	1.5154425E1	3.0598000E2	7.6337991E0	3.0324000E2	3.0709643E0	3.0695000E2	4.1401522E1	3.0873000E2	2.5397939E1	3.0830000E2	1.4773049E1	3.0679000E2	9.6667635E0	3.0405000E2	2.5216780E0
3.0634000E2	3.8219246E1	3.0812000E2	2.5394000E1	3.0770000E2	1.5152516E1	3.0619000E2	7.6328370E0	3.0345000E2	3.0705773E0	3.0715000E2	4.1324087E1	3.0893000E2	2.5338345E1	3.0850000E2	1.4904206E1	3.0699000E2	9.6539247E0	3.0425000E2	2.4808280E0
3.0655000E2	3.8214429E1	3.0833000E2	2.5390800E1	3.0790000E2	1.5150697E1	3.0639000E2	7.6319209E0	3.0365000E2	3.0702088E0	3.0736000E2	4.1189373E1	3.0913000E2	2.5290622E1	3.0870000E2	1.5009337E1	3.0720000E2	9.6382620E0	3.0445000E2	2.4744888E0
3.0675000E2	3.8209842E1	3.0853000E2	2.5387752E1	3.0810000E2	1.5148878E1	3.0659000E2	7.6310049E0	3.0384000E2	3.0698587E0	3.0756000E2	4.1107793E1	3.0934000E2	2.5269932E1	3.0890000E2	1.5124438E1	3.0740000E2	9.6293917E0	3.0465000E2	2.4786638E0
3.0695000E2	3.8205256E1	3.0873000E2	2.5384705E1	3.0830000E2	1.5147060E1	3.0679000E2	7.6300889E0	3.0405000E2	3.0694718E0	3.0776000E2	4.1042223E1	3.0954000E2	2.5242423E1	3.0910000E2	1.5238516E1	3.0760000E2	9.6178075E0	3.0485000E2	2.5062758E0
3.0715000E2	3.8200671E1	3.0893000E2	2.5381658E1	3.0850000E2	1.5145242E1	3.0699000E2	7.6291731E0	3.0425000E2	3.0691034E0	3.0796000E2	4.0982657E1	3.0974000E2	2.5184506E1	3.0930000E2	1.5360000E1	3.0780000E2	9.6039278E0	3.0505000E2	2.5156277E0
3.0736000E2	3.8195856E1	3.0913000E2	2.5378612E1	3.0870000E2	1.5143424E1	3.0720000E2	7.6282117E0	3.0445000E2	3.0687350E0	3.0816000E2	4.0904381E1	3.0994000E2	2.5122341E1	3.0950000E2	1.5485243E1	3.0800000E2	9.5803404E0	3.0525000E2	2.5403593E0
3.0756000E2	3.8191272E1	3.0934000E2	2.5375413E1	3.0890000E2	1.5141607E1	3.0740000E2	7.6272961E0	3.0465000E2	3.0683667E0	3.0837000E2	4.0853184E1	3.1014000E2	2.5082374E1	3.0970000E2	1.5611897E1	3.0821000E2	9.5528668E0	3.0545000E2	2.6045583E0
3.0776000E2	3.8186688E1	3.0954000E2	2.5372368E1	3.0910000E2	1.5139789E1	3.0760000E2	7.6263806E0	3.0485000E2	3.0679984E0	3.0857000E2	4.0829442E1	3.1035000E2	2.5045079E1	3.0990000E2	1.5757955E1	3.0841000E2	9.5251730E0	3.0566000E2	2.6769315E0
3.0796000E2	3.8182105E1	3.0974000E2	2.5369322E1	3.0930000E2	1.5137972E1	3.0780000E2	7.6254653E0	3.0505000E2	3.0676302E0	3.0877000E2	4.0882639E1	3.1054000E2	2.5052268E1	3.1010000E2	1.5855745E1	3.0861000E2	9.5037393E0	3.0586000E2	2.7514703E0
3.0816000E2	3.8177522E1	3.0994000E2	2.5366277E1	3.0950000E2	1.5136155E1	3.0800000E2	7.6245500E0	3.0525000E2	3.0672620E0	3.0898000E2	4.0880752E1	3.1075000E2	2.5066893E1	3.1030000E2	1.5937308E1	3.0881000E2	9.4941330E0	3.0605000E2	2.8347873E0
3.0837000E2	3.8172710E1	3.1014000E2	2.5363233E1	3.0970000E2	1.5134339E1	3.0821000E2	7.6235891E0	3.0545000E2	3.0668938E0	3.0918000E2	4.0876353E1	3.1096000E2	2.5082350E1	3.1050000E2	1.6013930E1	3.0901000E2	9.4430045E0	3.0626000E2	2.8984290E0
3.0857000E2	3.8168129E1	3.1035000E2	2.5360036E1	3.0990000E2	1.5132522E1	3.0841000E2	7.6226741E0	3.0566000E2	3.0665073E0	3.0938000E2	4.0883512E1	3.1115000E2	2.5110181E1	3.1071000E2	1.6068666E1	3.0921000E2	9.3709889E0	3.0646000E2	2.9282059E0
3.0877000E2	3.8163548E1	3.1054000E2	2.5357145E1	3.1010000E2	1.5130706E1	3.0861000E2	7.6217592E0	3.0586000E2	3.0661393E0	3.0958000E2	4.0855542E1	3.1135000E2	2.5129281E1	3.1091000E2	1.6116383E1	3.0941000E2	9.2953910E0	3.0666000E2	2.9441845E0
3.0898000E2	3.8158738E1	3.1075000E2	2.5353949E1	3.1030000E2	1.5128890E1	3.0881000E2	7.6208444E0	3.0605000E2	3.0657896E0	3.0979000E2	4.0808733E1	3.1156000E2	2.5164395E1	3.1111000E2	1.6152964E1	3.0962000E2	9.2351557E0	3.0686000E2	2.9387433E0
3.0918000E2	3.8154158E1	3.1096000E2	2.5350754E1	3.1050000E2	1.5127074E1	3.0901000E2	7.6199297E0	3.0626000E2	3.0654033E0	3.0999000E2	4.0784119E1	3.1176000E2	2.5188043E1	3.1131000E2	1.6198693E1	3.0982000E2	9.1659419E0	3.0706000E2	2.9178042E0
3.0938000E2	3.8149578E1	3.1115000E2	2.5347863E1	3.1071000E2	1.5125167E1	3.0921000E2	7.6190151E0	3.0646000E2	3.0650354E0	3.1019000E2	4.0784326E1	3.1196000E2	2.5171597E1	3.1151000E2	1.6233769E1	3.1002000E2	9.1082198E0	3.0726000E2	2.8668179E0
3.0958000E2	3.8145000E1	3.1135000E2	2.5344821E1	3.1091000E2	1.5123352E1	3.0941000E2	7.6181006E0	3.0666000E2	3.0646675E0	3.1040000E2	4.0813455E1	3.1216000E2	2.5139788E1	3.1171000E2	1.6264934E1	3.1022000E2	9.0597843E0	3.0746000E2	2.8011716E0
3.0979000E2	3.8140192E1	3.1156000E2	2.5341627E1	3.1111000E2	1.5121537E1	3.0962000E2	7.6171406E0	3.0686000E2	3.0642996E0	3.1060000E2	4.0868680E1	3.1237000E2	2.5115680E1	3.1192000E2	1.6292399E1	3.1042000E2	8.9958321E0	3.0767000E2	2.7748551E0
3.0999000E2	3.8135614E1	3.1176000E2	2.5338585E1	3.1131000E2	1.5119722E1	3.0982000E2	7.6162263E0	3.0706000E2	3.0639318E0	3.1080000E2	4.0916426E1	3.1257000E2	2.5079154E1	3.1212000E2	1.6322670E1	3.1063000E2	8.9415262E0	3.0786000E2	2.7477517E0
3.1019000E2	3.8131037E1	3.1196000E2	2.5335544E1	3.1151000E2	1.5117907E1	3.1002000E2	7.6153122E0	3.0726000E2	3.0635641E0	3.1100000E2	4.1068254E1	3.1277000E2	2.5047827E1	3.1232000E2	1.6319800E1	3.1083000E2	8.9249324E0	3.0806000E2	2.7400137E0
3.1040000E2	3.8126232E1	3.1216000E2	2.5332503E1	3.1171000E2	1.5116093E1	3.1022000E2	7.6143981E0	3.0746000E2	3.0631964E0	3.1121000E2	4.1239193E1	3.1297000E2	2.5054548E1	3.1252000E2	1.6288377E1	3.1103000E2	8.9438650E0	3.0826000E2	2.7252614E0
3.1060000E2	3.8121656E1	3.1237000E2	2.5329310E1	3.1192000E2	1.5114188E1	3.1042000E2	7.6134842E0	3.0767000E2	3.0628103E0	3.1141000E2	4.1409303E1	3.1318000E2	2.5059348E1	3.1272000E2	1.6273519E1	3.1123000E2	8.9607797E0	3.0847000E2	2.6871419E0
3.1080000E2	3.8117080E1	3.1257000E2	2.5326270E1	3.1212000E2	1.5112374E1	3.1063000E2	7.6125247E0	3.0786000E2	3.0624611E0	3.1161000E2	4.1569525E1	3.1338000E2	2.5098192E1	3.1298000E2	1.6242251E1	3.1143000E2	8.9814061E0	3.0867000E2	2.6121755E0
3.1100000E2	3.8112505E1	3.1277000E2	2.5323230E1	3.1232000E2	1.5110560E1	3.1083000E2	7.6116110E0	3.0806000E2	3.0620935E0	3.1181000E2	4.1728870E1	3.1358000E2	2.5115870E1	3.1313000E2	1.6171591E1	3.1163000E2	8.9677619E0	3.0887000E2	2.5609633E0
3.1121000E2	3.8107702E1	3.1297000E2	2.5320191E1	3.1252000E2	1.5108746E1	3.1103000E2	7.6106974E0	3.0826000E2	3.0617260E0	3.1201000E2	4.1862548E1	3.1379000E2	2.5153318E1	3.1336000E2	1.6122516E1	3.1184000E2	8.9821244E0	3.0907000E2	2.5473090E0
3.1141000E2	3.8103128E1	3.1318000E2	2.5317000E1	3.1272000E2	1.5106933E1	3.1123000E2	7.6097840E0	3.0847000E2	3.0613401E0	3.1222000E2	4.1990513E1	3.1399000E2	2.5202604E1	3.1357000E2	1.6073018E1	3.1204000E2	8.9853433E0	3.0927000E2	2.5400443E0
3.1161000E2	3.8098555E1	3.1338000E2	2.5313961E1	3.1298000E2	1.5104575E1	3.1143000E2	7.6088706E0	3.0867000E2	3.0609727E0	3.1242000E2	4.2096667E1	3.1419000E2	2.5264651E1	3.1377000E2	1.6020649E1	3.1224000E2	8.9974849E0	3.0947000E2	2.5396984E0
3.1181000E2	3.8093982E1	3.1358000E2	2.5310923E1	3.1313000E2	1.5103216E1	3.1163000E2	7.6079573E0	3.0887000E2	3.0606053E0	3.1262000E2	4.2200870E1	3.1440000E2	2.5321075E1	3.1397000E2	1.5945680E1	3.1244000E2	9.0103156E0	3.0967000E2	2.4769191E0
3.1201000E2	3.8089410E1	3.1379000E2	2.5307733E1	3.1336000E2	1.5101131E1	3.1184000E2	7.6069985E0	3.0907000E2	3.0602380E0	3.1282000E2	4.2262549E1	3.1460000E2	2.5381795E1	3.1417000E2	1.5861033E1	3.1264000E2	9.0061403E0	3.0988000E2	2.4080403E0
3.1222000E2	3.8084609E1	3.1399000E2	2.5304695E1	3.1357000E2	1.5099228E1	3.1204000E2	7.6060855E0	3.0927000E2	3.0598707E0	3.1302000E2	4.2265873E1	3.1480000E2	2.5452579E1	3.1437000E2	1.5817552E1	3.1285000E2	8.9524386E0	3.1008000E2	2.3410618E0
3.1242000E2	3.8080038E1	3.1419000E2	2.5301658E1	3.1377000E2	1.5097416E1	3.1224000E2	7.6051726E0	3.0947000E2	3.0595034E0	3.1323000E2	4.2273780E1	3.1500000E2	2.5498684E1	3.1457000E2	1.5794048E1	3.1305000E2	8.8992391E0	3.1028000E2	2.3085822E0
3.1262000E2	3.8075468E1	3.1440000E2	2.5298470E1	3.1397000E2	1.5095604E1	3.1244000E2	7.6042598E0	3.0967000E2	3.0591362E0	3.1343000E2	4.2293457E1	3.1520000E2	2.5520953E1	3.1477000E2	1.5766551E1	3.1325000E2	8.8880927E0	3.1048000E2	2.3274818E0
3.1282000E2	3.8070898E1	3.1460000E2	2.5295433E1	3.1417000E2	1.5093792E1	3.1264000E2	7.6033471E0	3.0988000E2	3.0587507E0	3.1363000E2	4.2332036E1	3.1540000E2	2.5474614E1	3.1497000E2	1.5741506E1	3.1345000E2	8.8797673E0	3.1068000E2	2.3958794E0
3.1302000E2	3.8066328E1	3.1480000E2	2.5292397E1	3.1437000E2	1.5091980E1	3.1285000E2	7.6023888E0	3.1008000E2	3.0583835E0	3.1384000E2	4.2331538E1	3.1561000E2	2.5454305E1	3.1517000E2	1.5726355E1	3.1365000E2	8.8677374E0	3.1088000E2	2.4458057E0
3.1323000E2	3.8061531E1	3.1500000E2	2.5289361E1	3.1457000E2	1.5090169E1	3.1305000E2	7.6014764E0	3.1028000E2	3.0580164E0	3.1404000E2	4.2335647E1	3.1581000E2	2.5438214E1	3.1538000E2	1.5643215E1	3.1390000E2	8.8435528E0	3.1108000E2	2.4799559E0
3.1343000E2	3.8056963E1	3.1520000E2	2.5286326E1	3.1477000E2	1.5088357E1	3.1325000E2	7.6005640E0	3.1048000E2	3.0576494E0	3.1424000E2	4.2308930E1	3.1601000E2	2.5469909E1	3.1558000E2	1.5534937E1	3.1406000E2	8.8402164E0	3.1129000E2	2.5456691E0
3.1363000E2	3.8052395E1	3.1540000E2	2.5283291E1	3.1497000E2	1.5086546E1	3.1345000E2	7.5996517E0	3.1068000E2	3.0572824E0	3.1444000E2	4.2247876E1	3.1621000E2	2.5513398E1	3.1578000E2	1.5414883E1	3.1430000E2	8.8257563E0	3.1148000E2	2.6289435E0
3.1384000E2	3.8047599E1	3.1561000E2	2.5280105E1	3.1517000E2	1.5084736E1	3.1365000E2	7.5987396E0	3.1088000E2	3.0569155E0	3.1464000E2	4.2145149E1	3.1642000E2	2.5551742E1	3.1598000E2	1.5314942E1	3.1451000E2	8.8098876E0	3.1169000E2	2.7321767E0
3.1404000E2	3.8043032E1	3.1581000E2	2.5277070E1	3.1538000E2	1.5082835E1	3.1390000E2	7.5975996E0	3.1108000E2	3.0565485E0	3.1485000E2	4.2038347E1	3.1662000E2	2.5599108E1	3.1619000E2	1.5214720E1	3.1471000E2	8.8159317E0	3.1189000E2	2.8525984E0
3.1424000E2	3.8038466E1	3.1601000E2	2.5274036E1	3.1558000E2	1.5081024E1	3.1406000E2	7.5968700E0	3.1129000E2	3.0561633E0	3.1505000E2	4.1948304E1	3.1683000E2	2.5623138E1	3.1639000E2	1.5135774E1	3.1491000E2	8.8551038E0	3.1208000E2	2.9643986E0
3.1444000E2	3.8033901E1	3.1621000E2	2.5271003E1	3.1578000E2	1.5079214E1	3.1430000E2	7.5957759E0	3.1148000E2	3.0558149E0	3.1525000E2	4.1794044E1	3.1703000E2	2.5666097E1	3.1658000E2	1.5082238E1	3.1511000E2	8.8649507E0	3.1229000E2	3.0296802E0
3.1464000E2	3.8029336E1	3.1642000E2	2.5267818E1	3.1598000E2	1.5077404E1	3.1451000E2	7.5948186E0	3.1169000E2	3.0554298E0	3.1546000E2	4.1608140E1	3.1723000E2	2.5719502E1	3.1679000E2	1.5064558E1	3.1531000E2	8.8279364E0	3.1249000E2	3.0913519E0
3.1485000E2	3.8024543E1	3.1662000E2	2.5264785E1	3.1619000E2	1.5075504E1	3.1471000E2	7.5939070E0	3.1189000E2	3.0550630E0	3.1566000E2	4.1419416E1	3.1743000E2	2.5782787E1	3.1704000E2	1.5068012E1	3.1551000E2	8.7869841E0	3.1269000E2	3.1495526E0
3.1505000E2	3.8019979E1	3.1683000E2	2.5261601E1	3.1639000E2	1.5073695E1	3.1491000E2	7.5929956E0	3.1208000E2	3.0547147E0	3.1586000E2	4.1249967E1	3.1764000E2	2.5804969E1	3.1731000E2	1.5116444E1	3.1571000E2	8.7494758E0	3.1289000E2	3.2323251E0
3.1525000E2	3.8015416E1	3.1703000E2	2.5258569E1	3.1658000E2	1.5071976E1	3.1511000E2	7.5920842E0	3.1229000E2	3.0543297E0	3.1606000E2	4.1073542E1	3.1784000E2	2.5824431E1	3.1751000E2	1.5187132E1	3.1591000E2	8.7529158E0	3.1308000E2	3.2882409E0
3.1546000E2	3.8010625E1	3.1723000E2	2.5255538E1	3.1679000E2	1.5070077E1	3.1531000E2	7.5911730E0	3.1249000E2	3.0539631E0	3.1627000E2	4.0884055E1	3.1804000E2	2.5819868E1	3.1777000E2	1.5241327E1	3.1612000E2	8.7429757E0	3.1329000E2	3.2996056E0
3.1566000E2	3.8006063E1	3.1743000E2	2.5252506E1	3.1704000E2	1.5067816E1	3.1551000E2	7.5902618E0	3.1269000E2	3.0535965E0	3.1647000E2	4.0734767E1	3.1824000E2	2.5832335E1	3.1797000E2	1.5275816E1	3.1632000E2	8.7030415E0	3.1349000E2	3.3073567E0
3.1586000E2	3.8001501E1	3.1764000E2	2.5249324E1	3.1731000E2	1.5065374E1	3.1571000E2	7.5893508E0	3.1289000E2	3.0532300E0	3.1667000E2	4.0585930E1	3.1845000E2	2.5838421E1	3.1817000E2	1.5299289E1	3.1652000E2	8.6394421E0	3.1369000E2	3.3235171E0
3.1606000E2	3.7996940E1	3.1784000E2	2.5246293E1	3.1751000E2	1.5063566E1	3.1591000E2	7.5884399E0	3.1308000E2	3.0528819E0	3.1688000E2	4.0471553E1	3.1865000E2	2.5841665E1	3.1842000E2	1.5351868E1	3.1672000E2	8.5599987E0	3.1390000E2	3.3554480E0
3.1627000E2	3.7992151E1	3.1804000E2	2.5243263E1	3.1777000E2	1.5061216E1	3.1612000E2	7.5874836E0	3.1329000E2	3.0524972E0	3.1708000E2	4.0358715E1	3.1885000E2	2.5842060E1	3.1867000E2	1.5367272E1	3.1692000E2	8.4760515E0	3.1409000E2	3.3822366E0
3.1647000E2	3.7987591E1	3.1824000E2	2.5240233E1	3.1797000E2	1.5059408E1	3.1632000E2	7.5865729E0	3.1349000E2	3.0521308E0	3.1728000E2	4.0254387E1	3.1906000E2	2.5803744E1	3.1887000E2	1.5361513E1	3.1713000E2	8.4175091E0	3.1430000E2	3.3869072E0
3.1667000E2	3.7983032E1	3.1845000E2	2.5237052E1	3.1817000E2	1.5057600E1	3.1652000E2	7.5856623E0	3.1369000E2	3.0517644E0	3.1748000E2	4.0159860E1	3.1925000E2	2.5757991E1	3.1906000E2	1.5315728E1	3.1733000E2	8.3750054E0	3.1449000E2	3.3723673E0
3.1688000E2	3.7978245E1	3.1865000E2	2.5234023E1	3.1842000E2	1.5055341E1	3.1672000E2	7.5847518E0	3.1390000E2	3.0513798E0	3.1769000E2	4.0047680E1	3.1946000E2	2.5749469E1	3.1929000E2	1.5248624E1	3.1753000E2	8.3311021E0	3.1470000E2	3.3465098E0
3.1708000E2	3.7973686E1	3.1885000E2	2.5230995E1	3.1867000E2	1.5053082E1	3.1692000E2	7.5838415E0	3.1409000E2	3.0510319E0	3.1789000E2	3.9963815E1	3.1966000E2	2.5782560E1	3.1949000E2	1.5159257E1	3.1775000E2	8.3033377E0	3.1489000E2	3.2927171E0
3.1728000E2	3.7969129E1	3.1906000E2	2.5227815E1	3.1887000E2	1.5051276E1	3.1713000E2	7.5828857E0	3.1430000E2	3.0506474E0	3.1809000E2	3.9906029E1	3.1986000E2	2.5803792E1	3.1969000E2	1.5084671E1	3.1794000E2	8.2584881E0	3.1510000E2	3.2503814E0
3.1748000E2	3.7964571E1	3.1925000E2	2.5224938E1	3.1906000E2	1.5049560E1	3.1733000E2	7.5819756E0	3.1449000E2	3.0502996E0	3.1829000E2	3.9893960E1	3.2006000E2	2.5821848E1	3.1990000E2	1.5058489E1	3.1814000E2	8.2012336E0	3.1530000E2	3.2281499E0
3.1769000E2	3.7959787E1	3.1946000E2	2.5221759E1	3.1929000E2	1.5047482E1	3.1753000E2	7.5810655E0	3.1470000E2	3.0499151E0	3.1849000E2	3.9860619E1	3.2027000E2	2.5774460E1	3.2010000E2	1.5073988E1	3.1834000E2	8.1576870E0	3.1550000E2	3.1779220E0
3.1789000E2	3.7955231E1	3.1966000E2	2.5218732E1	3.1949000E2	1.5045676E1	3.1775000E2	7.5800646E0	3.1489000E2	3.0495674E0	3.1870000E2	3.9899139E1	3.2047000E2	2.5755383E1	3.2030000E2	1.5093076E1	3.1854000E2	8.1546882E0	3.1570000E2	3.1114218E0
3.1809000E2	3.7950675E1	3.1986000E2	2.5215705E1	3.1969000E2	1.5043870E1	3.1794000E2	7.5792003E0	3.1510000E2	3.0491830E0	3.1890000E2	3.9948305E1	3.2067000E2	2.5722613E1	3.2050000E2	1.5090397E1	3.1874000E2	8.1725847E0	3.1590000E2	3.0613083E0
3.1829000E2	3.7946120E1	3.2006000E2	2.5212679E1	3.1990000E2	1.5041974E1	3.1814000E2	7.5782906E0	3.1530000E2	3.0488171E0	3.1910000E2	4.0016886E1	3.2088000E2	2.5713506E1	3.2070000E2	1.5106425E1	3.1894000E2	8.1656891E0	3.1610000E2	3.0204690E0
3.1849000E2	3.7941566E1	3.2027000E2	2.5209501E1	3.2010000E2	1.5040169E1	3.1834000E2	7.5773810E0	3.1550000E2	3.0484511E0	3.1931000E2	4.0132047E1	3.2108000E2	2.5740633E1	3.2090000E2	1.5100161E1	3.1915000E2	8.1578903E0	3.1630000E2	3.0322637E0
3.1870000E2	3.7936784E1	3.2047000E2	2.5206475E1	3.2030000E2	1.5038364E1	3.1854000E2	7.5764716E0	3.1570000E2	3.0480852E0	3.1951000E2	4.0221257E1	3.2128000E2	2.5802135E1	3.2110000E2	1.5112681E1	3.1935000E2	8.1647927E0	3.1651000E2	3.0574073E0
3.1890000E2	3.7932231E1	3.2067000E2	2.5203450E1	3.2050000E2	1.5036559E1	3.1874000E2	7.5755622E0	3.1590000E2	3.0477194E0	3.1971000E2	4.0339544E1	3.2148000E2	2.5806189E1	3.2130000E2	1.5134909E1	3.1955000E2	8.1903088E0	3.1671000E2	3.0733777E0
3.1910000E2	3.7927678E1	3.2088000E2	2.5200274E1	3.2070000E2	1.5034754E1	3.1894000E2	7.5746529E0	3.1610000E2	3.0473536E0	3.1991000E2	4.0422594E1	3.2169000E2	2.5808070E1	3.2151000E2	1.5111104E1	3.1975000E2	8.2324573E0	3.1691000E2	3.1108341E0
3.1931000E2	3.7922898E1	3.2108000E2	2.5197249E1	3.2090000E2	1.5032949E1	3.1915000E2	7.5736983E0	3.1630000E2	3.0469878E0	3.2011000E2	4.0530826E1	3.2189000E2	2.5830957E1	3.2171000E2	1.5046611E1	3.1996000E2	8.2707742E0	3.1711000E2	3.1409540E0
3.1951000E2	3.7918346E1	3.2128000E2	2.5194225E1	3.2110000E2	1.5031145E1	3.1935000E2	7.5727893E0	3.1651000E2	3.0466038E0	3.2032000E2	4.0634370E1	3.2209000E2	2.5860561E1	3.2191000E2	1.4995362E1	3.2015000E2	8.3198653E0	3.1731000E2	3.1958441E0
3.1971000E2	3.7913795E1	3.2148000E2	2.5191201E1	3.2130000E2	1.5029341E1	3.1955000E2	7.5718804E0	3.1671000E2	3.0462382E0	3.2052000E2	4.0771770E1	3.2230000E2	2.5923658E1	3.2211000E2	1.4944543E1	3.2036000E2	8.3704689E0	3.1751000E2	3.2497706E0
3.1991000E2	3.7909244E1	3.2169000E2	2.5188026E1	3.2151000E2	1.5027447E1	3.1975000E2	7.5709715E0	3.1691000E2	3.0458725E0	3.2072000E2	4.0852965E1	3.2249000E2	2.5956824E1	3.2231000E2	1.4893810E1	3.2056000E2	8.4168543E0	3.1771000E2	3.3270728E0
3.2011000E2	3.7904694E1	3.2189000E2	2.5185003E1	3.2171000E2	1.5025643E1	3.1996000E2	7.5700174E0	3.1711000E2	3.0455070E0	3.2092000E2	4.0928355E1	3.2270000E2	2.5978661E1	3.2251000E2	1.4839640E1	3.2076000E2	8.4545734E0	3.1792000E2	3.3722316E0
3.2032000E2	3.7899917E1	3.2209000E2	2.5181980E1	3.2191000E2	1.5023840E1	3.2015000E2	7.5691542E0	3.1731000E2	3.0451414E0	3.2113000E2	4.0978482E1	3.2290000E2	2.5974111E1	3.2271000E2	1.4783959E1	3.2097000E2	8.5366230E0	3.1812000E2	3.3997347E0
3.2052000E2	3.7895368E1	3.2230000E2	2.5178806E1	3.2211000E2	1.5022037E1	3.2036000E2	7.5682003E0	3.1751000E2	3.0447759E0	3.2133000E2	4.0986902E1	3.2310000E2	2.5931835E1	3.2292000E2	1.4771830E1	3.2116000E2	8.6188468E0	3.1832000E2	3.4045675E0
3.2072000E2	3.7890820E1	3.2249000E2	2.5175935E1	3.2231000E2	1.5020234E1	3.2056000E2	7.5672920E0	3.1771000E2	3.0444105E0	3.2153000E2	4.1014798E1	3.2330000E2	2.5878865E1	3.2312000E2	1.4784367E1	3.2137000E2	8.7003896E0	3.1852000E2	3.4450157E0
3.2092000E2	3.7886272E1	3.2270000E2	2.5172762E1	3.2251000E2	1.5018431E1	3.2076000E2	7.5663837E0	3.1792000E2	3.0440268E0	3.2173000E2	4.1038026E1	3.2351000E2	2.5879510E1	3.2332000E2	1.4792209E1	3.2157000E2	8.7824437E0	3.1872000E2	3.4751896E0
3.2113000E2	3.7881498E1	3.2290000E2	2.5169741E1	3.2271000E2	1.5016628E1	3.2097000E2	7.5654301E0	3.1812000E2	3.0436614E0	3.2194000E2	4.1059168E1	3.2371000E2	2.5852010E1	3.2352000E2	1.4854870E1	3.2177000E2	8.8456375E0	3.1892000E2	3.5099853E0
3.2133000E2	3.7876951E1	3.2310000E2	2.5166720E1	3.2292000E2	1.5014736E1	3.2116000E2	7.5645675E0	3.1832000E2	3.0432961E0	3.2214000E2	4.1047382E1	3.2391000E2	2.5839612E1	3.2372000E2	1.4947050E1	3.2197000E2	8.9159586E0	3.1912000E2	3.5735081E0
3.2153000E2	3.7872405E1	3.2330000E2	2.5163699E1	3.2312000E2	1.5012934E1	3.2137000E2	7.5636141E0	3.1852000E2	3.0429309E0	3.2234000E2	4.1031321E1	3.2411000E2	2.5815470E1	3.2392000E2	1.4996137E1	3.2217000E2	8.9843320E0	3.1932000E2	3.6229425E0
3.2173000E2	3.7867859E1	3.2351000E2	2.5160528E1	3.2332000E2	1.5011132E1	3.2157000E2	7.5627063E0	3.1872000E2	3.0425656E0	3.2254000E2	4.0991884E1	3.2431000E2	2.5812344E1	3.2412000E2	1.5026881E1	3.2237000E2	9.0753488E0	3.1952000E2	3.6897288E0
3.2194000E2	3.7863087E1	3.2371000E2	2.5157508E1	3.2352000E2	1.5009330E1	3.2177000E2	7.5617986E0	3.1892000E2	3.0422004E0	3.2275000E2	4.0982552E1	3.2452000E2	2.5848725E1	3.2432000E2	1.5055822E1	3.2258000E2	9.1711164E0	3.1972000E2	3.7513972E0
3.2214000E2	3.7858542E1	3.2391000E2	2.5154489E1	3.2372000E2	1.5007528E1	3.2197000E2	7.5608910E0	3.1912000E2	3.0418353E0	3.2295000E2	4.0965347E1	3.2472000E2	2.5881639E1	3.2452000E2	1.5081460E1	3.2278000E2	9.2579392E0	3.1992000E2	3.8245885E0
3.2234000E2	3.7853998E1	3.2411000E2	2.5151470E1	3.2392000E2	1.5005727E1	3.2217000E2	7.5599835E0	3.1932000E2	3.0414702E0	3.2315000E2	4.0953819E1	3.2492000E2	2.5970242E1	3.2472000E2	1.5090717E1	3.2298000E2	9.3088582E0	3.2012000E2	3.8821881E0
3.2254000E2	3.7849455E1	3.2431000E2	2.5148451E1	3.2412000E2	1.5003926E1	3.2237000E2	7.5590761E0	3.1952000E2	3.0411051E0	3.2335000E2	4.0977385E1	3.2513000E2	2.6078604E1	3.2493000E2	1.5075110E1	3.2318000E2	9.3936469E0	3.2032000E2	3.9333869E0
3.2275000E2	3.7844685E1	3.2452000E2	2.5145281E1	3.2432000E2	1.5002125E1	3.2258000E2	7.5581235E0	3.1972000E2	3.0407401E0	3.2356000E2	4.0999902E1	3.2533000E2	2.6162174E1	3.2513000E2	1.5029167E1	3.2338000E2	9.4865811E0	3.2053000E2	3.9120280E0
3.2295000E2	3.7840142E1	3.2472000E2	2.5142263E1	3.2452000E2	1.5000325E1	3.2278000E2	7.5572163E0	3.1992000E2	3.0403752E0	3.2376000E2	4.1008818E1	3.2553000E2	2.6203453E1	3.2533000E2	1.4979428E1	3.2359000E2	9.5810854E0	3.2073000E2	3.9004823E0
3.2315000E2	3.7835601E1	3.2492000E2	2.5139246E1	3.2472000E2	1.4998524E1	3.2298000E2	7.5563093E0	3.2012000E2	3.0400103E0	3.2396000E2	4.1038762E1	3.2574000E2	2.6274681E1	3.2553000E2	1.4890703E1	3.2379000E2	9.6612447E0	3.2093000E2	3.8638301E0
3.2335000E2	3.7831059E1	3.2513000E2	2.5136077E1	3.2493000E2	1.4996634E1	3.2318000E2	7.5554023E0	3.2032000E2	3.0396454E0	3.2416000E2	4.1094614E1	3.2594000E2	2.6312515E1	3.2573000E2	1.4822856E1	3.2399000E2	9.7282035E0	3.2113000E2	3.7930701E0
3.2356000E2	3.7826292E1	3.2533000E2	2.5133060E1	3.2513000E2	1.4994834E1	3.2338000E2	7.5544955E0	3.2053000E2	3.0392623E0	3.2437000E2	4.1116689E1	3.2614000E2	2.6342000E1	3.2594000E2	1.4789319E1	3.2419000E2	9.7923709E0	3.2133000E2	3.7267435E0
3.2376000E2	3.7821752E1	3.2553000E2	2.5130044E1	3.2533000E2	1.4993034E1	3.2359000E2	7.5535434E0	3.2073000E2	3.0388975E0	3.2457000E2	4.1138748E1	3.2634000E2	2.6345685E1	3.2614000E2	1.4774483E1	3.2439000E2	9.8416964E0	3.2153000E2	3.6406308E0
3.2396000E2	3.7817212E1	3.2574000E2	2.5126877E1	3.2553000E2	1.4991235E1	3.2379000E2	7.5526368E0	3.2093000E2	3.0385328E0	3.2477000E2	4.1145840E1	3.2654000E2	2.6295292E1	3.2633000E2	1.4757416E1	3.2459000E2	9.8779660E0	3.2173000E2	3.5745961E0
3.2416000E2	3.7812673E1	3.2594000E2	2.5123861E1	3.2573000E2	1.4989435E1	3.2399000E2	7.5517303E0	3.2113000E2	3.0381681E0	3.2497000E2	4.1164322E1	3.2674000E2	2.6279323E1	3.2654000E2	1.4784085E1	3.2480000E2	9.9489372E0	3.2193000E2	3.4871722E0
3.2437000E2	3.7807908E1	3.2614000E2	2.5120845E1	3.2594000E2	1.4987546E1	3.2419000E2	7.5508239E0	3.2133000E2	3.0378034E0	3.2517000E2	4.1195605E1	3.2695000E2	2.6243317E1	3.2674000E2	1.4824925E1	3.2500000E2	1.0030571E1	3.2213000E2	3.4486601E0
3.2457000E2	3.7803370E1	3.2634000E2	2.5117830E1	3.2614000E2	1.4985747E1	3.2439000E2	7.5499176E0	3.2153000E2	3.0374388E0	3.2537000E2	4.1157145E1	3.2717000E2	2.6198548E1	3.2694000E2	1.4866561E1	3.2520000E2	1.0080099E1	3.2233000E2	3.4218135E0
3.2477000E2	3.7798832E1	3.2654000E2	2.5114816E1	3.2633000E2	1.4984039E1	3.2459000E2	7.5490114E0	3.2173000E2	3.0370742E0	3.2557000E2	4.1097618E1	3.2738000E2	2.6198938E1	3.2714000E2	1.4909219E1	3.2540000E2	1.0109547E1	3.2254000E2	3.4679463E0
3.2497000E2	3.7794296E1	3.2674000E2	2.5111801E1	3.2654000E2	1.4982150E1	3.2480000E2	7.5480600E0	3.2193000E2	3.0367097E0	3.2578000E2	4.1063568E1	3.2758000E2	2.6221035E1	3.2734000E2	1.4925116E1	3.2560000E2	1.0143522E1	3.2274000E2	3.4941416E0
3.2517000E2	3.7789759E1	3.2695000E2	2.5108636E1	3.2674000E2	1.4980352E1	3.2500000E2	7.5471541E0	3.2213000E2	3.0363452E0	3.2600000E2	4.1050424E1	3.2778000E2	2.6214739E1	3.2754000E2	1.4964630E1	3.2581000E2	1.0198072E1	3.2294000E2	3.5072921E0
3.2537000E2	3.7785224E1	3.2717000E2	2.5105321E1	3.2694000E2	1.4978554E1	3.2520000E2	7.5462482E0	3.2233000E2	3.0359808E0	3.2619000E2	4.1011178E1	3.2798000E2	2.6236004E1	3.2774000E2	1.4979096E1	3.2601000E2	1.0238720E1	3.2314000E2	3.5086419E0
3.2557000E2	3.7780688E1	3.2738000E2	2.5102157E1	3.2714000E2	1.4976756E1	3.2540000E2	7.5453425E0	3.2254000E2	3.0355982E0	3.2639000E2	4.0958576E1	3.2819000E2	2.6247084E1	3.2794000E2	1.4959525E1	3.2621000E2	1.0261320E1	3.2334000E2	3.4875354E0
3.2578000E2	3.7775927E1	3.2758000E2	2.5099145E1	3.2734000E2	1.4974959E1	3.2560000E2	7.5444369E0	3.2274000E2	3.0352338E0	3.2659000E2	4.0945169E1	3.2839000E2	2.6271888E1	3.2814000E2	1.4936527E1	3.2641000E2	1.0288577E1	3.2354000E2	3.4654313E0
3.2600000E2	3.7770940E1	3.2778000E2	2.5096132E1	3.2754000E2	1.4973161E1	3.2581000E2	7.5434861E0	3.2294000E2	3.0348695E0	3.2679000E2	4.0898959E1	3.2859000E2	2.6270838E1	3.2835000E2	1.4943256E1	3.2662000E2	1.0284655E1	3.2374000E2	3.4205339E0
3.2619000E2	3.7766633E1	3.2798000E2	2.5093120E1	3.2774000E2	1.4971364E1	3.2601000E2	7.5425807E0	3.2314000E2	3.0345053E0	3.2700000E2	4.0832148E1	3.2880000E2	2.6228861E1	3.2855000E2	1.4926008E1	3.2682000E2	1.0254775E1	3.2394000E2	3.3907963E0
3.2639000E2	3.7762100E1	3.2819000E2	2.5089957E1	3.2794000E2	1.4969567E1	3.2621000E2	7.5416754E0	3.2334000E2	3.0341410E0	3.2720000E2	4.0759869E1	3.2900000E2	2.6192738E1	3.2875000E2	1.4923950E1	3.2702000E2	1.0220227E1	3.2414000E2	3.3243804E0
3.2659000E2	3.7757567E1	3.2839000E2	2.5086946E1	3.2814000E2	1.4967770E1	3.2641000E2	7.5407702E0	3.2354000E2	3.0337769E0	3.2740000E2	4.0681706E1	3.2920000E2	2.6119434E1	3.2895000E2	1.4936524E1	3.2722000E2	1.0194355E1	3.2435000E2	3.2661412E0
3.2679000E2	3.7753036E1	3.2859000E2	2.5083935E1	3.2835000E2	1.4965884E1	3.2662000E2	7.5398198E0	3.2374000E2	3.0334127E0	3.2760000E2	4.0616175E1	3.2940000E2	2.5985673E1	3.2915000E2	1.4950324E1	3.2742000E2	1.0158676E1	3.2455000E2	3.1820813E0
3.2700000E2	3.7748278E1	3.2880000E2	2.5080774E1	3.2855000E2	1.4964088E1	3.2682000E2	7.5389149E0	3.2394000E2	3.0330486E0	3.2780000E2	4.0526576E1	3.2961000E2	2.5847530E1	3.2935000E2	1.4979346E1	3.2762000E2	1.0098724E1	3.2475000E2	3.1225090E0
3.2720000E2	3.7743747E1	3.2900000E2	2.5077763E1	3.2875000E2	1.4962292E1	3.2702000E2	7.5380100E0	3.2414000E2	3.0326846E0	3.2801000E2	4.0438976E1	3.2981000E2	2.5741739E1	3.2956000E2	1.5012950E1	3.2783000E2	1.0016215E1	3.2495000E2	3.1023066E0
3.2740000E2	3.7739217E1	3.2920000E2	2.5074753E1	3.2895000E2	1.4960496E1	3.2722000E2	7.5371052E0	3.2435000E2	3.0323024E0	3.2821000E2	4.0341496E1	3.3001000E2	2.5624798E1	3.2976000E2	1.5060223E1	3.2803000E2	9.9648873E0	3.2515000E2	3.1084947E0
3.2760000E2	3.7734687E1	3.2940000E2	2.5071744E1	3.2915000E2	1.4958700E1	3.2742000E2	7.5362006E0	3.2455000E2	3.0319385E0	3.2841000E2	4.0244878E1	3.3022000E2	2.5524037E1	3.3001000E2	1.5135831E1	3.2823000E2	9.9021579E0	3.2535000E2	3.1326490E0
3.2780000E2	3.7730158E1	3.2961000E2	2.5068584E1	3.2935000E2	1.4956905E1	3.2762000E2	7.5352961E0	3.2475000E2	3.0315745E0	3.2862000E2	4.0134965E1	3.3042000E2	2.5429969E1	3.3016000E2	1.5186396E1	3.2843000E2	9.8376494E0	3.2555000E2	3.1529042E0
3.2801000E2	3.7725403E1	3.2981000E2	2.5065575E1	3.2956000E2	1.4955020E1	3.2783000E2	7.5343464E0	3.2495000E2	3.0312107E0	3.2882000E2	4.0031062E1	3.3062000E2	2.5362702E1	3.3039000E2	1.5190710E1	3.2864000E2	9.7862531E0	3.2575000E2	3.1817744E0
3.2821000E2	3.7720875E1	3.3001000E2	2.5062567E1	3.2976000E2	1.4953225E1	3.2803000E2	7.5334421E0	3.2515000E2	3.0308469E0	3.2902000E2	3.9954152E1	3.3082000E2	2.5366985E1	3.3059000E2	1.5200316E1	3.2884000E2	9.7317284E0	3.2596000E2	3.2251130E0
3.2841000E2	3.7716347E1	3.3022000E2	2.5059408E1	3.3001000E2	1.4950981E1	3.2823000E2	7.5325379E0	3.2535000E2	3.0304831E0	3.2922000E2	3.9892923E1	3.3102000E2	2.5343155E1	3.3079000E2	1.5162566E1	3.2904000E2	9.6816863E0	3.2616000E2	3.2803244E0
3.2862000E2	3.7711594E1	3.3042000E2	2.5056400E1	3.3016000E2	1.4949636E1	3.2843000E2	7.5316338E0	3.2555000E2	3.0301193E0	3.2943000E2	3.9848240E1	3.3123000E2	2.5336395E1	3.3099000E2	1.5134051E1	3.2924000E2	9.6514204E0	3.2636000E2	3.3103851E0
3.2882000E2	3.7707068E1	3.3062000E2	2.5053393E1	3.3039000E2	1.4947572E1	3.2864000E2	7.5306846E0	3.2575000E2	3.0297557E0	3.2963000E2	3.9847478E1	3.3143000E2	2.5344488E1	3.3119000E2	1.5095298E1	3.2944000E2	9.6188711E0	3.2657000E2	3.3428456E0
3.2902000E2	3.7702542E1	3.3082000E2	2.5050386E1	3.3059000E2	1.4945778E1	3.2884000E2	7.5297808E0	3.2596000E2	3.0293738E0	3.2983000E2	3.9890867E1	3.3163000E2	2.5320284E1	3.3139000E2	1.5065994E1	3.2965000E2	9.5925601E0	3.2677000E2	3.3494720E0
3.2922000E2	3.7698017E1	3.3102000E2	2.5047379E1	3.3079000E2	1.4943984E1	3.2904000E2	7.5288770E0	3.2616000E2	3.0290102E0	3.3003000E2	3.9880330E1	3.3184000E2	2.5276929E1	3.3159000E2	1.5061756E1	3.2985000E2	9.5708359E0	3.2697000E2	3.3554638E0
3.2943000E2	3.7693266E1	3.3123000E2	2.5044223E1	3.3099000E2	1.4942190E1	3.2924000E2	7.5279733E0	3.2636000E2	3.0286467E0	3.3024000E2	3.9872114E1	3.3203000E2	2.5233048E1	3.3180000E2	1.5054692E1	3.3005000E2	9.5282499E0	3.2717000E2	3.3983851E0
3.2963000E2	3.7688742E1	3.3143000E2	2.5041217E1	3.3119000E2	1.4940397E1	3.2944000E2	7.5270698E0	3.2657000E2	3.0282650E0	3.3044000E2	3.9916633E1	3.3224000E2	2.5186315E1	3.3199000E2	1.5024291E1	3.3025000E2	9.5176015E0	3.2737000E2	3.4509241E0
3.2983000E2	3.7684218E1	3.3163000E2	2.5038211E1	3.3139000E2	1.4938604E1	3.2965000E2	7.5261212E0	3.2677000E2	3.0279015E0	3.3064000E2	3.9978860E1	3.3244000E2	2.5124467E1	3.3220000E2	1.5038414E1	3.3045000E2	9.5078518E0	3.2757000E2	3.5250657E0
3.3003000E2	3.7679695E1	3.3184000E2	2.5035056E1	3.3159000E2	1.4936811E1	3.2985000E2	7.5252179E0	3.2697000E2	3.0275381E0	3.3085000E2	4.0029062E1	3.3265000E2	2.5084713E1	3.3240000E2	1.5066776E1	3.3065000E2	9.5005845E0	3.2777000E2	3.6203514E0
3.3024000E2	3.7674946E1	3.3203000E2	2.5032201E1	3.3180000E2	1.4934928E1	3.3005000E2	7.5243146E0	3.2717000E2	3.0271747E0	3.3105000E2	4.0057654E1	3.3285000E2	2.5019468E1	3.3260000E2	1.5065536E1	3.3086000E2	9.5257129E0	3.2798000E2	3.7074977E0
3.3044000E2	3.7670425E1	3.3224000E2	2.5029046E1	3.3199000E2	1.4933225E1	3.3025000E2	7.5234115E0	3.2737000E2	3.0268114E0	3.3125000E2	4.0070792E1	3.3305000E2	2.4979117E1	3.3280000E2	1.5089653E1	3.3106000E2	9.5328689E0	3.2818000E2	3.8022513E0
3.3064000E2	3.7665903E1	3.3244000E2	2.5026042E1	3.3220000E2	1.4931343E1	3.3045000E2	7.5225085E0	3.2757000E2	3.0264481E0	3.3145000E2	4.0096902E1	3.3325000E2	2.4972122E1	3.3300000E2	1.5079877E1	3.3126000E2	9.5043634E0	3.2838000E2	3.9349227E0
3.3085000E2	3.7661156E1	3.3265000E2	2.5022888E1	3.3240000E2	1.4929551E1	3.3065000E2	7.5216056E0	3.2777000E2	3.0260848E0	3.3166000E2	4.0141330E1	3.3346000E2	2.5001447E1	3.3320000E2	1.5068816E1	3.3146000E2	9.4873883E0	3.2858000E2	4.0306711E0
3.3105000E2	3.7656636E1	3.3285000E2	2.5019885E1	3.3260000E2	1.4927759E1	3.3086000E2	7.5206577E0	3.2798000E2	3.0257035E0	3.3186000E2	4.0134485E1	3.3366000E2	2.5066642E1	3.3340000E2	1.5042284E1	3.3166000E2	9.4560066E0	3.2878000E2	4.1463270E0
3.3125000E2	3.7652116E1	3.3305000E2	2.5016882E1	3.3280000E2	1.4925968E1	3.3106000E2	7.5197551E0	3.2818000E2	3.0253403E0	3.3206000E2	4.0185874E1	3.3387000E2	2.5156396E1	3.3361000E2	1.5026750E1	3.3187000E2	9.4135527E0	3.2898000E2	4.2542331E0
3.3145000E2	3.7647597E1	3.3325000E2	2.5013879E1	3.3300000E2	1.4924176E1	3.3126000E2	7.5188525E0	3.2838000E2	3.0249772E0	3.3226000E2	4.0223162E1	3.3407000E2	2.5211425E1	3.3381000E2	1.4988288E1	3.3207000E2	9.3762345E0	3.2918000E2	4.3121025E0
3.3166000E2	3.7642852E1	3.3346000E2	2.5010727E1	3.3320000E2	1.4922385E1	3.3146000E2	7.5179500E0	3.2858000E2	3.0246141E0	3.3247000E2	4.0246960E1	3.3427000E2	2.5267840E1	3.3401000E2	1.4931824E1	3.3227000E2	9.3340277E0	3.2938000E2	4.3523788E0
3.3186000E2	3.7638334E1	3.3366000E2	2.5007725E1	3.3340000E2	1.4920594E1	3.3166000E2	7.5170477E0	3.2878000E2	3.0242511E0	3.3267000E2	4.0280961E1	3.3447000E2	2.5308455E1	3.3421000E2	1.4852306E1	3.3247000E2	9.2990538E0	3.2959000E2	4.3877607E0
3.3206000E2	3.7633817E1	3.3387000E2	2.5004573E1	3.3361000E2	1.4918713E1	3.3187000E2	7.5161004E0	3.2898000E2	3.0238881E0	3.3287000E2	4.0326438E1	3.3468000E2	2.5328861E1	3.3442000E2	1.4788219E1	3.3267000E2	9.2662309E0	3.2979000E2	4.4071724E0
3.3226000E2	3.7629300E1	3.3407000E2	2.5001572E1	3.3381000E2	1.4916923E1	3.3207000E2	7.5151982E0	3.2918000E2	3.0235251E0	3.3307000E2	4.0411505E1	3.3488000E2	2.5326141E1	3.3462000E2	1.4741962E1	3.3287000E2	9.2128528E0	3.2999000E2	4.4231597E0
3.3247000E2	3.7624558E1	3.3427000E2	2.4998571E1	3.3401000E2	1.4915132E1	3.3227000E2	7.5142962E0	3.2938000E2	3.0231622E0	3.3327000E2	4.0489541E1	3.3508000E2	2.5270819E1	3.3482000E2	1.4667580E1	3.3307000E2	9.1883930E0	3.3019000E2	4.4049943E0
3.3267000E2	3.7620042E1	3.3447000E2	2.4995571E1	3.3421000E2	1.4913342E1	3.3247000E2	7.5133943E0	3.2959000E2	3.0227813E0	3.3348000E2	4.0524820E1	3.3528000E2	2.5191832E1	3.3502000E2	1.4632618E1	3.3327000E2	9.1862373E0	3.3039000E2	4.3672687E0
[truncated: 1,344 more rows]

## Sheet: SPR TGEV-RBD&pAPN-FUT8-KO
Plot name	New Overlay
Plot xlabel	Time (s)
Plot ylabel	Signal
Property Analysis temp
Property Analysis date
[truncated: 2,954 more rows]
